# Supplementary material for: Low-Abundance and Fragmentary Helicobacter pylori DNA Detected in Phenotypically Negative Gastric Biopsies Using Targeted Sequencing
Source: Biomolecules. 2026 May 22;16(6):765. doi: 10.3390/biom16060765 (PMC13296529; doi:10.3390/biom16060765)
Supplement: Supplementary file 1 [file biomolecules-16-00765-s001.zip]

Archive with 6 entries (6 files):
- Hp_sWGA.Supplementary.2026.05.21YY.revised.pdf
- Supplementary Data File S1-Afro_Hp_ARGs_sequences.xlsx
- Supplementary Data File S2-Afro_ARGs_Primers_Blast_Matches.xlsx
- Supplementary Figure S1.pdf
- Supplementary Figure S3.jpg
- Supplementary_Figure_S2.tiff
