# Supplementary material for: Low-Abundance and Fragmentary Helicobacter pylori DNA Detected in Phenotypically Negative Gastric Biopsies Using Targeted Sequencing
Source: Biomolecules. 2026 May 22;16(6):765. doi: 10.3390/biom16060765 (PMC13296529; doi:10.3390/biom16060765)
Supplement: Supplementary file 1 [file biomolecules-16-00765-s001.zip › Supplementary Data File S1-Afro_Hp_ARGs_sequences.xlsx]

## Sheet: frxA_Afro
ID	Sequence
KIN104	atggacagagaacaaattattgctttacagcaccaacgattcgctacgaaaaaatacgatccgaatcgccgtatttcccaaaaggattgggaagctttggttgaagtggggagattagccccttcttcaattgggcttgaaccatggaaaatgcttttattaaagaatgaacgcatgaaagaagatttaaaaccgatggcatggggggcactttctagcttggagggagcgagccattttgtcatttatcttgcgcgaaagggcgttacttatgatagcgattatgttaagaaagtgatgcatgaggttaaaaaaagggattatgacactcattccaggttcgctcaaatcatcaaaaatttccaagagaatgatataaaattgactgacgaacgatcc…
KIN112	atggacagagaacaagtgattgctttacaacaccaacgattcgctacaaaaaaatacgatcctaaccgccgtatttctgaaaaagattgggaagcgttggttgaagtggggaggttagccccttcttcagtcgggcttgaaccatggaaaatgcttttattgaaaaatgaacgcatgaaagaagatttaaaacccatggcatggggagcgctttctagcttagaaggagcgagccattttgtcatttatcttgcgcgaaaaggcgttacttatgatagcgattatgttaaaaaagtgatgcatgaagttaagaaaagggattatgattctaattcaaggttcgctcaaatcatcaaaaatttccaagagaatgatataaaactcaatagcgaacgatcc…
KIN114	atggacagagaacaaattattgctttacagcaccaacgattcgctacgaaaaaatacgatcccagtcgccgtatttctgaaaaagattgggaagttttggttgaagtggggaggttagccccttcttcaatcgggcttgagccatggaaaatgcttttattgaaaaatgaacgcatgaaagaagatttaaaaccgatggcatggggggcgatctctagcttggagggagcgagccattttgtcatttatcttgcgcgaaagggcgttacctatgatagcgattacgttaagaaagtgatgcatgaggttaaaaaaagggattatgacactcattccaggttcgctcaaatcatcaaaaatttccaagagagcgatataaaattgactgacgaacgatcc…
KIN117	atggacagagaacaaattattgctttacagcaccaacgattcgctacgaaaaaatacgatccgaatcgccgtatttctgaaaaagattgggaagttttggttgaagtggggaggttagccccttcttcaatcgggcttgagccatggaaaatgcttttattgaaaaatgaacgcatgaaagagaatttaaaacctatggcatggggggcgctttctagcttggagggagcgagccattttgtcatttatcttgcgcgaaagggcgttacctatgatagcgattacattaagaaagtgatgcatgaggttaaaaaaagggattatgacaccaattctaggttcgctcaaatcatcaaaaatttccaagagaatgatataaaattgactgacgaacgatcc…
KIN118	atggacagagaacaaattattgctttacagcaccaacgattcgctacgaaaaaatacgatccgaatcgccgtatttctgaaaaagattgggaagttttggttgaagtggggaggttagccccttcttcaatcgggcttgagccatggaaaatgcttttattgaaaaatgaacgcatgaaagaagatttaaaacctatggcatggggggcgctttctaacttggagggagcgagccattttgtcatttaccttgcgcgaaaaggcgttacttatgatagcgattatgttaagaaagtgatgcatgaggttaaaaaaagggattatgacaccaattccaggtacgctcaaatcatcaaaaatttccaagagaacgatatgaaactcaatagcgaacgatct…
KIN118	atgaaatttttggatcacgaaaaaagaagacaattactgaacgaacgccattcttgcaagatgtttgacagccattatgagttctctagtgaagaattagaagaaatcgctgaaatcgccaggctatcgccaagctcttacaacacgcaaccatggcattttgtgatggttaccaataaggatttaaaaaaacaaattgcagcacacagctatttcaatgaagagatgattaaaagcgcttcagcgttaatggtggtatgctctttaaaacctagcgagttgttaccgcatagccactacatgcaaaacctctatccggagtcttataaagttagagtgatcccctctttcactcaaatgcttggcgtgagattcaaccacagcatgcaaaaattagaa…
KIN119	atgaaatttttggatcacgaaaaaagaagacaattactgaacgaacgccattcttgcaagatgtttgacagccattatgagttctctagtgaagaattagaagaaatcgctgaaatcgccaggctatcgccaagctcttacaacacgcaaccatggcattttgtgatggttaccaataaggatttaaaaaaacaaattgcagcgcacagctatttcaatgaagagatgattaaaagcgcttcggcgttaatggtggtatgctctttaaaacctagcgagttgctaccgcatagccactacatgcaaaatctctatccggagtcttataaagttagagtgatcccctcttttactcaaatgcttggcgtgagattcaaccacagcatgcaaaaattagaa…
KIN119	atggacagagaacaaattattgctttacagcaccaacgattcgctacgaaaaaatacgatcccaatcgtcgtatttcccaaaaagattgggaagttttggttgaagtggggaggttagccccttcttcaatcgggcttgagccatggaaaatgcttttattgaaaaatgaacgcatgaaagaggatttaaaacctatggcatggggggtgctttctagcttggagggagcgagccattttgtcatttatcttgcgcgaaagggcgttacctatgatagcgattacgttaagaaagtgatgcatgaggttaaaaaaagggattatgacaccaattctaggttcgctcaaatcatcaaaaatttccaagagaatgatataaaattgactgacgaacgatcc…
KIN120	atggacagagaacaaattattgctttacagcaccaacgattcgctacgaaaaaatacgatccgaatcgccgtatttctgaaaaagattgggaagttttggttgaagtggggaggttagccccttcttcaatcgggcttgagccatggaaaatgcttttattgaaaaatgaacgcatgaaagaggatttaaaacctatggcatggggggcgctttctagcttggagggagcgagccattttgtcatttatcttgcgcgaaagggcgttacctatgatagcgattacgttaagaaagtgatgcatgaggttaaaaaaagggattatgacaccaattctaggttcgctcaaatcatcaaaaatttccaagagaatgatataaaattgactgacgaacgatcc…
KIN120	atgaaatttttggatcacgaaaaaagaagacaattactgaatgagcgccattcttgcaagatgtttgatagccattatgagttttctagcacagaattagaagaaatcgctgaaatcgccaggctatcgccaagctcttacaacacgcaaccatggcattttgtgatggttaccaataaggatttaaaaaaacaaattgcagcacacagctatttcaatgaagagatgattaaaagcgcttcagcgttaatggtggtatgctctttaaaacctagcgagttgctaccgcatagccattacatgcaaaacctctatccggagtcttataaggttagagtgatcccctcttttactcaaatgcttggcgtgagattcaaccacagcatgcagaaattagaa…
KIN122	atggacagagaacaagtggttgctttacagcaccaacgattcgctacgaaaaaatacgatccgaatcgtcgtatttctgaaaaagattgggaagctttggttgaagtggggaggttagccccttcttcaatcgggcttgagccatggaaaatgcttttattgaaaaatgaacgcatgaaagaagatttaaaaccgatggcatggggggcgatctctagtttagagggagcgagccattttgtcatttatcttgtgcgaaagggcgttacttatgatagcgattacgttaagaaagtgatgcatgaggttaaaaaaagggattatgacaccaattctagattcgctcaaatcatcaaaaatttccaagagaatgatataaaattgactgacgaacgatcc…
KIN122	atgaaatttttggatcaagaaaaaagaagacaattactgaacgagcgccattcttgcaagatgtttgacagccattatgagttttctagcgaagaattagaagaaatcgctgaaatcgccaggctatcgccaagctcttacaacacgcaaccatggcattttgtgatggttaccaataaggatttaaaaaaacaaattgcagcacacagctatttcaatgaagagatgattaaaagcgcttcagcgttaatggtggtatgctctttaaaacctagcgagttgctaccgcacagccactacatgcaaaatctctatccggagtcttataaagttagagtgatcccctcttttactcaaatgcttggcgtgagattcaaccacagcatgcaaaaattagaa…
KIN14	atggacagagaacaaattattgctttacagcaccaacgattcgctacgaaaaaatacgatccgaatcgccgtatttctgaaaaagattgggaagttttggttgaagtggggaggttagccccttcttcaatcgggcttgagccatggaaaatgcttttattgaaaaatgaacgcatgaaagaggatttaaaacctatggcatggggggcgctttctagcttggagggagcgagccattttgtcatttatcttgcgcgaaagggcgttacctatgatagcgattacgttaagaaagtgatgcatgaggttaaaaaaagggattatgacaccaattctaggttcgctcaaatcatcaaaaatttccaagagaatgatataaaattgactgacgaacgatcc…
KIN5	atggacagagaacaagtggttgctttacagcaccaacgattcgctacgaaaaaatacgatcccaatcgccgtatttcccaaaaggattgggaagcgttggttgaagtggggaggttagccccttcttcaatcgggcttgagccatggaaaatgcttttattgaaaaatgaacgcatgaaagaggatttaaaacctatggcatggggggcgctttctagcttggagggagcgagccattttgtcatttatcttgtgcgaaagggcgttacctatgatagcgattacgttaagaaagtgatgcatgaggttaaaaaaagggattatgacaccaattctaggttcgctcaaatcatcaaaaatttccaagagaatgatataaaattgactgacgaacgatcc…
KIN53	atggacagagaacaagtggttgctttacagcaccaacgattcgctacgaaaaaatacgatcccaatcgtcgtatttctgaaaaagattgggaagttttggttgaagtggggaggttagccccttcttcaatcgggcttgagccatggaaaatgcttttattgaaaaatgaacgcatgaaagaggatttaaaaccgatggcatggggggcgatctctagcttggagggagcgagccattttgtcatttatcttgtgcgaaagggcgttacctatgatagcgattacgttaagaaagtgatgcatgaggttaaaaaaagggattatgacaccaattcaaggttcgctcaaatcatcaaaaatttccaagagaacgatataaaactcaatagcgaacgatcc…
KIN53	atgtttgacagccattatgagttctctagtgaagaattagaagaaatcgttgaaatcgccaggctatcgccaagctcttacaacacgcaaccatggcattttgtgatggttaccaataaggatttaaaaaaacaaattgcagcgcacagctatttcaatgaagagatgattaaaagcgcttcagcgttaatggtggtatgctctttaaaacctagcgagttgttaccgcatagccattacatgcaaaacctctatccggagtcttataaagttagagtgatcccgtcttttgctcaaatgcttggcgtgagattcaaccacagcatgcaaaaattagaaagctatattttagagcaatgctatatcgctgtggggcaaatttgcatgggcgtgagctta…
KIN58	atggacagagaacaagtggttgctttacagcaccaacgattcgctacgaaaaaatacgatccgaatcgccgtatttctgaaaaagattgggaagttttggttgaagtggggaggttagccccttcttcaatcgggcttgagccatggaaaatgcttttattgaaaaatgaacgcatgaaagaggatttaaaacctatggcatggggggcgctttctagcttggagggagcgagccattttgtcatttatcttgtgcgaaagggcgttacctatgatagcgattacgttaagaaagtgatgcatgaggttaaaaaaagggattatgacaccaattctaggttcgctcaaatcatcaaaaatttccaagagaatgatataaaattgactgacgaacgatcc…
KIN58	atgaaatttttggatcacgaaaaaagaagacaattactgaacgaacgccattcttgcaagatgtttgacagccattatgagttctctagtgaagaattagaagaaatcgctgaaatcgccaggctatcgccaagctcttacaacacgcaaccatggcattttgtgatggttaccaataaggatttaaaaaaacaaattgcagcacacagctatttcaatgaagagatgattaaaagcgcttcggcgttaatggtggtatgctctttaaaacctagcgagttgctaccgcacagccactacatgcaaaatctctatccggagtcttataaagttagagtgatcccctcttttactcaaatgcttggcgtgagattcaaccacagcatgcaaaaattagaa…
KIN61	atgaaatttttggatcaagaaaaaagaagacaattactaaacgagcgccattcttgcaagatgtttgatagccattatgagttttctagcgaagaattagaagaaatcgctgaaatcgccaggctatcgccaagctcttacaacacgcaaccatggcattttgtgatggttaccaataaggatttaaaaaaacaaattgcagcgcacagctatttcaatgaagagatgattaaaagcgcttcagcgttaatggtggtatgctctttaaaacctagcgagttgttaccgcatagccattacatgcaaaacctctatccggagtcttataaagttagagtgattccgtcttttgctcaaatgcttggcgtgagattcaaccacagcatgcaaaaattagaa…
KIN61	atggacagagaacaaattattgctttacagcaccaacgattcgctacgaaaaaatacgatccgaatcgccgtatttctgaaaaagattgggaagttttggttgaagtggggaggttagccccttcttcaatcgggcttgagccatggaaaatgcttttattgaaaaatgaacgcatgaaagaggatttaaaaccgatggcatggggggcgctttctagcttggagggagcgagctattttgtcatttatcttgcgcgaaagggcgttacctatgatagcgattacgttaagaaagtgatgcatgaggttaaaaaaagggattatgacaccaattctaggttcgctcaaatcatcaaaaatttccaagagaatgatataaaattgactgacgaacgatcc…
KIN65	atggacagagaacaagtggttgctttacagcaccaacgattcgctacgaaaaaatacgatccgaatcgccgtatttcccaaaaggattgggaagttttggttgaagtggggaggttagccccttcttcaatcgggcttgagccatggaaaatgcttttattgaaaaatgaacgcatgaaagaggatttaaaacctatggcatggggggtgctttctagcttggagggagcgagccattttgtcatttatcttgcgcgaaagggcgttacctatgatagcgattacgttaagaaagtgatgcatgaggttaaaaaaagggattatgacaccaattctaggttcgctcaaatcatcaaaaatttccaagagaatgatataaaattgactgacgaacgatcc…
KIN68	atggacagagaacaaattattgctttacagcaccaacgattcgctacgaaaaaatacgatccgaatcgccgtatttctgaaaaagattgggaagttttggttgaagtggggaggttagccccttcttcaatcgggcttgagccatggaaaatgcttttattgaaaaatgaacgcatgaaagaggatttaaaacctatggcatggggggcgctttctagcttggagggagcgagccattttgtcatttatcttgcacgaaagggcgttacctatgatagcgattacgttaagaaagtgatgcatgaggttaaaaaaagggattatgacaccaattctaggttcgctcaaatcatcaaaaatttccaagagaatgatataaaattgactgacgaacgatcc…
KIN68	atgaaatttttggatcacgaaaaaagaagacaattactgaacgaacgccattcttgcaagatgtttgacagccattatgagttctctagtgaagaattagaagaaatcgctgaaatcgccaggctatcgccaagctcttacaacacgcaaccatggcattttgtgatggttaccaataaggatttaaaaaaacaaattgcagcacacagctatttcaatgaagagatgattaaaagcgcttcggcgttaatggtggtatgctctttaaaacctagcgagttgctaccgcatagccactacatgcaaaatctctatccggagtcttataaagttagagtgatcccctcttttactcaaatgcttggcgtgagattcaaccacagcatgcaaaaattagaa…
KIN73	atggacagagaacaagtggttgctttacagcaccaacgattcgctacgaaaaaatacgatccgaatcgccgtatttctgaaaaagattgggaagttttggttgaagtggggaggttagccccttcttcaatcgggcttgagccatggaaaatgcttttattgaaaaatgaacgcatgaaagaggatttaaaacctatggcatggggggcgctttctagcttggagggagcgagccattttgtcatttatcttgcgcgaaagggcgttacctatgatagcgattacgttaagaaagtgatgcatgaggttaaaaaaagggattatgacaccaattctaggttcgctcaaatcatcaaaaatttccaagagaatgatataaaattgactgacgaacgatcc…
KIN77	atggacagagaacaagtggttgctttacagcaccaacgattcgctacgaaaaaatacgatcccaatcgtcgtatttcccaaaaagattgggaagcgttggttgaagtggggaggttagccccttcttcaatcgggcttgagccatggaaaatgcttttattgaaaaatgaacgcatgaaagaagatttaaaaccgatggcatggggggcgatctctagtttagagggagcgagccattttgtcatttatcttgcacgaaagggcgttacctatgatagcgattacgttaagaaagtgatgcatgaggttaaaaaaagggattatgacaccaattctaggttcgctcaaatcatcaaaaatttccaagagagcgatataaaattgactgacgaacgatcc…
KIN77	atgaaatttttggatcacgaaaaaagaagacaattactgaacgaacgccattcttgcaagatgtttgacagccattatgagttctctagtgaagaattagaagaaatcgctgaaatcgccaggctatcgccaagctcttacaacacgcaaccatggcattttgtgatggttaccaataaggatttaaaaaaacaaattgcagcacacagctatttcaatgaagagatgattaaaagcgcttcggcgttaatggtggtatgctctttaaaacctagcgagttgttaccgcatagccactacatgcaaaatctctatccggagtcttataaagttagagtgatcccgtcttttgctcaaatgcttggcgtgagattcaaccacagcatgcaaaaattagaa…
KIN81	atggacagagaacaagtggttgctttacagcaccaacgattcgctacgaaaaagtacgatcccaatcgtcgtatttcccaaaaggattgggaagcgttggttgaagtggggaggttagccccttcttcaatcgggcttgagccatggaaaatgcttttattgaaaaatgaacgcatgaaagaggatttaaaacctatggcatggggggcgatctctagtttagagggagcgagccattttgtcatttatcttgtgcgaaagggcgttacctatgatagcgattacattaagaaagtgatgcatgaggttaaaaaaagggattatgacaccaattctaggttcgctcaaatcatcaaaaatttccaagagaatgatataaaattgactgacgaacgatcc…
KIN81	atgaaatttttggatcacgaaaaaagaagacaattactgaacgagcaccattcttgcaagatgtttgacagccattatgaattctctagcgaagaattagaagaaatcgctgaaatcgccaggctatcgccaagctcttacaacacgcaaccatggcattttgtgatggttaccaataaggatttaaaaaaacaaattgcagtgcacagctatttcaatgaagagatgattaaaagcgcttcggcgttaatggtggtatgctctttaaaacctagcgagttgctaccgcatagccactacatgcaaaacctctatccggagtcttataaagttagagtgatcccctcttttactcaaatgcttggcgtgagattcaaccacagcatgcaaaaattagaa…
KIN82	atggacagagaacaagtgattgctttacaacaccaacgatttgctacaaaaaaatacgatcctaatcgtcgtatttcccaaaaggattgggaagcgttggttgaagtggggaggttagccctttcttcaatcgggcttgaaccatggaaaatgcttttattaaagaatgaacgcatgaaagaagatttaaaaccgatggcctggggggcgctttttggtttagagggagcgagccattttgtcatttatcttgcgcgaaaaggcgttacttatgacagcgattacgttaagaaagtgatgcatgaggttaaaaaaagggattatgattctaattcaaggtacgctcaaatcatcaaaaatttccaagagaacgatatgaaactcaatagcgaacgatct…
KIN82	atgaaatttttggatcacgaaaaaagaagacaattactgaacgaacgctattcttgcaagatgtttgacagccattatgagttctctagcacagaattagaagaaatcgctgaaatcgccaagctatcgccaagctcttacaacacgcaaccatggcattttgtgatggttaccaataaggatttaaaaaaacaaattgcagcgcacagctatttcaatgaagagatgattaaaagcgcttcggcgttaatggtggtatgctctttaaaacctagcgagttgctaccgcatagccactacatgcaaaatctctatccggagtcttataaagttagagtgatcccctcttttactcaaatgcttggcgtgagattcaaccacagcatgcaaaaattagaa…
KIN88	atggacagagaacaagtggttgctttacagcaccaacgattcgctacgaaaaaatacgatcccaatcgccgtatttcccaaaaggattgggaagcgttggttgaagtggggaggttagccccttcttcaatcgggcttgagccatggaaaatgcttttattgaaaaatgaacgcatgaaagaggatttaaaacctatggcatggggggcgatctctagtttagagggagcgagccattttgtcatttatcttgcgcgaaagggcgttacctatgatagcgattacattaagaaagtgatgcatgaggttaaaaaaagggattatgacaccaattctaggttcgctcaaatcatcaaaaatttccaagagaatgatataaaattgactgacgaacgatcc…
KIN88	atgaaatttttggatcacgaaaaaagaagacaattactgaacgaacgccattcttgcaagatgtttgacagccattatgagttttctagcgaagaattagaagaaatcgctgaaatcgccaggctatcgccaagctcttacaacacgcaaccatggcattttgtgatggttaccaataaggatttaaaaaaacaaattgcagcacacagctatttcaatgaagagatgattaaaagcgcttcagcgttaatggtggtatgctctttaaaacctagcgagttgctaccgcacagccactacatgcaaaatctctatccggagtcttataaagttagagtgatcccctcttttactcaaatgcttggcgtgagattcaaccacagcatgcaaaaattagaa…
KIN94	atgaaatttttggatcacgaaaaaagaagacaattactgaacgaacgccattcttgcaagatgtttgacagccattatgagttctctagtgaagaattagaagaaatcgctgaaatcgccaggctatcgccaagctcttacaacacgcaaccatggcattttgtgatggttaccaataaggatttaaaaaaacaaattgcagcgcacagctatttcaatgaagagatgattaaaagcgcttcggcgttaatggtggtatgctctttaaaacctagcgagttgctaccgcatagccactacatgcaaaatctctatccggagtcttataaagttagagtgatcccctcttttactcaaatgcttggcgtgagattcaaccacagcatgcaaaaattagaa…
KIN94	atggacagagaacaaattattgctttacagcaccaacgattcgctacgaaaaaatacgatccgaatcgccgtatttctgaaaaagattgggaagttttggttgaagtggggaggttagccccttcttcaatcgggcttgagccatggaaaatgcttttattgaaaaatgaacgcatgaaagaggatttaaaacctatggcatggggggcgctttctagcttggagggagcgagccattttgtcatttatcttgcgcgaaagggcgttacctatgatagcgattatgttaagaaagtgatgcatgaggttaaaaaaagggattatgacaccaattctaggttcgctcaaatcatcaaaaatttccaagagaatgatataaaattgactgacgaacgatcc…
CKIN1	atggacagagaacaaattattgctttacagcaccaacgattcgctacgaaaaaatacgatccgaatcgccgtatttctgaaaaagattgggaagttttggttgaagtggggaggttagccccttcttcaatcgggcttgagccattattgaaaaatgaacgcatgaaagaggatttaaaaccgatggcatggggggcgctttctagcttggagggagcgagccattttgtcatttatcttgcgcgaaagggcgttacctatgatagcgattacgttaagaaagtgatgcatgaggttaaaaaaagggattatgacaccaattcaaggttcgctcaaatcatcaaaaatttccaagagaacgatataaaactcaatagcgaacgatccttgtttgattgg…
CKIN10	atggacagagaacaaattattgctttacagcaccaacgattcgctacgaaaaaatacgatccgaatcgccgtatttctgaaaaagattgggaagttttggttgaagtggggaggttagcctcttcttcaatcgggcttgagccatggaaaatgcttttattgaaaaatgaacgcatgaaagaggatttaaaacctatggcatggggggcgctttctagcttggagggagcgagccattttgtcatttatcttgcgcgaaagggcgttacctatgatagcgattacgttaagaaagtgatgcatgaggttaaaaaaagggattatgacaccaattctaggttcgctcaaatcatcaaaaatttccaagagaatgatataaaattgactgacgaacgatcc…
CKIN100	atgaaatttttggatcaagaaaaaagaagacaattactgaacgagcgccattcttgcaagatgtttgacagccattatgagttttctagcgaagaattagaagaaatcgccgaaatcgccaggctatcgccaagctcttacaacacgcaaccatggcattttgtgatggttaccaataaggatttaaaaaaacaaattgcagcacacagctatttcaatgaagagatgattaaaagcgcttcagcgttaatggtggtatgctctttaaaacctagcgagttgctaccgcacagccactacatgcaaaacctctatccggagtcttataaagttagggtgatcccgtctttcgctcaaatgcttggcgtgagattcaaccacagcatgcaaataaaagtg…
CKIN100	atggacagagaacaaattattgctttacagcaccaacgattcgctacgaaaaaatacgatccgaatcgccgtatttctgaaaaagattgggaagttttggttgaagtggggaggttagccccttcttcaatcgggcttgaaccatggaaaatgcttttattgaaaaatgaacgcatgaaagaagatttaaaacctatggcatggggggcactttctagcttggagggagcgagccattttgtcatttatcttgcgcgaaaaggcgttacttatgacagcgattacgttaagaaagtgatgcatgaggttaaaaaaagggattatgacaccaattctaggttcgctcaaatcatcaaaaatttccaagagaatgatataaaattgactgacgaacgatcc…
CKIN102	atgaaatttttggatcaagaaaaaagaagacaattactgaacgagcgccattcttgcaagatgtttgacagccattatgagttttctagcgaagaattagaagaaatcgctgaaatcgccaggctatcgccaagctcttacaacacgcaaccatggcattttgtgatggttaccaataaggatttaaaaaaacaaattgcagcacacagctatttcaatgaagagatgattaaaagcgcttcagcgttaatggtggtatgctctttaaaacctagcgagttgctaccgcacagccactacatgcaaaatctctatccggagtcttataaagttagagtgatcccctcttttactcaaatgcttggcgtgagattcaaccacagcatgcaaaaattagaa…
CKIN102	atggacagagaacaagtggttgctttacagcaccaacgattcgctacgaaaaaatacgatccgaatcgtcgtatttctgaaaaagattgggaagctttggttgaagtggggaggttagccccttcttcaatcgggcttgagccatggaaaatgcttttattgaaaaatgaacgcatgaaagaagatttaaaaccgatggcatggggggcgatctctagtttagagggagcgagccattttgtcatttatcttgtgcgaaagggcgttacttatgatagcgattacgttaagaaagtgatgcatgaggttaaaaaaagggattatgacaccaattctagattcgctcaaatcatcaaaaatttccaagagaatgatataaaattgactgacgaacgatcc…
CKIN106	atgaaatttttggatcacgaaaaaagaagacaattactgaacgaacgccattcttgcaagatgtttgacagccattatgagttctctagtgaagaattagaagaaatcgccaggctatcgccaagctcttacaacacgcaaccatggcattttgtgatggttaccaataaggatttaaaaaaacaaattgcagcacacagctatttcaatgaagagatgattaaaagcgcttcggcgttaatggtggtatgctctttaaaacctagcgagttgctaccgcatagccactacatgcaaaatctctatccggagtcttataaagttagagtgatcccctcttttactcaaatgcttggcgtgagattcaaccacagcatgcaaaaattagaaagctatatt…
CKIN106	atggacagagaacaaattattgctttacagcaccaacgattcgctacgaaaaaatacgatccgaatcgccgtatttctgaaaaagattgggaagttttggttgaagtggggaggttagccccttcttcaatcgggcttgagccatggaaaatgcttttattgaaaaatgaacgcatgaaagaggatttaaaacctatggcatggggggcgctttctagcttggagggagcgagccattttgtcatttatcttgtgcgaaagggcgttacctatgatagcgattacgttaagaaagtgatgcatgaggttaaaaaaagggattatgacaccaattctaggttcgctcaaatcatcaaaaatttccaagagaatgatataaaattgactgacgaacgatcc…
CKIN107	atggacagagaacaaattattgctttacagcaccaacgattcgctacgaaaaaatacgatccgaatcgccgtatttcccaaaaagattgggaagttttggttgaagtggggaggttagccccttcttcaatcgggcttgagccatggaaaatgcttttattgaaaaatgaacgcatgaaagaggatttaaaacctatggcatggggggcgctttctagcttggagggagcgagccattttgtcatttatcttgtgcgaaagggcgttacctatgatagcgattacgttaagaaagtgatgcatgaggttaaaaaaagggattatgacaccaattctaggttcgctcaaatcatcaaaaatttccaagagaatgatataaaattgactgacgaacgatcc…
CKIN109	atgaaatttttggatcacgaaaaaagaagacaattgctgaacgagcgccattcttgcaagatgtttgacagccattatgagttctctagtgaagaattagaagaaatcgctgaaatcgccagactatcaccaagctcttacaacacccagccatggcattttgtgatggttaccaataaggatttaaaaaaacaaattgcagcacacagctatttcaatgaagagatgattaaaagcgcttcagcgttaatggtggtatgctctttaaaacctagcgagttgttaccgcatagccattacatgcaaaacctctatccggagtcttataaagttagagtgatcccctctttcgctcaaatgcttggcgtgagattcaaccacagcatgcaaaaattagaa…
CKIN109	atggacagagaacaaattattgctttacagcaccaacgattcgctacgaaaaaatacgatcccaatcgtcgtatttcccaaaaggattgggaagctttggttgaagtggggaggttagccccttcttcaatcgggcttgaaccatggaaaatgcttttattgaaaaatgaacgcatgaaagaagatttaaaaccgatggcatggggggtgctttctagcttggagggagcgagtcactttgtcatttatcttgcgcgaaagggcgttacttatgacagcgattacgttaagaaagtgatgcatgaggttaaaaaaagggattatgacaccaattcaaggttcgctcaaatcatcaaaaatttccaagagaatgatataaaattgactgacgaacgatcc…
CKIN110	atggacagagaacaaattattgctttacagcaccaacgattcgctacgaaaaaatacgatccgaatcgccgtatttctgaaaaagattgggaagttttggttgaagtggggaggttagccccttcttcaatcgggcttgaaccatggaaaatgcttttattgaaaaatgaacgcatgaaagaggatttaaaacctatggcatggggggcgctttctagcttggagggagcgagccattttgtcatttatcttgcgcgaaaaggcgttacttatgacagcgattacgttaagaaagtgatgcatgaggttaaaaaaagggattatgacaccaattctaggttcgctcaaatcatcaaaaatttccaagagaatgatataaaattgactgacgaacgatcc…
CKIN110	atgaaatttttggatcaagaaaaaagaagacaattactgaacgaacgccattcttgcaaggtgtttgacagccattatgagttctctagtgaagaattagaagaaatcgctgaaatcgccaggctatcgccaagctcttacaacacgcaaccatggcattttgtgatggttaccaataaggatttaaaaaaacaaattgcagcacacagctatttcaatgaagagatgattaaaagcgcttcagcgttaatggtggtatgctctttaaaacctagcgagttgctaccgcacagccattacatgcaaaacctctatccggagtcttataaagttagggtgatcccgtctttcgctcaaatgcttggcgtgagattcaaccacagcatgcaaaaattagaa…
CKIN117	atggacagagaacaaattattgctttacagcaccaacgattcgctacgaaaaaatacgatcccagtcgccgtatttctgaaaaagattgggaagttttggttgaagtggggaggttagccccttcttcaatcgagcttgagccatggaaaatgcttttattgaaaaatgaacgcatgaaagaagatttaaaaccgatggcatggggggcgctttctagcttggagggagcgagccactttgtcatttatcttgcgcgaaagggcgttacttatgatagcgattatgttaagaaagtgatgcatgaggttaaaaaaagggattatgacaccaattcaaggttcgctcaaatcatcaaaaatttccaagagaatgatataaaattgactgacgaacgatcc…
CKIN117	atgaaatttttggatcacgaaaaaagaagacaattactgaacgaacgccattcttacaagatgtttgacagccattatgagttctctagtgaagaattagaagaaatcgctgaaatcgccaggctatcgccaagctcttacaacacgcaaccatggcattttgtaatggttaccaataaggatttaaaaaaacaaattgcagcgcacagctatttcaatgaagagatgattaaaagcgcttcagcgttaatggtggtatgttctttaaaacctagcgagttgttaccgcatagccattacatgcaaaacctctatccggagtcttataaagttagagtgatcccctcttttactcaaatgcttggcgtgagattcaaccacagcatgcaaaaattagaa…
CKIN119	atggacagagaacaaattattgctttacagcaccaacgattcgctacgaaaaaatacgatccgaatcgccgtatttctgaaaaagattgggaagttttggttgaagtggggaggttagccccttcttcaatcgggcttgagccatggaaaatgcttttattgaaaaatgaacgcatgaaagaagatttaaaaccgatggcatggggggcactttctagcttggagggagcgagccactttgtcatttatcttgcgcgaaagggcgttacctatgatagcgattacgttaagaaagtgatgcatgaggttaaaaaaagggattatgacaccaattcaaggttcgctcaaatcatcaaaaatttccaagagaacgatataaaactcaatagcgaacgatcc…
CKIN119	atgaaatttttggatcacgaaaaaagaagacaattactgaacgaacgccattcttgcaagatgtttgacagccattatgagttctctagcacagaattagaagaaatcgctgaaatcgccaggctatcgccaagctcttacaacacgcaaccatggcattttgtgatggttaccaataaggatttaaaaaaacaaattgcagcacacagctatttcaatgaagagatgattaaaagcgcttcggcgttaatggtggtatgctctttaaaacctagcgagttgctaccgcatagccactacatgcaaaatctctatccggagtcttataaagttagagtgatcccctcttttactcaaatgcttggcgtgagattcaaccacagcatgcaaaaattagaa…
CKIN120	atgaacagagaacaaattattgctttacagcaccaacgattcgctacgaaaaaatacgatcccaatcgtcgtatttctgaaaaagattgggaagttttggttgaagtggggaggttagccccttcttcaattgggcttgagccatggaaaatgcttttattgaaaaatgaacgcatgaaagaggatttaaaacctatggcatggggggtgctttctagtttagagggagcgagccattttgtcatttatcttgcacgaaagggcgttacctatgatagcgattacattaagaaagtgatgcatgaggttaaaaaaagggattatgacaccaattcaaggttcgctcaaatcatcaaaaatttccaagagaatgatataaaattgactgacgaacgatcc…
CKIN122	atgaaatttttggatcaagaaaaaagaagacaattactgaacgagcgccattcttgcaagatgtttgacagccattatgagttttctagcgaagaattagaagaaatcgctgaaatcgccaggctatcgccaagctcttacaacacgcaaccatggcattttgtgatggttaccaataaggatttaaaaaaacaaattgcagcacacagctatttcaatgaagagatgattaaaagcgcttcagcgttaatggtggtatgctctttaaaacctagcgagttgctaccgcacagccactacatgcaaaatctctatccggagtcttataaagttagagtgatcccctcttttactcaaatgcttggcgtgagattcaaccacagcatgcaaaaattagaa…
CKIN122	atggacagagaacaagtggttgctttacagcaccaacgattcgctacgaaaaaatacgatccgaatcgtcgtatttctgaaaaagattgggaagctttggttgaagtggggaggttagccccttcttcaatcgggcttgagccatggaaaatgcttttattgaaaaatgaacgcatgaaagaagatttaaaaccgatggcatggggggcgatctctagtttagagggagcgagccattttgtcatttatcttgtgcgaaagggcgttacttatgatagcgattacgttaagaaagtgatgcatgaggttaaaaaaagggattatgacaccaattctagattcgctcaaatcatcaaaaatttccaagagaatgatataaaattgactgacgaacgatcc…
CKIN123	atggacagagaacaaattattgctttacagcaccaacgattcgctacgaaaaaatacgatccgaatcgccgtatttctgaaaaagattgggaagttttggttgaagtggggaggttagccccttcttcaatcgggcttgaaccatggaaaatgcttttattgaaaaatgaacgcatgaaagaggatttaaaacctatggcatggggggcgctttctagcttggagggagcgagccattttgtcatttatcttgcgcgaaaaggcgttacttatgacagcgattacgttaagaaagtgatgcatgaggttaaaaaaagggattatgacaccaattctaggttcgctcaaatcatcaaaaatttccaagagaatgatataaaattgactgacgaacgatcc…
CKIN123	atgaaatttttggatcaagaaaaaagaagacaattactgaacgaacgccattcttgcaaggtgtttgacagccattatgagttctctagtgaagaattagaagaaatcgctgaaatcgccaggctatcgccaagctcttacaacacgcaaccatggcattttgtgatggttaccaataaggatttaaaaaaacaaattgcagcacacagctatttcaatgaagagatgattaaaagcgcttcagcgttaatggtggtatgctctttaaaacctagcgagttgctaccgcacagccattacatgcaaaacctctatccggagtcttataaagttagggtgatcccgtctttcgctcaaatgcttggcgtgagattcaaccacagcatgcaaaaattagaa…
CKIN129	atggacagagaacaagtggttgctttacagcaccaacgattcgctacgaaaaaatacgatcccaatcgccgtatttcacaaaaggattgggaagctttggttgaagtgtggaggttagccccttcttcaatcgggcttgaaccatggaaaatgcttttattaaaaaatgaacgcatgaaagaagatttaaaaccgatggcctggggggtgctttttggtttagagggagcgagccattttgtcatttatcttgcgcgaaagggcgttacttatgacagcgattacgttaaaaaagtgatgcatgaggttaaaaaaagggattatgacactcattccaggttcgctcaaatcatcaaaaatttccaagagaatgatataaaattgactgacgaacgatcc…
CKIN132	atggacagagaacaaattattgctttacagcaccaacgattcgctacgaaaaaatacgatccgaatcgccgtatttctgaaaaagattgggaagttttggttgaagtggggaggttagccccttcttcaatcgggcttgagccatggaaaatgcttttattgaaaaatgaacgcatgaaagaggatttaaaaccgatggcatggggggcgatctctagcttggagggagcgagccattttgtcatttatcttgtgcgaaagggcgttacctatgatagcgattacgttaagaaagtgatgcatgaggttaaaaaaagggattatgacaccaattcaaggttcgctcaaatcatcaaaaatttccaagagaatgatataaaattgactgacgaacgatcc…
CKIN14	atggacagagagcaagtggttgctttacagcaccaacgattcgctacgaaaaaatacgatccgaatcgccgtatttctgaaaaagattgggaagttttggttgaagtggggaggttagccccttcttcaatcgggcttgagccatggaaaatgcttttattgaaaaatgaacgcatgaaagaagatttaaaaccgatggcatggggggcgatctctagtttagagggagcgagccattttgtcatttatcttgcgcgaaagggcgttacctatgatagcgattacgttaagaaagtgatgcatgaggttaaaaaaagggattatgacaccaattctaggttcgctcaaatcatcaaaaatttccaagagaatgatataaaattgactgacgaacgatcc…
CKIN14	atgaaatttttggatcacgaaaaaagaagacaattactgaacgagcgccattcttgcaagatgtttgacagccattatgagttttctagcacagaattagaagaaatcgctgaaatcgctaggctatcgccaagctcttacaacacgcaaccatggcattttgtgatggttactaataaggatttaaaaaaacaaattgcagcgcacagctatttcaatgaagagatgattaaaagcgcttcagcgttaatggtggtatgctctttaaaacctagcgagttgttgccgcacagccattacatgcaaaacctctatccggagtcttataaagttagagtgatcccctcttttactcaaatgcttggcgtgaggttcaaccacagcatgcaaaaattagaa…
CKIN22	atggacagagaacaagtggttgctttacagcaccaacgattcgctacgaaaaagtacgatcccaatcgtcgtatttcccaaaaggattgggaagctttggttgaagtggggaggttagccccttcttcaattgggcttgagccatggaaaatgcttttattgaaaaatgaacgcatgaaagaagatttaaaaccgatggcatggggggcgctttctagcttggagggagcgagccattttgtcatttatcttgcgcgaaaaggcgttacttatgatagcgattacgttaagaaagtgatgcatgaggttaaaaaaagggattatgacaccaattctaggttcgttcaaatcatcaaaaatttccaagagaatgatataaaattgactgacgaacgatcc…
CKIN25	atgaaatttttggatcacgaaaaaagaagacaattactgaacgaacgccattcttgcaagatgtttgacagccattatgagttctctagtgaagaattagaagaaatcgctgaaatcgccaggctatcgccaagctcttacaacacgcaaccatggcattttgtgatggttaccaataaggatttaaaaaaacaaattgcagcgcacagctatttcaatgaagagatgattaaaagcgcttcggcgttaatggtggtatgctctttaaaacctagcgagttgctaccgcatagccactacatgcaaaatctctatccggagtcttataaagttagagtgatcccctcttttactcaaatgcttagcgtgagattcaaccacagcatgcaaaaattagaa…
CKIN25	atggacagagaacaaattattgctttacagcaccaacgattcgctacgaaaaaatacgatccgaatcgccgtatttctgaaaaagattgggaagttttggttgaagtggggaggttagccccttcttcaatcgggcttgagccatggaaaatgcttttattgaaaaatgaacgcatgaaagaggatttaaaacctatggcatggggggcgctttctagcttggagggagcgagccattttgtcatttatcttgcgcgaaagggcgttacctatgatagcgattacgttaagaaagtgatgcatgaggttaaaaaaagggattatgacaccaattctaggttcgctcaaatcatcaaaaatttccaagagaatgatataaaattgactgacgaacgatcc…
CKIN27	atggacagagaacaaattattgctttacagcaccaacgattcgctacgaaaaaatacgatcccaatcgccgtatttcacaaaaggattgggaagttttggttgaagtggggaggttagccccttcttcaatcgggcttgagccatggaaaatgcttttattgaaaaatgaacgcatgaaagaagatttaaaaccgatggcatggggggtgctttctagcttggagggagcgagtcactttgtcatttatcttgcgcgaaagggcgttacttatgacagcgattacgttaagaaagtgatgcatgaggttaaaaaaagggattatgacaccaattctaggttcgctcaaatcatcaaaaatttccaagagaatgatataaaattgactgacgaacgatcc…
CKIN27	atgaaatttttggatcacgaaaaaagaagacaattactgaacgagcgccattcttgcaagatgtttgacagccattatgagttttctagcgaagaattagaagaaatcgctgaaatcgccaggctatcgccaagctcttacaacacgcaaccatggcattttgtgatggttaccaataaggatttaaaaaaacaaattgcagcacacagctatttcaatgaagagatgattaaaagcgcttcggcgttaatggtggtatgctctttaaaacctagcgagttgctaccgcatagccactacatgcaaaatctctatccggagtcttataaagttagagtgatcccctcttttactcaaatgcttggcgtgagattcaaccacagcatgcaaaaattagaa…
CKIN28	atggacagagaacaagtggttgctttacagcaccaacgattcgctacgaaaaaatacgatcccaatcgccgtatttcacaaaaggattgggaagcgttggttgaagtggggaggttagccccttcttcagtcgggcttgagccatggaaaatgcttttattgaaaaatgaacgcatgaaagaagatttaaaacctatggcatggggggcgctttctagcttggagggagcgagccattttgtcatttatcttgcgcgaaaaggcgttacttatgatagcgattacgttaagaaagtgatgcatgaggttaaaaaaagggattatgacaccaattctaggttcgctcaaatcatcaaaaatttccaagagaatgatataaaattgactgacgaacgatcc…
CKIN29	atggacagagaacaagtggttgctttacagcaccaacgattcgctacgaaaaaatacgatcccaatcgtcgtatttcccaaaaagattgggaagcgttggttgaagtggggaggttagccccttcttcaatcgggcttgagccatggaaaatgcttttattgaaaaatgaacgcatgaaagaggatttaaaaccgatggcatgggtggcgatctctagcttggagggagcgagccattttgtcatttatcttgcgcgaaagggcgttacctatgatagcgattacgttaagaaagtgatgcatgaggttaaaaaaagggattatgacaccaattctaggttcgctcaaatcatcaaaaatttccaagagaatgatataaaattgactgacgaacgatcc…
CKIN3	atgaaatttttggatcaagaaaaaagaagacaattactgaacgagcgccattcttgcaagatgtttgacagccattatgagttctctagtgaagaattagaagaaatcgctgaaatcgccaggctattgccaagctcttacaacacgcaaccatggcattttgtgatggttaccaataaggatttaaaaaaacaaattgcagcgcacagctatttcaatgaagagatgattaaaagcgcttcagcgttaatggtggtatgctctttaaaacctagcgagttgctaccgcacagccactacatgcaaaatctctatccggagtcttataaagttagagtgatcccgtcttttgctcaaatgcttggcgtgagattcaaccacagcatgcaaaaattagaa…
CKIN3	atggacagagaacaaattattgctttacagcaccaacgattcgctacgaaaaaatatgatccgaatcgccgtatttctgaaaaagattgggaagttttggttgaagtggggaggttagccccttcttcaattgggcttgagccatggaaaatgcttttattgaaaaatgaacgcatgaaagaggatttaaaacctatggcatggggggcgatctctagtttagagggagcgagccattttgtcatttatcttgcgcgaaagggcgttacctatgatagcgattacgttaagaaagtgatgcatgaggttaaaaaaagggattatgacaccaattcaaggttcgctcaaatcatcaaaaatttccaagagaatgatataaaattgactgacgaacgatcc…
CKIN31	atgaaatttttggatcaagaaaaaagaagacaattactgaacgagcgccattcttgcaagatgtttgacagccattatgagttctctagtgaagaattagaagaaatcgctgaaatcgccaggctattgccaagctcttacaacacgcaaccatggcattttgtgatggttaccaataaggatttaaaaaaacaaattgcagcgcacagctatttcaatgaagagatgattaaaagcgcttcagcgttaatggtggtatgctctttaaaacctagcgagttgctaccgcacagccactacatgcaaaatctctatccggagtcttataaagttagagtgatcccgtcttttgctcaaatgcttggcgtgagattcaaccacagcatgcaaaaattagaa…
CKIN31	atggacagagaacaaattattgctttacagcaccaacgattcgctacgaaaaaatatgatccgaatcgccgtatttctgaaaaagattgggaagttttggttgaagtggggaggttagccccttcttcaattgggcttgagccatggaaaatgcttttattgaaaaatgaacgcatgaaagaggatttaaaacctatggcatggggggcgatctctagtttagagggagcgagccattttgtcatttatcttgcgcgaaagggcgttacctatgatagcgattacgttaagaaagtgatgcatgaggttaaaaaaagggattatgacaccaattcaaggttcgctcaaatcatcaaaaatttccaagagaatgatataaaattgactgacgaacgatcc…
CKIN32	atgaaatttttggatcacgaaaaaagaagacaattactgaacgagcgccattcttgcaagatgtttgacagccattatgagttttctagcacagaattagaagaaatcgctgaaatcgccaggctatcgccaagctcttacaacacgcaaccatggcattttgtgatggttaccaataaggatttaaaaaaacaaattgcagcgcacagctatttcaatgaagagatgattaaaagcgcttcggcgttaatggtggtatgctctttaaaacctagcgagttgttgccgcacagccattacatgcaaaacctctatccggagtcttataaagttagagtgatcccctcttttactcaaatgcttggcgtgagattcaaccacagcatgcaaaaattagaa…
CKIN32	atggacagagaacaagtggttgctttacagcaccaacgattcgctacgaaaaaatacgatcccaatcgccgtatttcccaaaaggattgggaagcgttggttgaagtggggaggttagccccttcttcaatcgggcttgagccatggaaaatgcttttattgaaaaatgaacgcatgaaagaggatttaaaacctatggcatggggggcgatctctagtttagagggagcgagccattttgtcatttatcttgcgcgaaagggcgttacctatgatagcgattacattaagaaagtgatgcatgaggttaaaaaaagggattatgacaccaattctaggttcgctcaaatcatcaaaaatttccaagagaatgatataaaattgactgacgaacgatcc…
CKIN36	atggacagagaacaagtggttgctttacagcaccaacgattcgctacgaaaaaatacgatccgaatcgccgtatttctgaaaaagattgggaagttttggttgaagtggggaggttagccccttcttcaatcgggcttgagccatggaaaatgcttttattgaaaaatgaacgcatgaaagaggatttaaaacctatggcatggggggcgctttctagcttggagggagcgagccattttgtcatttatcttgcgcgaaagggcgttacctatgatagcgattacgttaagaaagtgatgcatgaggttaaaaaaagggattatgacaccaattctaggttcgctcaaatcatcaaaaatttccaagagaatgatataaaattgactgacgaacgatcc…
CKIN37	atgtttgacagccattatgagttctctagtgaagaattagaagaaatcgctgaaatcgccaggctattgccaagctcttacaacacgcaaccatggcattttgtgatggttaccaataaggatttaaaaaaacaaattgcagcgcacagctatttcaatgaagagatgattaaaagcgcttcagcgttaatggtggtatgctctttaaaacctagcgagttgctaccgcacagccactacatgcaaaatctctatccggagtcttataaagttagagtgatcccgtcttttgctcaaatgcttggcgtgagattcaaccacagcatgcaaaaattagaaagctatattttagagcaatgctatatcgctgtggggcaaatttgcatgggcgtgagctta…
CKIN37	atggacagagaacaaattattgctttacagcaccaacgattcgctacgaaaaaatatgatccgaatcgccgtatttctgaaaaagattgggaagttttggttgaagtggggaggttagccccttcttcaattgggcttgagccatggaaaatgcttttattgaaaaatgaacgcatgaaagaggatttaaaacctatggcatggggggcgatctctagtttagagggagcgagccattttgtcatttatcttgcgcgaaagggcgttacctatgatagcgattacgttaagaaagtgatgcatgaggttaaaaaaagggattatgacaccaattcaaggttcgctcaaatcatcaaaaatttccaagagaatgatataaaattgactgacgaacgatcc…
CKIN44	atgaaatttttggatcacgaaaaaagaagacaattactgaacgagcgccattcttgcaagatgtttgacagccattatgagttttctagcacagaattagaagaaatcgctgaaatcgccaggctatcgccaagctcttacaacacgcaaccatggcattttgtgatggttaccaataaggatttaaaaaaacaaattgcagcgcacagctatttcaatgaagagatgattaaaagcgcttcggcgttaatggtggtatgctctttaaaacctagcgagttgttgccgcacagccattacatgcaaaacctctatccggagtcttataaagttagagtgatcccctcttttactcaaatgcttggcgtgagattcaaccacagcatgcaaaaattagaa…
CKIN44	gtggttgctttacagcaccaacgattcgctacgaaaaaatacgatcccaatcgccgtatttcccaaaaggattgggaagcgttggttgaagtggggaggttagccccttcttcaatcgggcttgagccatggaaaatgcttttattgaaaaatgaacgcatgaaagaggatttaaaacctatggcatggggggcgatctctagtttagagggagcgagccattttgtcatttatcttgcgcgaaagggcgttacctatgatagcgattacattaagaaagtgatgcatgaggttaaaaaaagggattatgacaccaattctaggttcgctcaaatcatcaaaaatttccaagagaatgatataaaattgactgacgaacgatccttgtttgattgggct…
CKIN4	atggacagagaacaaattattgctttacagcaccaacgattcgctacgaaaaaatacgatccgaatcgccgtatttctgaaaaagattgggaagttttggttgaagtggggaggttagccccttcttcaatcgggcttgagccattattgaaaaatgaacgcatgaaagaggatttaaaaccgatggcatggggggcgctttctagcttggagggagcgagccattttgtcatttatcttgcgcgaaagggcgttacctatgatagcgattacgttaagaaagtgatgcatgaggttaaaaaaagggattatgacaccaattcaaggttcgctcaaatcatcaaaaatttccaagagaacgatataaaactcaatagcgaacgatccttgtttgattgg…
CKIN52	atgaaatttttggatcacgaaaaaagaagacaattactgaacgaacgccattcttgcaagatgtttgacagccattatgagttctctagtgaagaattagaagaaatcgctgaaatcgccaggctatcgccaagctcttacaacacgcaaccatggcattttgtgatggttaccaataaggatttaaaaaaacaaattgcagcgcacagctatttcaatgaagagatgattaaaagcgcttcagcgttaatggtggtatgctctttaaaacctagcgagttgctaccgcatagccactacatgcaaaatctctatccggagtcttataaagttagagtgatcccctcttttactcaaatgcttggcgtgagattcaaccacagcatgcaaaaattagaa…
CKIN52	atggacagagaacaagtgattgctttacagcaccaacgatttgctacaaaaaaatacgatcctaatcgtcgtatttcccaaaaggattgggaagctttggttgaagtggggagattagccccttcttcaatcgggcttgaaccatggaaaatgcttttattgaaaaatgaacgcatgaaagaagatttaaaaccgatggcctggggggcgctttttggtttagagggagcgagccattttgtcatttatcttgtgcgaaaaggcgttacttatgacagcgattatgttaagaaagtgatgcatgaggttaaaaaaagggattatgacaccaattctaggtacgctcaaatcatcaaaaatttccaagagaacgatatgaaactcaatagcgaacgatct…
CKIN54	atggacagagaacaaattattgctttacagcaccaacgattcgctacgaaaaaatacgatccgaatcgccgtatttctgaaaaagattgggaagttttggttgaagtggggaggttagccccttcttcaatcgggcttgagccatggaaaatgcttttattgaaaaatgaacgcatgaaagaggatttaaaaccgatggcatggggggtgctttctagcttggagggagcgagccattttgtcatttatcttgcgcgaaagggcgttacctatgatagcgattacgttaagaaagtgatgcatgaggttaaaaaaagggattatgacaccaattctaggttcgctcaaatcatcaaaaatttccaagagaatgatataaaattgactgacgaacgatcc…
CKIN54	atgtttgacagccattatgagttttctagtgaagaattagaagaaatcgctgaaatcgctagactatcgccaagctcttacaacacgcaaccatggcattttgtgatggttactaataaggatttaaaaaaacaaattgcagcacacagctatttcaatgaagagatgattaaaagcgctccagcgttaatggtggtatgctctttaaaacctagcgagttgttaccgcatagccattacatgcaaaacctctatccggagtcttataaagttagagtgatcccgtcttttgctcaaatgcttggcgtgagattcaaccacagcatgcaaaaattagaaagctatattttggagcaatgctatatcgcggtggggcaaatttgcatgggcgtgagctta…
CKIN56	atggacagagaacaaattattgctttacagcaccaacgattcgctacgaaaaaatacgatccgaatcgccgtatttctgaaaaagattgggaagttttggttgaagtggggaggttagccccttcttcaatcgggcttgagccatggaaaatgcttttattgaaaaatgaacgcatgaaagaggatttaaaacctatggcatggggggcgctttctagcttggagggagcgagccattttgtcatttatcttgcgcgaaagggcgttacctatgatagcgattacgttaagaaagtgatgcatgaggttaaaaaaagggattatgacaccaattctaggttcgctcaaatcatcaaaaatttccaagagaatgatataaaattgactgacgaacgatcc…
CKIN56	atgaaatttttggatcacgaaaaaagaagacaattactgaacgaacgccattcttgcaagatgtttgacagccattatgagttctctagtgaagaattagaagaaatcgctgaaatcgccaggctatcgccaagctcttacaacacgcaaccatggcattttgtgatggttaccaataaggatttaaaaaaacaaattgcagcgcacagctatttcaatgaagagatgattaaaagcgcttcggcgttaatggtggtatgctctttaaaacctagcgagttgctaccgcatagccactacatgcaaaatctctatccggagtcttataaagttagagtgatcccctcttttactcaaatgcttagcgtgagattcaaccacagcatgcaaaaattagaa…
CKIN60	ttggatcaagaaaaaagaagacaattgctgaacgaacgccattcttgcaagatgtttgatagccattatgagttttctagcacagaattagaagaaatcgctgaaatcgccaggctatcgccaagctcttacaacacgcaaccatggcattttgtgatggttaccaataaggatttaaaaaaacaaattgcagcgtacagctattttaatgaagagatgattaaaagcgcttcagcgttaatggtggtatgctctttaaaacctagcgagttgctaccgcacagccactacatgcaaaatctctatccggagtcttataaagttagagtgatcccctcttttactcaaatgcttggcgtgagattcaaccacagcatgcaaaaattagaaagctatatt…
CKIN60	atggacagagaacaaattattgctttacagcaccaacgattcgctacgaaaaaatacgatccgaatcgccgtatttctgaaaaagattgggaagttttggttgaagtggggaggttagccccttcttcaatcgggcttgagccatggaaaatgcttttattgaaaaatgaacgcatgaaagaggatttaaaacctatggcatggggggcgctttctagcttggagggagcgagccattttgtcatttatcttgcgcgaaagggcgttacctatgatagcgattacgttaagaaagtgatgcatgaggttaaaaaaagggattatgacaccaattctaggttcgctcaaatcatcaaaaatttccaagagaatgatataaaattgactgacgaacgatcc…
CKIN70	atgaaatttttggatcaagaaaaaagaagacaattactgaacgagcgccattcttgcaagatgtttgacagccattatgagttttctagcgaagaattagaagaaatcgccgaaatcgccaggctatcgccaagctcttacaacacgcaaccatggcattttgtgatggttaccaataaggatttaaaaaaacaaattgcagcacacagctatttcaatgaagagatgattaaaagcgcttcagcgttaatggtggtatgctctttaaaacctagcgagttgctaccgcacagccactacatgcaaaacctctatccggagtcttataaagttagggtgatcccgtctttcgctcaaatgcttggcgtgagattcaaccacagcatgcaaataaaagtg…
CKIN70	atggacagagaacaaattattgctttacagcaccaacgattcgctacgaaaaaatacgatccgaatcgccgtatttctgaaaaagattgggaagttttggttgaagtggggaggttagccccttcttcaatcgggcttgaaccatggaaaatgcttttattgaaaaatgaacgcatgaaagaagatttaaaacctatggcatggggggcactttctagcttggagggagcgagccattttgtcatttatcttgcgcgaaaaggcgttacttatgacagcgattacgttaagaaagtgatgcatgaggttaaaaaaagggattatgacaccaattctaggttcgctcaaatcatcaaaaatttccaagagaatgatataaaattgactgacgaacgatcc…
CKIN78	atgaacagagaacaaattattgctttacagcaccaacgattcgctacgaaaaaatacgatcccaatcgtcgtatttctgaaaaagattgggaagttttggttgaagtggggaggttagccccttcttcaattgggcttgagccatggaaaatgcttttattgaaaaatgaacgcatgaaagaggatttaaaacctatggcatggggggtgctttctagtttagagggagcgagccattttgtcatttatcttgcacgaaagggcgttacctatgatagcgattacattaagaaagtgatgcatgaggttaaaaaaagggattatgacaccaattcaaggttcgctcaaatcatcaaaaatttccaagagaatgatataaaattgactgacgaacgatcc…
CKIN79	atggacagagaacaaattattgctttacagcaccaacgattcgctacgaaaaaatacgatccgaatcgccgtatttctgaaaaagattgggaagttttggttgaagtggggaggttagccccttcttcaatcgggcttgaaccatggaaaatgcttttattgaaaaatgaacgcatgaaagaagatttaaaacctatggcatggggggcactttctagcttggagggagcgagccattttgtcatttatcttgcgcgaaaaggcgttacttatgacagcgattacgttaagaaagtgatgcatgaggttaaaaaaagggattatgacaccaattctaggttcgctcaaatcatcaaaaatttccaagagaatgatataaaattgactgacgaacgatcc…
CKIN79	atgaaatttttggatcaagaaaaaagaagacaattactgaacgagcgccattcttgcaagatgtttgacagccattatgagttttctagcgaagaattagaagaaatcgccgaaatcgccaggctatcgccaagctcttacaacacgcaaccatggcattttgtgatggttaccaataaggatttaaaaaaacaaattgcagcacacagctatttcaatgaagagatgattaaaagcgcttcagcgttaatggtggtatgctctttaaaacctagcgagttgctaccgcacagccactacatgcaaaacctctatccggagtcttataaagttagggtgatcccgtctttcgctcaaatgcttggcgtgagattcaaccacagcatgcaaataaaagtg…
KE21	atggacagagaacaaattattgctttacagcaccaacgattcgctacgaaaaaatacgatccgaatcgccgtatttctgaaaaagattgggaagttttggttgaagtggggaggttagccccttcttcaatcgggcttgaaccatggaaaatgcttttattgaaaaatgaacgcatgaaagaggatttaaaaccgatggcatggggggtgctttctagcttggagggagcgagccattttgtcatttatcttgcgcgaaaaggcgttacttatgatagcgattatgttaagaaagtgatgcatgaggttaaaaaaagggattatgacaccaattctaggttcgctcaaatcatcaaaaatttccaagagaacgatataaaactcaatagcgaacgatcc…
KE21	atgagttttcttagcacagaattagaagaaatcgctgaaatcgccagactatcgccaagctcttacaacacgcaaccatggcattttgtgatggttaccaataaggatttgaaaaaacaaattgcagcgcacagctatttcaatgaagagatgattaaaagcgcttcagcgttaatggtggtatgctctttaaaacctagcgagttgctaccgcacagtcactacatgcaaaatctctatccggagtcttataaagttagagtgatcccgtcttttgctcaaatgcttggcgtgagattcaaccacagcatgcaaaaattagaaagctatattttggagcaatgctatatcgctgtggggcaaatttgcatgggcgtgagcttaatgggattggatagt…
KE22	atgaaatttttggatcacgaaaaaagaagacaattgttgaacgagcgccattcttgcaaaatgtttgacagccattatgagttttctagcgaagaattagaagaaatcgctgaaatcgccaggctatcgccaagctcttacaacacgcaaccatggcattttgtgatggttaccaataaggatttaaaaaaacaaattgtagcacacagctatttcaatgaagagatgattaaaagtgcttcagcgttaatggtggtatgctctttaaaacctagcgagttgttaccgcatagccactacatgcaaaatctctatccggagtcttataaagttagagtgatcccgtcttttgctcaaatgcttggcgtgagattcaaccacagcatgcaaaaattagaa…
KE22	atggacagagaacaaattattgctttacagcaccaacgattcgctacgaaaaaatacgatccgaatcgccgtatttctgaaaaagattgggaagctttggttgaagtggggaggttagccccttcttcaatcgggcttgagccatggaaaatgcttttattgaaaaatgaacgcatgaaagaagatttaaaaccgatggcatggggggcgatctctagtttagagggagcgagccattttgtcatttatcttgcgcgaaagggcgttacctatgatagcgattacgttaagaaagtgatgcatgaggttaaaaaaagggattatgacaccaattctaggttcgctcaaatcatcaaaaatttccaagagagcgatataaaattgactgacgaacgatcc…
KE43	atggacagagaacaagtggttgctttacagcaccaacgattcgctacgaaaaaatacgatcccaatcgccgtatttcacaaaaggattgggaagctttggttgaagtggggaggttagccccttcttcaatcgggcttgaaccatggaaaatgcttttattaaaaaatgaacgcatgaaagaagatttaaaaccgatggcctggggggcgctttttggtttagagggagcgagccattttgtcatttatcttgcgcgaaagggcgttacttatgacagcgattacgttaaaaaagtgatgcatgaggttaaaaaaagggattatgattctaattcaaggtacgctcaaatcatcaaaaatttccaagagaacgatatgaaactcaatagcgaacgatcc…
KE46	atggacagagaacaaattattgctttacagcaccaacgattcgctacgaaaaaatacgatcctaatcgccgtatttctgaaaaagattgggaagttttggttgaagtggggaggttagccccttcttcaatcgggcttgaaccatggaaaatgcttttattgaaaaatgaacgcatgaaagaggatttaaaacctatggcatggggggcgctttctagcttggagggagcgagccattttgtcatttatcttgcgcgaaagggcgttacttatgacagcgattacgttaagaaagtgatgcatgaggttaaaaaaagggattatgacactcattccaggttcgctcaaatcatcaaaaatttccaagagaatgatataaaattgactgacgaacgatcc…
KE46	atgaaatttttggatcacgaaaaaagaagacaattgttgaacgagtgccattctttcaagatgtttgacagccattatgagttctctagtgaagaattagaagaaatcgctgaaatcgccaggctatcgccaagctcttacaacacgcaaccatggcattttgtgatggttaccaataaggatttaaaaaaacaaattgcagcgcacagctatttcaatgaagagatgattaaaagcgcttcagcgttaatggtggtatgctctttaaaacccagcgagttgttaccgcatagccattacatgcaaaatctctatccggagtcttataaagttagagtgatcccgtcttttgctcaaatgcttggcgtgagattcaaccacagcatgcaaaaattagaa…
KE54	atgaaatttttggatcacgaaaaaagaagacaattactgaacgagcaccattcttgcaagatgtttgacagccattatgagttttctagcacagaattagaagaaatcgctgaaatcgctagactatcgccaagctcttacaacacgcagccatggcattttgtgatggttactaataaggatttaaaaaaacaaattgcagcacacagctattttaatgaagaaatgattaaaagcgcttcagcgttaatggtggtatgctctttaaaacccagcgagttgttacccactggccattacatgcaaaatctttatccggagtcttataaagttagagtgattccctcttttactcaaatgcttggcgtgagattcaaccacagcatgcaaaaactagaa…
KE54	atggacagagaacaaattattgctttacagcaccaacgattcgctacgaaaaaatacgatccgaatcgccgtatttctgaaaaagattgggaagttttggttgaagtggggaggttagccccttcttcaatcgggcttgaaccatggaaaatgcttttattgaaaaatgaacgcatgaaagaagacttaaaaccgatggcatggggggcgatctctagtttagagggagcgagccattttgtcatttatcttgtgcgaaagggcgttacctatgatagcgattacgttaagaaagtgatgcatgaggttaaaaaaagggattatgacaccaattctaggttcgctcaaatcatcaaaaatttccaagagagcgatataaaattgactgacgaacgatcc…
KE60	atggacagagaacaagtgattgctttacagcaccaacgatttgctacaaaaaaatacgatcctaatcgtcgtatttcccaaaaggattgggaagctttggttgaagtggggaggttagccccttcttcaatcgggcttgaaccatggaaaatgcttttattaaagaatgaacgcatgaaagaagatttaaaaccgatggcctggggggcgctttttggtttagagggagcgagccattttgtcatttatcttgtgcgaaagggcgttacttatgacagcgattacgttaaaaaagtgatgcatgaggttaaaaaaagggattatgattctaattcaaggtacgctcaaatcatcaaaaatttccaagagaacgatatgaaactcaatagcgaacgatct…
KE69	atggacagagaacaagtggttgctttacagcaccaacgattcgctacgaaaaaatacgatcccaatcgccgtatttctcaaaaggattgggaagctttggttgaagtggggaggttagccccttcttcagtcgggcttgaaccatggaaaatgcttttattaaagaatgaacgcatgaaagaagatttaaaaccgatggcttggggggcgctttctagcttagagggagcgagccattttgtcatttatcttgtgcgaaaaggcgttacttatgacagcgattatgttaaaaaagtgatgcatgaggttaaaaaaagggattatgacactaattctaggttcgctcaaatcatcaaaaatttccaagagaacgatatgaaactcaatagcgaacgatct…
KE74	atggacagagaacaagtgattgctttacagcaccaacgattcgctacgaaaaaatacgatccgaatcgccgtatttcccaaaaggattgggaagctttggttgaagtggggagattagccccttcttcaatcgggcttgaaccatggaaaatgcttttattgaaaaatgaacgcatgaaagaagatttaaaaccgatggcatggggggcgctttttggtttagagggagcgagccattttgtcatttatcttgcgcgaaaaggcgttacttatgacagcgattatgttaagaaagtgatgcatgaggttaaaaaaagggattatgacactaattccaggtacgctcaaatcatcaaaaatttccaagagaacgatatgaaactcaatagcgaacgatct…
KE91	atggacagagaacaagtggttgctttacagcaccaacgattcgctacgaaaaaatacgatccgaatcgccgtatttctgaaaaagattgggaagttttggttgaagtggggaggttagccccttcttcaatcgggcttgaaccatggaaaatgcttttattgaaaaatgaacgcatgaaagaggatttaaaacctatggcatggggggcgctttctagcttggagagagcgagccattttgtcatttatcttgcgcgaaaaggcgttacctatgatagcgattacgttaagaaagtgatgcatgaggttaaaaaaagggattatgacactcattccaggttcgctcaaatcatcaaaaatttccaagagaatgatataaaattgactgacgaacgatcc…
DU15	atgaaatttttggatcaagaaaaaagaagacaattactaaacgagtgccattcttgcaagatgtttgatagccattatgagttttctagcgaagaattagaagaaatcgctgaaatcgccaggctatcgctaagctcttacaacacgcagccatggcgttttgtgatggttactaataaggatttaaaaaaacagattgcagtgcacagctattttaatgaagaaatgattaaaagcgcttcagcgttaatggtggtatgccctttaagacccagcgagttgctaccacacaaccactacatgcaaaacctctatccggagtcttataaagttagagtgatcccatcttttgctcaaatgcttggcgtgagattcaaccacagcatgcaaaaattagaa…
DU15	atggacagagaacaagtgattgctttacagcaccaacgattcgctacgaaaaaatacgatcccaatcgccgtatttctcaaaaggattgggaagttttggttgaagtggggaggttggccccttcttcagtcgggcttgaaccatggaaaatgcttttattaaagaatgaacgcatgaaagaagatttaaaaccgatggcttggggggctctttctagcttagagggagcgagccattttgtcatttatcttgcgcgaaaaggcgttacttatgacagcgattatgttaaaaaagtgatgcatgaggttaaaaaaagggattatgacactaattctaggttcgctcaaatcatcaaaaatttccaagagagcgacatgaaactcaatagcgaacgatcc…
L7	atggacagagaacaagtgattgctttacagcaccaacgatttgctacaaaaaaatacgatcccaatcgccgtatttctcaaaaggattgggaagctttggttgaagtggggagattagccccttcttcaatcgggcttgaaccatggaaaatgcttttattaaagaatgaacgcatgaaagaagatttaaaaccgatggcctggggggcactttctagtttagagggagcgagccattttgtcatttatcttgcacgaaaaggcgttacttatgacagcgattatgttaaaaaagtgatgcatgaggttaaaaaaagggattatgacaccaattccaggttcgctcaaatcatcaaaaatttccaagagaacgattttaaactcaatagcgaacgatcc…
L7	atgaaatttttggatcaagaaaaaagaagacaattactaaacgagcgccattcttgcaagatgtttgatagccattatgagttctctagcgaagaattagaagaaatcgctgaaatcgctagactatcgccaagctcttacaacacgcagccatggcattttgtgatggttactaataaggatgtaaaaaaacaaattgcagcacacagctattttaatgaagaaatgattaaaagcgcttcagcgttaatggtggtatgccctttaagacctagcgagttgttaccgcacagccactacatgcaaaacctctatccagagtcttataaggttagagtgatcccgtcttttgctcaaatgcttggcgtgagatttaaccatagcatgcaaaaattggaa…
Shi112	atggacagagaacaagtgattgctttacagcaccagcgattcgctacgaaaaaatacgatcccaatcgccgtatttctgaaaaggattgggaagcgttggttgaagtggggagattggccccttcttcagtcgggcttgaaccatggaaaatgcttttattaaagaatgaacgcatgaaagaagatttaaaaccgatggcctggggggctatttctagtttagagggagcgagccattttgtcatttatcttgcgcgaaaaggcgttacttatgacagcgattatgttaaaaaagtgatgcatgaggttaaaaaaagggattatgacgctgattctaggttcgctcaaatcatcaaaaatttccaagagagcgatataaaactcaatagcgaacgatct…
Shi112	atgaaatttttggatcaagaaaaaagaagacaattattaaacgagcgccattcttgcaagatgtttgatagccattacgagttctctagcgaagaattagaagaaatcgctgaaatcgccaggctatcgccaagctcttacaacacgcagccatggcgttttgtgatggttactaataaggatgtaaaaaaacaaattgcagcacacagctattttaatggagaaatgattaaaagcgcttcagcgttaatggtggtatgccctttaagacccagcgagttgttaccgcacagccactacatgcaaaacctctatccggagtcttataaagttagagtgatcccgtcttttgctcaaatgcttggcgtgagattcaaccacagcatgcaaaaattagaa…
V225d	atggacagagaacaagtgattgctttacaacaccagcgattcgctacgaaaaaatacgatcccaatcgccgtatttctgaaaaggattgggaagcgttggttgaagtggggaggttagccccttcttcagtcgggcttgaaccacggaagatgcttttattaaagaatgaacgcatgaaagaagatttaaaaccgatggcctggggggctatttctagtttagagggagcgagccattttgtcatttatcttgcgcgaaaaggcgttacttatgacagcgattatgttaaaaaagtgatgcatgaggttaaaaaaagggattatgacactgattctaggttcgctcaaatcttcaaaaatttccaagagagcgatataaaactcaatagcgaacgatcc…
V225d	atgaaatttttggatcaagaaaaaagaagacaattattaaacgagcgtcattcttgcaagatgtttgatagccattgtgagttctctagcgaagaattagaagaaatcgctgaaatcgccaggctatcgccaagctcttacaacacgcagccatggcgttttgtgatggttactaataaggatgtaaaaaagcaaattgcagcacacagctattttaatgaagaaatgattaaaagtgcttcagcgttaatggtggtatgctctttaagacccagcgagttgttaccacacagccactacatgcaaaacctctatccggagtcttataaagttagagtgattccgtcttttgctcaaatgcttggcgtgagattcaaccacagcatgcaaaaattagaa…
CC33C	atggacagagaacaagtggttgctttacagcaccaacgattcgctacgaaaaaatacgatcccaatcgtcgtatttcccaaaaagattgggaagttttggttgaagtggggaggttagccccttcttcaatcgggcttgaaccatggaaaatgcttttattgaaaaatgaacgcatgaaagaggatttaaaaccgatggcatggggggcgctttctagcttggagggagcgagccattttgtcatttatcttgcgcgaaaaggcgttacttatgatagcgattacgttaagaaagtgatgcatgaggttaaaaaaagggattatgacaccaattccaggttcgctcaaatcatcaaaaatttccaagagaatgatataaaattgactgacgaacgatcc…
CC33C	atgaaatttttggatcaagaaaaaagaagacaattattgaatgagcgccattcttgtaagatgtttgacagccattatgagttttctagcgaagaattagaagaaatcgctgaaatcgccagactatcgccaagctcttacaacacgcagccatggcattttgtgatggttaccaataaggatttaaaaaaacaaattgcagcacacagctattttaatgaagaaatgattaaaagcgcttcagcgttaatggtggtatgctctttaagacccagcgagttgttaccacacagccactacatgcaaaatctctatccggagtcttataaagttagagtgatcccctcttttgctcaaatgcttggcgtgagattcaaccacagcatgcaaaaattagaa…
GAM80Ai	atgaaatttttggatcacgaaaaaagaagacaattattgaatgagcgccattcttgcaagatgtttgacagccattatgagttttctagcacagaattagaagaaatcgctgaaatcgccaggctatcgccaagctcttacaacacccaaccatggcattttgtgatggttactaataaggatttaaaaaaacaaattgcagcacacagctattttaatgaagagatgattaaaagcgcttcggcgttaatggtggtatgctctttaaaacctagcgagttgttaccgcatagccattacatgcaaaacctctatccggagtcttataaagtcagggtgatcccgtctttcgctcaaatgcttggcgtgagattcaaccacagcatgcaaaaattagaa…
GAM80Ai	atggacagagaacaaattattgctttacaacaccaacgattcgctacgaaaaaatacgatccgaatcgccgtatttctgaaaaagattgggaagttttggttgaagtggggaggttagccccttcttcaatcgggcttgaaccatggaaaatgcttttattaaaaaatgaacgcatgaaagaggatttaaaaccgatggcatggggggggctttctagtttagagggagcgagccattttgtcatttatcttgcgcgaaaaggcgttacttatgacagcgattacgttaaaaaagtgatgcatgaggttaagaaaagggattatgacactcattccaggttcgctcaaatcatcaaaaatttccaagagaatgatatgaaattgactgacgaacgatcc…
DU15	atgaaatttttggatcaagaaaaaagaagacaattactaaacgagtgccattcttgcaagatgtttgatagccattatgagttttctagcgaagaattagaagaaatcgctgaaatcgccaggctatcgctaagctcttacaacacgcagccatggcgttttgtgatggttactaataaggatttaaaaaaacagattgcagtgcacagctattttaatgaagaaatgattaaaagcgcttcagcgttaatggtggtatgccctttaagacccagcgagttgctaccacacaaccactacatgcaaaacctctatccggagtcttataaagttagagtgatcccatcttttgctcaaatgcttggcgtgagattcaaccacagcatgcaaaaattagaa…
DU15	atggacagagaacaagtgattgctttacagcaccaacgattcgctacgaaaaaatacgatcccaatcgccgtatttctcaaaaggattgggaagttttggttgaagtggggaggttggccccttcttcagtcgggcttgaaccatggaaaatgcttttattaaagaatgaacgcatgaaagaagatttaaaaccgatggcttggggggctctttctagcttagagggagcgagccattttgtcatttatcttgcgcgaaaaggcgttacttatgacagcgattatgttaaaaaagtgatgcatgaggttaaaaaaagggattatgacactaattctaggttcgctcaaatcatcaaaaatttccaagagagcgacatgaaactcaatagcgaacgatcc…
L7	atggacagagaacaagtgattgctttacagcaccaacgatttgctacaaaaaaatacgatcccaatcgccgtatttctcaaaaggattgggaagctttggttgaagtggggagattagccccttcttcaatcgggcttgaaccatggaaaatgcttttattaaagaatgaacgcatgaaagaagatttaaaaccgatggcctggggggcactttctagtttagagggagcgagccattttgtcatttatcttgcacgaaaaggcgttacttatgacagcgattatgttaaaaaagtgatgcatgaggttaaaaaaagggattatgacaccaattccaggttcgctcaaatcatcaaaaatttccaagagaacgattttaaactcaatagcgaacgatcc…
L7	atgaaatttttggatcaagaaaaaagaagacaattactaaacgagcgccattcttgcaagatgtttgatagccattatgagttctctagcgaagaattagaagaaatcgctgaaatcgctagactatcgccaagctcttacaacacgcagccatggcattttgtgatggttactaataaggatgtaaaaaaacaaattgcagcacacagctattttaatgaagaaatgattaaaagcgcttcagcgttaatggtggtatgccctttaagacctagcgagttgttaccgcacagccactacatgcaaaacctctatccagagtcttataaggttagagtgatcccgtcttttgctcaaatgcttggcgtgagatttaaccatagcatgcaaaaattggaa…
Shi112	atggacagagaacaagtgattgctttacagcaccagcgattcgctacgaaaaaatacgatcccaatcgccgtatttctgaaaaggattgggaagcgttggttgaagtggggagattggccccttcttcagtcgggcttgaaccatggaaaatgcttttattaaagaatgaacgcatgaaagaagatttaaaaccgatggcctggggggctatttctagtttagagggagcgagccattttgtcatttatcttgcgcgaaaaggcgttacttatgacagcgattatgttaaaaaagtgatgcatgaggttaaaaaaagggattatgacgctgattctaggttcgctcaaatcatcaaaaatttccaagagagcgatataaaactcaatagcgaacgatct…
Shi112	atgaaatttttggatcaagaaaaaagaagacaattattaaacgagcgccattcttgcaagatgtttgatagccattacgagttctctagcgaagaattagaagaaatcgctgaaatcgccaggctatcgccaagctcttacaacacgcagccatggcgttttgtgatggttactaataaggatgtaaaaaaacaaattgcagcacacagctattttaatggagaaatgattaaaagcgcttcagcgttaatggtggtatgccctttaagacccagcgagttgttaccgcacagccactacatgcaaaacctctatccggagtcttataaagttagagtgatcccgtcttttgctcaaatgcttggcgtgagattcaaccacagcatgcaaaaattagaa…
V225d	atggacagagaacaagtgattgctttacaacaccagcgattcgctacgaaaaaatacgatcccaatcgccgtatttctgaaaaggattgggaagcgttggttgaagtggggaggttagccccttcttcagtcgggcttgaaccacggaagatgcttttattaaagaatgaacgcatgaaagaagatttaaaaccgatggcctggggggctatttctagtttagagggagcgagccattttgtcatttatcttgcgcgaaaaggcgttacttatgacagcgattatgttaaaaaagtgatgcatgaggttaaaaaaagggattatgacactgattctaggttcgctcaaatcttcaaaaatttccaagagagcgatataaaactcaatagcgaacgatcc…
V225d	atgaaatttttggatcaagaaaaaagaagacaattattaaacgagcgtcattcttgcaagatgtttgatagccattgtgagttctctagcgaagaattagaagaaatcgctgaaatcgccaggctatcgccaagctcttacaacacgcagccatggcgttttgtgatggttactaataaggatgtaaaaaagcaaattgcagcacacagctattttaatgaagaaatgattaaaagtgcttcagcgttaatggtggtatgctctttaagacccagcgagttgttaccacacagccactacatgcaaaacctctatccggagtcttataaagttagagtgattccgtcttttgctcaaatgcttggcgtgagattcaaccacagcatgcaaaaattagaa…
CC33C	atggacagagaacaagtggttgctttacagcaccaacgattcgctacgaaaaaatacgatcccaatcgtcgtatttcccaaaaagattgggaagttttggttgaagtggggaggttagccccttcttcaatcgggcttgaaccatggaaaatgcttttattgaaaaatgaacgcatgaaagaggatttaaaaccgatggcatggggggcgctttctagcttggagggagcgagccattttgtcatttatcttgcgcgaaaaggcgttacttatgatagcgattacgttaagaaagtgatgcatgaggttaaaaaaagggattatgacaccaattccaggttcgctcaaatcatcaaaaatttccaagagaatgatataaaattgactgacgaacgatcc…
CC33C	atgaaatttttggatcaagaaaaaagaagacaattattgaatgagcgccattcttgtaagatgtttgacagccattatgagttttctagcgaagaattagaagaaatcgctgaaatcgccagactatcgccaagctcttacaacacgcagccatggcattttgtgatggttaccaataaggatttaaaaaaacaaattgcagcacacagctattttaatgaagaaatgattaaaagcgcttcagcgttaatggtggtatgctctttaagacccagcgagttgttaccacacagccactacatgcaaaatctctatccggagtcttataaagttagagtgatcccctcttttgctcaaatgcttggcgtgagattcaaccacagcatgcaaaaattagaa…
GAM80Ai	atgaaatttttggatcacgaaaaaagaagacaattattgaatgagcgccattcttgcaagatgtttgacagccattatgagttttctagcacagaattagaagaaatcgctgaaatcgccaggctatcgccaagctcttacaacacccaaccatggcattttgtgatggttactaataaggatttaaaaaaacaaattgcagcacacagctattttaatgaagagatgattaaaagcgcttcggcgttaatggtggtatgctctttaaaacctagcgagttgttaccgcatagccattacatgcaaaacctctatccggagtcttataaagtcagggtgatcccgtctttcgctcaaatgcttggcgtgagattcaaccacagcatgcaaaaattagaa…
GAM80Ai	atggacagagaacaaattattgctttacaacaccaacgattcgctacgaaaaaatacgatccgaatcgccgtatttctgaaaaagattgggaagttttggttgaagtggggaggttagccccttcttcaatcgggcttgaaccatggaaaatgcttttattaaaaaatgaacgcatgaaagaggatttaaaaccgatggcatggggggggctttctagtttagagggagcgagccattttgtcatttatcttgcgcgaaaaggcgttacttatgacagcgattacgttaaaaaagtgatgcatgaggttaagaaaagggattatgacactcattccaggttcgctcaaatcatcaaaaatttccaagagaatgatatgaaattgactgacgaacgatcc…
GAM105Ai	atgaaatttttggatcacgaaaaaagaagacaattattgaatgagcgccattcttgcaagatgtttgatagccattataagttttctagcacagaattagaagaaatcgctgaaatcgccagactatcgccaagctcttacaacacgcagccatggcattttgtgatggttactaataaggatttgaaaaaacaaattgcagcgcacagctattttaatgaagagatgattaaaagcgcttcagcgttaatggtggtatgctctttaaaacctagcgagttgttaccgcatagccattacatgcaaaacctctatccggagtcttataaagttagagtgatcccgtctttcactcaaatgcttggcgtgaggttcaatcatagcatgcgaaaattagaa…
GAM105Ai	atggacagagaacaaattattgctttacaacaccaacgattcgctacgaaaaaatacgatccgaatcgccgtatttctgaaaaagattgggaagttttggttgaagtggggaggttagccccttcttcaatcgggcttgaaccatggaaaatgcttttattgaaaaatgaacgcatgaaagaggatttaaaaccgatggcatggggggggctttctagtttagagggagcgagccattttgtcatttatcttgcgcgaaaaggcgttacttatgacagcgattatgttaaaaaagtgatgcatgaggttaagaaaagggattatgacacccattcaaggttcgctcaaatcatcaaaaatttccaagagaatgatatgaaattgactgacgaacgatcc…
GAM239Bi	atggacagagaacaaattattgctttacagcaccaacgattcgctacgaaaaaatacgatccgaatcgtcgtatttctgaaaaagattgggaagttttgattgaagtggggaggttagccccttcttcaatcgggcttgagccatggaaaatgcttttattgaaaaatgaacgcatgaaagaggatttaaaaccgatggcatggggggcgatctctagtttggagggagcgagtcattttgtcatttatcttgcgcgaaagggcgttacctatgatagcgattacgttaagaaagtgatgcatgaggttaaaaaaagggattatgacactcattccaggttcgctcaaatcatcaaaaatttccaagagaatgatataaaattgactgatgaacgatcc…
GAM239Bi	atgaaatttttggatcacgaaaaaagaagacaattactgaacgagcaccattcttgcaagatgtttgacagccattatgagttttctagcacagaattagaagaaatcgctgaaatcgccaggctatcgccaagctcttacaacacgcaaccatggcattttgtgatggttactaataaggatttaaaaaaacaaattgcagtgcacagctatttcaatgaagagatgattaaaagcgcttcagcgttaatggtggtatgctctttaaaacctagcgagttgttaccgcatagccattacatgcaaaacctctatccggagtcttataaagtcagagtgatcccctctttcgctcaaatgcttggcgtgagattcaaccacagcatgcaaaaattagaa…
GAM260BSi	atggacagagagcaaattattgctttacaacaccaacgattcgctacgaaaaaatacgatccgaatcgtcgtatttctgaaaaagattgggaagttttggttgaagtgggaaggttagctccttcttcaatcgggcttgaaccatggaaaatgcttttattgaaaaatgaacgcatgaaagaggatttaaaaccgatggcatggggagcgatctctagtttggagggagcgagccattttgtcatttatcttgcgcgaaagggcgttacctatgatagcgattacgttaagaaagtgatgcatgaggttaaaaaaagggattatgacactcattccaggttcgctcaaatcatcaaaaatttccaagagagcgatataaaattgactgatgaacgatcc…
GAMchJs114i	atggacagagaacaaattattgctttacagcaccaacgattcgctacgaaaaaatacgatcccaatcgccgtatttctgaaaaagattgggaagttttggttgaagtggggaggttagccccttcttcaatcgggcttgaaccatggaaaatgcttttattgaaaaatgaacgcatgaaagaggatttaaaaccgatggcatggggggcgatctctagtttagaaggagcgagccattttgtcatttatcttgcgcgaaagggcgttacttatgatagcgattatgttaagaaagtgatgcatgaggttaaaaaaagggattatgacactcattccaggttcgctcaaatcatcaaaaatttccaagagaatgatataaaattgactgatgaacgatcc…
HP116Bi	atggacagagaacaaattattgctttacaacaccaacgattcgctacgaaaaaatacgatccgaatcgccgtatttctgaaaaagattgggaagttttggttgaagtggggaggttagccccttcttcaattgggcttgaaccatggaaaatgcttttattgaaaaatgaacgcatgaaagaggatttaaaaccgatggcatggggggggctttctagtttagagggagcgagccattttgtcatttatcttgcgcgaaaaggcgttacttatgacagcgattacgttaaaaaagtgatgcatgaggttaagaaaagggattatgacacccattcaaggttcgctcaaatcatcaaaaatttccaagagaatgatatgaaactcaatagcgaacgatcc…
SA29A	atggacagagaacaaattattgctttacagcaccaacgattcgctacgaaaaaatacgatccgaatcgccgtatttctgaaaaagattggaaagttttggttgaagtggggaggttagccccttcttcaatcgggcttgaaccatggaaaatgcttttattgaaaaatgaacgcatgaaagaggatttaaaacctatggcatggggggcgctttctagcttggagggagcgagccattttgtcatttatcttgcgcgaaaaggcgttacttatgatagcgattatgttaagaaagtgatgcatgaggttaagaaaagggattatgacactcattccaggttcgctcaaatcatcaaaaatttccaagagaatgatataaaattgactgacgaacgatcc…
SA29C	atgaaatttttggatcaagaaaaaagaagacaattgctaaacgaacgccattcttgcaagatgtttgatagccattatgagttttctagcgaagaattagaagaaatcgctgaaatcgccaggctatcgccaagctcttacaacacgcagccatggcattttgtgatggttactaataaggatttaaaaaatcaaattgcagcgcacagctattttaatgaagaaatgattaaaagcgcttcagcgttaatggtggtatgctctttaagacccagcgagttgttaccacacggccactacatgcaaaatctctattcggagtcttataaggttagagtgatcccctcttttgctcaaatgcttggcgtgagattcaaccacagcatgcaaagattagaa…
SA29C	atggacagagaacaagtggttgctttacagcaccaacgattcgctacgaaaaaatacgatccgaatcgccgtatttctgaaaaagattgggaagttttggttgaagtggggaggttagccccttcttcaatcgggcttgaaccatggaaaatgcttttattaaaaaatgaacgcatgaaagaggatttaaaaccgatggcatggggggggctttctagtttagaaggagcgagccattttgtcatttatcttgcgcgaaaaggcgttacttatgacagcgattacgttaaaaaagtgatgcatgaggttaaaaaaagggattatgacactcattcaaggttcgctcaaatcatcaaaaatttccaagagaatgatatgaaattgactgacgaacgatcc…
SA30A	atggacagagaacaaattattgctttacagcaccaacgattcgctacgaaaaagtacgatcccaatcgccgtatttcccaaaaggattgggaagcgttggttgaagtggggaggttagccccttcttcaattgggcttgagccatggaaaatgcttttattgaaaaatgaacgcatgaaagaagatttaaaacctatggcatggggggcgctttctagcttggagggagcgagccactttgtcatttatcttgcgcgaaagggcgttacttatgatagcgattacattaagaaagtgatgcatgaggttaaaaaaagggattatgacaccaattcaaggttcgctcaaatcatcaaaaatttccaagagaatgatataaaattgactgacgaacgatcc…
SA30A	atgaaatttttggatcaagaaaaaagaagacaattgttgaatgaacgccattcttgcaaaatgtttgacagccattacgcattttctagcgaagaattagaagaaatcgctgagatcgccagactatcgccaagctcttacaacacacagccatggcattttgtgatggttactgacaaagatttaaaaagtcaaattgcagcgcatagctatttcaataaagacatgattgaaagcgcttcagcgttgatggtggtatgctctttaaaacctagcgagttgttaccgcacagccattacatgcaaaacctctatccggaatcttataaagttagagtgatcccgtctttcgctcaaatgcttggcgtgagattcaaccacagcatgcaaaaattagaa…
SA30C	atgaaatttttggatcaagaaaaaagaagacaattgttgaatgaacgccattcttgcaaaatgtttgacagccattacgcattttctagcgaagaattagaagaaatcgctgagatcgccagactatcgccaagctcttacaacacacagccatggcattttgtgatggttactgacaaagatttaaaaagtcaaattgcagcgcatagctatttcaataaagacatgattgaaagcgcttcagcgttgatggtggtatgctctttaaaacctagcgagttgttaccgcacagccattacatgcaaaacctctatccggaatcttataaagttagagtgatcccgtctttcgctcaaatgcttggcgtgagattcaaccacagcatgcaaaaattagaa…
SA30C	atggacagagaacaaattattgctttacagcaccaacgattcgctacgaaaaagtacgatcccaatcgccgtatttcccaaaaggattgggaagcgttggttgaagtggggaggttagccccttcttcaattgggcttgagccatggaaaatgcttttattgaaaaatgaacgcatgaaagaagatttaaaacctatggcatggggggcgctttctagcttggagggagcgagccactttgtcatttatcttgcgcgaaagggcgttacttatgatagcgattacattaagaaagtgatgcatgaggttaaaaaaagggattatgacaccaattcaaggttcgctcaaatcatcaaaaatttccaagagaatgatataaaattgactgacgaacgatcc…
SA31C	atggacagagaacaaattattgctttacagcaccaacgattcgctacgaaaaagtacgatcccaatcgccgtatttcccaaaaggattgggaagcgttggttgaagtggggaggttagccccttcttcaatcgggcttgagccatggaaaatgcttttattgaaaaatgaacgcatgaaagaagatttaaaacctatggcatggggggcgctttctagcttggagggagcgagccattttgtcatttatcttgcgcgaaaaggcgttacttatgatagcgattatgttaagaaagtgatgcatgaggttaaaaaaagggattatgacaccaattcaaggttcgctcaaatcatcaaaaatttccaagagaatgatataaaattgactgacgaacgatcc…
SA31C	atgaacagagaacaagtgattgcattacagcaccaacgattcgccacaaaaaaatacgatcctagccgccgtatttcccaaaaggattgggaagcgttggttgaagtggggaggttagccccttcttcagtcgggcttgaaccatggaaaatgcttttattgaaaaatgaacgcatgaaagaagatttaaaacccatggcatggggagcgctttccagtttagagggagcgagtcattttgtcatttatcttgcgcgaaaaggcgttacctatgatagcgattatgttaaaaaagtgatgcatgaagttaagaaaagggattatgattctcattcaaggttcgctcaaatcattaaaaatttccaagagaatgacatgaaactcaatagcgaacgatcc…
SA31C	atgaaatttttggatcaagaaaaaagaagacaattgttgaatgaacgccattcttgcaaaatgtttgacagccattacgcattttctagcgaagaattagaagaaatcgctgagatcgccagactatcgccaagctcttacaacacacagccatggcattttgtgatggttgctaacaaagatgtaaaaagtcaaattgcagcgcatagctatttcaataaagacatgattgaaagcgcttcagcgttgatggtggtgtgttctttaaaccctattgaattgttaccgcatagccattacatgcaaaatctctatccggagtcttataaaatgagagtgcttccttcttttgctcaaatgcttgatttaaggtttaaccacagcatgcaaaaactagaa…
SA35A	atggacagagaacaagtggttgctttacagcaccaacgattcgctacgaaaaaatacgatcccaatcgtcgtatttcccaaaaagattgggaagcgttggttgaagtggggaggttagccccttctttaatcgggcttgagccatggaaaatgcttttattgaaaaatgaacgcatgaaagaggatttaaaacctatggcatggggggcgatctctagtttagagggagcgagccattttgtcatttatcttgcgcgaaagggcgttacctatgatagcgattacattaagaaagtgatgcatgaggttaaaaaaagggattatgacaccaattcaaggttcgctcaaatcatcaaaaatttccaagagaatgatataaaattgactgacgaacgatcc…
SA35C	atggacagagaacaagtggttgctttacagcaccaacgattcgctacgaaaaaatacgatcccaatcgtcgtatttcccaaaaagattgggaagcgttggttgaagtggggaggttagccccttctttaatcgggcttgagccatggaaaatgcttttattgaaaaatgaacgcatgaaagaggatttaaaacctatggcatggggggcgatctctagtttagagggagcgagccattttgtcatttatcttgcgcgaaagggcgttacctatgatagcgattacattaagaaagtgatgcatgaggttaaaaaaagggattatgacaccaattcaaggttcgctcaaatcatcaaaaatttccaagagaatgatataaaattgactgacgaacgatcc…
SA36C	atggacagagaacaagtggttgctttacagcaccaacgattcgctacgaaaaagtacgatcccaatcgtcgtatttcccaaaaggattgggaagctttggttgaagtggggaggttagccccttcttcaatcgggcttgagccatggaaaatgcttttattgaaaaatgaacgcatgaaagaagatttaaaaccgatggcatggggggcgatctctagtttagagggagcaagccattttgtcatttatcttgcgcgaaagggcgttacctatgatagcgattatgttaagaaagtgatgcatgaggttaaaaaaagggattatgacaccaattctaggttcgctcaaatcatcaaaaatttccaagagaatgacatgaaactcaatagcgaacgatcc…
SA45A	atggacagagaacaagtggttgctttacagcaccaacgattcgctacgaaaaaatacgatcccaatcgtcgtatttcccaaaaagattgggaagcgttggttgaagtggggaggttagccctttcttcaatcgggcttgagccatggaaaatgcttttattgaaaaatgaacgcatgaaagaggatttaaaacctatggcatggggggcgatctctagtttagagggagcgagccattttgtcatttatcttgcgcgaaagggcgttacctatgatagcgattacgttaagaaagtgatgcatgaggttaaaaaaagggattatgacactcattccaggttcgctcaaatcatcaaaaatttccaagagaatgatataaaattgactgacgaacgatcc…
SA45A	atgaaatttttggatcaagaaaaaagaagacaattactgaacgagcgccattcttgcaagatgtttgatagccattatgagttctctagtgaagaattagaagaaatcgctgagatcgccaggctatcgccaagctcttacaacacgcaaccatggcattttgtgatggttaccaataaggatttaaaaaaacaaattgcagcgcacagctatttcaatgaagagatgattaaaagcgcttcggcgttaatggtggtatgctctttaaaacctagcgagttgttgccgcacagccattacatgcaaaacctctatccggagtcttataaagttagagtgatcccgtcttttgctcaaatgcttggcgtgagattcaaccacagcatgcaaaaattagaa…
SA45C	atggacagagaacaagtggttgctttacagcaccaacgattcgctacgaaaaaatacgatcccaatcgtcgtatttcccaaaaagattgggaagcgttggttgaagtggggaggttagccctttcttcaatcgggcttgagccatggaaaatgcttttattgaaaaatgaacgcatgaaagaggatttaaaacctatggcatggggggcgatctctagtttagagggagcgagccattttgtcatttatcttgcgcgaaagggcgttacctatgatagcgattacgttaagaaagtgatgcatgaggttaaaaaaagggattatgacactcattccaggttcgctcaaatcatcaaaaatttccaagagaatgatataaaattgactgacgaacgatcc…
SA45C	atgaaatttttggatcaagaaaaaagaagacaattactgaacgagcgccattcttgcaagatgtttgatagccattatgagttctctagtgaagaattagaagaaatcgctgagatcgccaggctatcgccaagctcttacaacacgcaaccatggcattttgtgatggttaccaataaggatttaaaaaaacaaattgcagcgcacagctatttcaatgaagagatgattaaaagcgcttcggcgttaatggtggtatgctctttaaaacctagcgagttgttgccgcacagccattacatgcaaaacctctatccggagtcttataaagttagagtgatcccgtcttttgctcaaatgcttggcgtgagattcaaccacagcatgcaaaaattagaa…
SA45C	atggacagagaacaagtggttgctttacagcaccaacgattcgctacgaaaaaatacgatcccaatcgtcgtatttcccaaaaagattgggaagcgttggttgaagtggggaggttagccctttcttcaatcgggcttgagccatggaaaatgcttttattgaaaaatgaacgcatgaaagaggatttaaaacctatggcatggggggcgatctctagtttagagggagcgagccattttgtcatttatcttgcgcgaaagggcgttacctatgatagcgattacgttaagaaagtgatgcatgaggttaaaaaaagggattatgacactcattccaggttcgctcaaatcatcaaaaatttccaagagaatgatataaaattgactgacgaacgatcc…
SA45C	atgaaatttttggatcaagaaaaaagaagacaattactgaacgagcgccattcttgcaagatgtttgatagccattatgagttctctagtgaagaattagaagaaatcgctgagatcgccaggctatcgccaagctcttacaacacgcaaccatggcattttgtgatggttaccaataaggatttaaaaaaacaaattgcagcgcacagctatttcaatgaagagatgattaaaagcgcttcggcgttaatggtggtatgctctttaaaacctagcgagttgttgccgcacagccattacatgcaaaacctctatccggagtcttataaagttagagtgatcccgtcttttgctcaaatgcttggcgtgagattcaaccacagcatgcaaaaattagaa…
SA46A	atggacagagaacaagtggttgctttacagcaccaacgattcgctacgaaaaaatacgatcccaatcgtcgtatttcccaaaaagattgggaagcgttggttgaagtggggaggttagccccttcttcaatcgggcttgagccatggaaaatgcttttattgaaaaatgaacgcatgaaagaggatttaaaacctatggcatggggggcgatctctagtttagagggagcgagccattttgtcatttatcttgcgcgaaagggcgttacctatgatagcgattacattaagaaagtgatgcatgaggttaaaaaaagggattatgacaccaattcaaggttcgctcaaatcatcaaaaatttccaagagaatgatataaaattgactgacgaacgatcc…
SA46C	atggacagagaacaagtggttgctttacagcaccaacgattcgctacgaaaaaatacgatcccaatcgtcgtatttcccaaaaagattgggaagcgttggttgaagtggggaggttagccccttcttcaatcgggcttgagccatggaaaatgcttttattgaaaaatgaacgcatgaaagaggatttaaaacctatggcatggggggcgatctctagtttagagggagcgagccattttgtcatttatcttgcgcgaaagggcgttacctatgatagcgattacattaagaaagtgatgcatgaggttaaaaaaagggattatgacaccaattcaaggttcgctcaaatcatcaaaaatttccaagagaatgatataaaattgactgacgaacgatcc…
SA46C	atgaacagagaacaaattattgctttacagcaccaacgattcgccacaaaaaaatacgatcctaaccgccgtatttcccaaaaggattgggaagttttggttgaagtggggaggttagccccttcttcagtcgggcttgaaccatggaaaatgcttttattgaaaaatgaacgcatgaaagaatacttaaagcccatggcttggggagcgctttccagtttagagggagcgagtcattttgtcatttatcttgcacgaaaaggcgttacttatgatagcgattatgttaaaaaagtgatgcatgaagttaagaaaagggattatgattctcattcaaggttcgctcaaatcattaaaaatttccaagagaatgacatgaaactcaatagcgaacgatcc…
SA46C	atgaaatttttggatcaagaaaaaagaagacaattgttgaatgaacgccattcttgcaaaatgtttgacagccattacacactttctagcgaagaattagaagaaatcgctgaaattgccagactatcgccaagctcttacaacacacagccatggcattttgtgatggttactcacaaagatttaaaaaatcaaattgcagcgcatagctatttcaataaagacatgattgaaagcgcttcagcgttgatggtggtgtgctctctaaaccctattgaattgttaccgcatagccattacatgcaaaatctctacccagagtcttataaaatgagagtgcttccttcttttgctcaaatgcttggcgtgagattcaaccacagcatgcaaaaactagaa…
SA47A	atgaacagagaacaaattattgctttacagcaccaacgattcgccacaaaaaaatacgatcctaaccgccgtatttcccaaaaggattgggaagttttggttgaagtggggaggttagccccttcttcagtcgggcttgaaccatggaaaatgcttttattgaaaaatgaacgcatgaaagaatacttaaagcccatggcttggggagcgctttccagtttagagggagcgagtcattttgtcatttatcttgcacgaaaaggcgttacttatgatagcgattatgttaaaaaagtgatgcatgaagttaagaaaagggattatgattctcattcaaggttcgctcaaatcattaaaaatttccaagagaatgacatgaaactcaatagcgaacgatcc…
SA47A	atgaaatttttggatcaagaaaaaagaagacaattgttgaatgaacgccattcttgcaaaatgtttgacagccattacacactttctagcgaagaattagaagaaatcgctgaaattgccagactatcgccaagctcttacaacacacagccatggcattttgtgatggttactcacaaagatttaaaaaatcaaattgcagcgcatagctatttcaataaagacatgattgaaagcgcttcagcgttgatggtggtgtgctctctaaaccctattgaattgttaccgcatagccattacatgcaaaatctctacccagagtcttataaaatgagagtgcttccttcttttgctcaaatgcttggcgtgagattcaaccacagcatgcaaaaactagaa…
SA47C	atgaacagagaacaaattattgctttacagcaccaacgattcgccacaaaaaaatacgatcctaaccgccgtatttcccaaaaggattgggaagttttggttgaagtggggaggttagccccttcttcagtcgggcttgaaccatggaaaatgcttttattgaaaaatgaacgcatgaaagaatacttaaagcccatggcttggggagcgctttccagtttagagggagcgagtcattttgtcatttatcttgcacgaaaaggcgttacttatgatagcgattatgttaaaaaagtgatgcatgaagttaagaaaagggattatgattctcattcaaggttcgctcaaatcattaaaaatttccaagagaatgacatgaaactcaatagcgaacgatcc…
SA47C	atgaaatttttggatcaagaaaaaagaagacaattgttgaatgaacgccattcttgcaaaatgtttgacagccattacacactttctagcgaagaattagaagaaatcgctgaaattgccagactatcgccaagctcttacaacacacagccatggcattttgtgatggttactcacaaagatttaaaaaatcaaattgcagcgcatagctatttcaataaagacatgattgaaagcgcttcagcgttgatggtggtgtgctctctaaaccctattgaattgttaccgcatagccattacatgcaaaatctctacccagagtcttataaaatgagagtgcttccttcttttgctcaaatgcttggcgtgagattcaaccacagcatgcaaaaactagaa…
SA146A	atggacagagaacaagtggttgctttacagcaccaacgattcgctacgaaaaaatacgatcccaatcgtcgtatttcccaaaaagattgggaagcgttggttgaagtggggaggttagccccttcttcaatcgggcttgagccatggaaaatgcttttattgaaaaatgaacgcatgaaagaggatttaaaacctatggcatggggggcgatctctagtttagagggagcgagccattttgtcatttatcttgcgcgaaagggcgttacctatgatagcgattacattaagaaagtgatgcatgaggttaaaaaaagggattatgacaccaattcaaggttcgctcaaatcatcaaaaatttccaagagaatgatataaaattgactgacgaacgatcc…
SA146A	atgaaatttttggatcaagaaaaaagaagacaattgttgaatgaacgccattcttgcaaaatgtttgacagccattacacattttctagcgaagaattagaagaaatcgttgagatcgccagactatcgccaagctcttacaacacacagccatggcattttgtgatggttactgacaaagatgtaaaaagtcaaattgcagcacatagctatttcaataaggacatgattgaaagcgcttcagcgttgatggtggtgtgttctttaaaccctattgaattgttaccgcatagccattacatgcaaaatctctatccggagtcttataaagttagagtgatcccctcttttactcaaatgcttggcgtgagattcaaccacagcatgcaaaaattagaa…
SA146C	atgaaatttttggatcaagaaaaaagaagacaattgttgaatgaacgccattcttgcaaaatgtttgacagccattacacattttctagcgaagaattagaagaaatcgttgagatcgccagactatcgccaagctcttacaacacacagccatggcattttgtgatggttactgacaaagatgtaaaaagtcaaattgcagcacatagctatttcaataaggacatgattgaaagcgcttcagcgttgatggtggtgtgttctttaaaccctattgaattgttaccgcatagccattacatgcaaaatctctatccggagtcttataaagttagagtgatcccctcttttactcaaatgcttggcgtgagattcaaccacagcatgcaaaaattagaa…
SA146C	atggacagagaacaagtggttgctttacagcaccaacgattcgctacgaaaaaatacgatcccaatcgtcgtatttcccaaaaagattgggaagcgttggttgaagtggggaggttagccccttcttcaatcgggcttgagccatggaaaatgcttttattgaaaaatgaacgcatgaaagaggatttaaaacctatggcatggggggcgatctctagtttagagggagcgagccattttgtcatttatcttgcgcgaaagggcgttacctatgatagcgattacattaagaaagtgatgcatgaggttaaaaaaagggattatgacaccaattcaaggttcgctcaaatcatcaaaaatttccaagagaatgatataaaattgactgacgaacgatcc…
SA156A	atggacagagaacaagtggttgctttacagcaccaacgatttgctacgaaaaaatacgatccgaatcgccgtatttctgaaaaagattgggaagcgttggttgaagtggggaggttagccccttcttcaattgggcttgagccatggaaaatgcttttattgaaaaatgaacgcatgaaagaggatttaaaacctatggcatggggggcgctttctagcttggagggagcgagccactttgtcatttatcttgcgcgaaagggcgttacttatgacagcgattacgttaagaaagtgatgcatgaggttaaaaaaagggattatgacaccaattcaaggttcgctcaaatcatcaaaaatttccaagagaatgatataaaattgactgacgaacgatcc…
SA156A	atgaaatttttggatcaagaaaaaagaagacaattattaaacgagcgccattcttgcaagatgtttgacagccattatgagttttctagcacagaattagaagaaatcgctgaaatcgccaggctatcgccaagctcttacaacacgcagccatggcattttgtgatagttactaataaggatttaaaaaaacaaattgcagcacacagctatttcaatgaagagatgattaaaagcgcttcagcgttaatggtggtatgctctttaagacctagcgagttgttaccatacggtcattacatgcaaaacctctattcggagtcttataaggttagagtgatcccctcttttgctcaaatgcttggcgtgagattcaaccacagcatgcaaagattagaa…
SA156C	atggacagagaacaagtggttgctttacagcaccaacgatttgctacgaaaaaatacgatccgaatcgccgtatttctgaaaaagattgggaagcgttggttgaagtggggaggttagccccttcttcaattgggcttgagccatggaaaatgcttttattgaaaaatgaacgcatgaaagaggatttaaaacctatggcatggggggcgctttctagcttggagggagcgagccactttgtcatttatcttgcgcgaaagggcgttacttatgacagcgattacgttaagaaagtgatgcatgaggttaaaaaaagggattatgacaccaattcaaggttcgctcaaatcatcaaaaatttccaagagaatgatataaaattgactgacgaacgatcc…
SA156C	atgaaatttttggatcaagaaaaaagaagacaattattaaacgagcgccattcttgcaagatgtttgacagccattatgagttttctagcacagaattagaagaaatcgctgaaatcgccaggctatcgccaagctcttacaacacgcagccatggcattttgtgatagttactaataaggatttaaaaaaacaaattgcagcacacagctatttcaatgaagagatgattaaaagcgcttcagcgttaatggtggtatgctctttaagacctagcgagttgttaccatacggtcattacatgcaaaacctctattcggagtcttataaggttagagtgatcccctcttttgctcaaatgcttggcgtgagattcaaccacagcatgcaaagattagaa…
SA161A	atggacagagaacaaattattgctttacaacaccaacgattcgctacgaaaaaatacgatccgaatcgccgtatttctgaaaaagattgggaagttttggttgaagtggggaggttagccccttcttcaattgggcttgagccatggaaaatgcttttattgaaaaatgaacgcatgaaagaggatttaaaaccgatggcatggggggggctttctagtttagagggagcgagccattttgtcatttatcttgcgcgaaaaggcgttacttatgacagcgattacgttaaaaaagtgatgcatgaggttaagaaaagggattatgacacccattcaaggttcgctcaaatcatcaaaaatttccaagagaatgatatgaaattgactgacgaacgatcc…
SA161A	atgaaatttttggatcacgaaaaaagaagacaattactgaacgagcgccattcttgcaagatgtttgacagccattatgagttttctagcacagaattagaagaaatcgctgaaatcgccagactatcgccaagctcttacaacacgcaaccatggcattttgtgatggttaccaataaggatttaaaaaaacaaattgcagcgcacagctatttcaatgaagagatgattaaaagcgcttcagcgttaatggtggtatgctctttaaaacctagcgagttgttaccgcatagccattacatgcaaaacctctatccggagtcttataaagttagagtgatcccgtcttttgctcaaatgcttggcgtgagattcaaccacagcatgcaaaaattagaa…
SA162A	atggacagagaacaaattattgctttacagcaccaacgattcgctacgaaaaaatacgatcccagtcgccgtatttctgaaaaagattgggaagttttggttgaagtggggaggttagccccttcttcaatcgggcttgagccatggaaaatgcttttattgaaaaatgaacgcatgaaagaggatttaaaacctatggcatggggggcgatctctagtttagagggagcgagccattttgtcatttatcttgcgcgaaagggcgttacctatgatagcgattacgttaagaaagtgatgcatgaggttaaaaaaagggattatgacaccaattcaaggttcgctcaaatcatcaaaaatttccaagagaatgatataaaattgactgacgaacgatcc…
SA162A	atgaaatttttggatcaagaaaaaagaagacaattactgaacgagcgccattcttgcaagatgtttgacagccattatgagttctctagtgaagaattagaagaaatcgctgaaatcgccaggctatcgccaagctcttacaacacgcaaccatggcattttgtgatggttaccaataaggatttaaaaaaacaaattgcagcacacagctatttcaatgaagagatgattaaaagcgcttcggcgttaatggtggtatgctctttaaaacctagcgagttgctaccgcatagccactacatgcaaaatctctatccggagtcttataaagttagagtgatcccgtcttttgctcaaatgcttggcgtgagattcaaccacagcatgcaaaaattagaa…
SA162C	atggacagagaacaaattattgctttacagcaccaacgattcgctacgaaaaaatacgatcccagtcgccgtatttctgaaaaagattgggaagttttggttgaagtggggaggttagccccttcttcaatcgggcttgagccatggaaaatgcttttattgaaaaatgaacgcatgaaagaggatttaaaacctatggcatggggggcgatctctagtttagagggagcgagccattttgtcatttatcttgcgcgaaagggcgttacctatgatagcgattacgttaagaaagtgatgcatgaggttaaaaaaagggattatgacaccaattcaaggttcgctcaaatcatcaaaaatttccaagagaatgatataaaattgactgacgaacgatcc…
SA162C	atgaaatttttggatcaagaaaaaagaagacaattactgaacgagcgccattcttgcaagatgtttgacagccattatgagttctctagtgaagaattagaagaaatcgctgaaatcgccaggctatcgccaagctcttacaacacgcaaccatggcattttgtgatggttaccaataaggatttaaaaaaacaaattgcagcacacagctatttcaatgaagagatgattaaaagcgcttcggcgttaatggtggtatgctctttaaaacctagcgagttgctaccgcatagccactacatgcaaaatctctatccggagtcttataaagttagagtgatcccgtcttttgctcaaatgcttggcgtgagattcaaccacagcatgcaaaaattagaa…
SA163A	atggacagagaacaaattattgctttacagcaccaacgattcgctacgaaaaagtacgatcccaatcgccgtatttcccaaaaggattgggaagcgttggttgaagtggggaggttagccccttcttcaatcgggcttgagccatggaaaatgcttttattgaaaaatgaacgcatgaaagaagatttaaaacctatggcatggggggcgctttctagcttggagggagcgagccattttgtcatttatcttgcgcgaaaaggcgttacttatgatagcgattatgttaagaaagtgatgcatgaggttaaaaaaagggattatgacaccaattcaaggttcgctcaaatcatcaaaaatttccaagagaatgatataaaattgactgacgaacgatcc…
SA163A	atgaaatttttggatcaagaaaaaagaagacaattgttgaatgaacgccattcttgcaaaatgtttgacagccattacgcattttctagcgaagaattagaagaaatcgctgagatcgccagactatcgccaagctcttacaacacacagccatggcattttgtgatggttactaacaaagatgtaaaaagtcaaattgcagcacatagctatttcaataaagacatgattgaaagcgcttcagcgttgatggtggtgtgttctttaaaccctattgaattgttaccgcatagccattacatgcaaaacctctatccggagtcttataaaatgagagtgcttccttcttttgctcaaatgcttgatttaaggtttaaccacagcatgcaaaaactagaa…
SA163C	atggacagagaacaaattattgctttacagcaccaacgattcgctacgaaaaagtacgatcccaatcgccgtatttcccaaaaggattgggaagcgttggttgaagtggggaggttagccccttcttcaatcgggcttgagccatggaaaatgcttttattgaaaaatgaacgcatgaaagaagatttaaaacctatggcatggggggcgctttctagcttggagggagcgagccattttgtcatttatcttgcgcgaaaaggcgttacttatgatagcgattatgttaagaaagtgatgcatgaggttaaaaaaagggattatgacaccaattcaaggttcgctcaaatcatcaaaaatttccaagagaatgatataaaattgactgacgaacgatcc…
SA163C	atgaaatttttggatcaagaaaaaagaagacaattgttgaatgaacgccattcttgcaaaatgtttgacagccattacgcattttctagcgaagaattagaagaaatcgctgagatcgccagactatcgccaagctcttacaacacacagccatggcattttgtgatggttactaacaaagatgtaaaaagtcaaattgcagcacatagctatttcaataaagacatgattgaaagcgcttcagcgttgatggtggtgtgttctttaaaccctattgaattgttaccgcatagccattacatgcaaaacctctatccggagtcttataaaatgagagtgcttccttcttttgctcaaatgcttgatttaaggtttaaccacagcatgcaaaaactagaa…
SA168C	atggacagagaacaagtggttgctttacagcaccaacgattcgctacgaaaaaatacgatccgaatcgccgtatttctgaaaaagattgggaagttttggttgaagtggggaggttagccccttcttcaatcgggcttgaaccatggaaaatgcttttattaaaaaatgaacgcatgaaagaggatttaaaaccgatggcatggggggggctttctagtttagaaggagcgagccattttgtcatttatcttgcgcgaaaaggcgttacttatgacagcgattacgttaaaaaagtgatgcatgaggttaaaaaaagggattatgacactcattcaaggttcgctcaaatcatcaaaaatttccaagagaatgatatgaaattgactgacgaacgatcc…
SA168C	atgaaatttttggatcaagaaaaaagaagacaattgctaaacgaacgccattcttgcaagatgtctgatagccattatgagttttctagcgaagaattagaagaaatcgctgaaatcgccaggctatcgccaagctcttacaacacgcagccatggcattttgtgatggttactaataaggatttaaaaaatcaaattgcagcgcacagctattttaatgaagaaatgattaaaagcgcttcagcgttaatggtggtatgctctttaagacccagcgagttgttaccacacggccactacatgcaaaatctctattcggagtcttataaggttagagtgatcccctcttttgctcaaatgcttggcgtgagattcaaccacagcatgcaaagattagaa…
SA169A	ttgttgaatgaacgccattcttgcaaaatgtttgacagccattacgcattttctagcgaagaattagaagaaatcgctgagatcgccagactatcgccaagctcttacaacacacagccatggcattttgtgatggttactgacaaagatgtaaaaagtcaaattgcggcgcatagctatttcaataaagacatgattgaaagcgcttcagcgttgatggtggtgtgctctttaaaccctattgaattgttaccgcatagccattatatgcaaaatctctatccggagtcttataaaatgagagtgcttccttcttttgctcaaatgcttgatttaaggtttaaccacagcatgcaaaaactagaaagctatattttggagcaatgctatattgcggtg…
SA169A	atggacagagaacaaattattgctttacagcaccaacgattcgccacaaaaaaatacgatcctaaccgccgtatttcccaaaaggattgggaagcgttggttgaagtggggaggttagccccttcttcagtcgggcttgagccatggaaaatgcttttattgaaaaatgaacgcatgaaagaagacttaaaacctatggcttggggagtgctttctagtttagaaggagcgagtcattttgtcatttatcttgcacgaaaaggcgttacttatgatagcgattatgttaaaaaagtgatgcatgaagttaagaaaagggattatgattctcattcaaggttcgctcaaatcattaaaaatttccaagagaatgacatgaaactcaatagcgaacgatcc…
SA169C	atggacagagaacaaattattgctttacagcaccaacgattcgccacaaaaaaatacgatcctaaccgccgtatttcccaaaaggattgggaagcgttggttgaagtggggaggttagccccttcttcagtcgggcttgagccatggaaaatgcttttattgaaaaatgaacgcatgaaagaagacttaaaacctatggcttggggagtgctttctagtttagaaggagcgagtcattttgtcatttatcttgcacgaaaaggcgttacttatgatagcgattatgttaaaaaagtgatgcatgaagttaagaaaagggattatgattctcattcaaggttcgctcaaatcattaaaaatttccaagagaatgacatgaaactcaatagcgaacgatcc…
SA169C	ttgttgaatgaacgccattcttgcaaaatgtttgacagccattacgcattttctagcgaagaattagaagaaatcgctgagatcgccagactatcgccaagctcttacaacacacagccatggcattttgtgatggttactgacaaagatgtaaaaagtcaaattgcggcgcatagctatttcaataaagacatgattgaaagcgcttcagcgttgatggtggtgtgctctttaaaccctattgaattgttaccgcatagccattatatgcaaaatctctatccggagtcttataaaatgagagtgcttccttcttttgctcaaatgcttgatttaaggtttaaccacagcatgcaaaaactagaaagctatattttggagcaatgctatattgcggtg…
SA170A	atggacagagaacaagtggttgctttacagcaccaacgattcgctacgaaaaaatacgatccgaatcgccgtatttctgaaaaagattgggaagcgttggttgaagtggggaggttagccacttcttcaattgggcttgagccatggaaaatgcttttattgaaaaatgaacgcatgaaagaggatttaaaacctatggcatggggggcgctttctagcttggagggagcgagccactttgtcatttatcttgcgcgaaagggcgttacttatgacagcgattacgttaagaaagtgatgcatgaggttaaaaaaagggattatgacaccaattcaaggttcgctcaaatcatcaaaaatttccaagagaatgatataaaattgactgacgaacgatcc…
SA170A	atgaaatttttggatcaagaaaaaagaagacaattactgaacgagcgccattcttgcaagatgtttgatagccattatgagttttctagcacagaattagaagaaatcgctgaaatcgccaggctatcgccaagctcttacaacacgcaaccatggcattttgtgatggttaccaataaggatttaaaaaaacaaattgcagcgcacagctatttcaatgaagagatgattaaaagcgcttcagcgttaatggtggtatgctctttaaaacctagcgagttgttaccgcatagccattacatgcaaaacctctatccggagtcttataaagttagagtgatcccgtcttttgctcaaatgcttggcgtgagattcaaccacagcatgcaaaaattacaa…
SA170C	atggacagagaacaagtggttgctttacagcaccaacgattcgctacgaaaaaatacgatccgaatcgccgtatttctgaaaaagattgggaagcgttggttgaagtggggaggttagccacttcttcaattgggcttgagccatggaaaatgcttttattgaaaaatgaacgcatgaaagaggatttaaaacctatggcatggggggcgctttctagcttggagggagcgagccactttgtcatttatcttgcgcgaaagggcgttacttatgacagcgattacgttaagaaagtgatgcatgaggttaaaaaaagggattatgacaccaattcaaggttcgctcaaatcatcaaaaatttccaagagaatgatataaaattgactgacgaacgatcc…
SA170C	atgaaatttttggatcaagaaaaaagaagacaattactgaacgagcgccattcttgcaagatgtttgatagccattatgagttttctagcacagaattagaagaaatcgctgaaatcgccaggctatcgccaagctcttacaacacgcaaccatggcattttgtgatggttaccaataaggatttaaaaaaacaaattgcagcgcacagctatttcaatgaagagatgattaaaagcgcttcagcgttaatggtggtatgctctttaaaacctagcgagttgttaccgcatagccattacatgcaaaacctctatccggagtcttataaagttagagtgatcccgtcttttgctcaaatgcttggcgtgagattcaaccacagcatgcaaaaattacaa…
SA210A	atggacagagaacaaattattgctttacagcaccaacgattcgctacgaaaaagtacgatcccaatcgccgtatttcccaaaaggattgggaagcgttggttgaagtggggaggttagccccttcttcaatcgggcttgagccatggaaaatgcttttattgaaaaatgaacgcatgaaagaagatttaaaacctatggcatggggggcgctttctagcttggagggagcgagccattttgtcatttatcttgcgcgaaaaggcgttacttatgatagcgattatgttaagaaagtgatgcatgaggttaaaaaaagggattatgacaccaattcaaggttcgctcaaatcatcaaaaatttccaagagaatgatataaaattgactgacgaacgatcc…
SA210A	atgaaatttttggatcaagaaaaaagaagacaattgttgaatgaacgccattcttgcaaaatgtttgacagccattacgcattttctagcgaagaattagaagaaatcgctgagatcgccagactatcgccaagctcttacaacacacagccatggcattttgtgatggttactaacaaagatgtaaaaagtcaaattgcagcacatagctatttcaataaagacatgattgaaagcgcttcagcgttgatggtggtgtgttctttaaaccctattgaattgttaccgcatagccattacatgcaaaacctctatccggagtcttataaaatgagagtgcttccttcttttgctcaaatgcttgatttaaggtttaaccacagcatgcaaaaactagaa…
SA210C	atggacagagaacaaattattgctttacagcaccaacgattcgctacgaaaaagtacgatcccaatcgccgtatttcccaaaaggattgggaagcgttggttgaagtggggaggttagccccttcttcaatcgggcttgagccatggaaaatgcttttattgaaaaatgaacgcatgaaagaagatttaaaacctatggcatggggggcgctttctagcttggagggagcgagccattttgtcatttatcttgcgcgaaaaggcgttacttatgatagcgattatgttaagaaagtgatgcatgaggttaaaaaaagggattatgacaccaattcaaggttcgctcaaatcatcaaaaatttccaagagaatgatataaaattgactgacgaacgatcc…
SA210C	atgaaatttttggatcaagaaaaaagaagacaattgttgaatgaacgccattcttgcaaaatgtttgacagccattacgcattttctagcgaagaattagaagaaatcgctgagatcgccagactatcgccaagctcttacaacacacagccatggcattttgtgatggttactaacaaagatgtaaaaagtcaaattgcagcacatagctatttcaataaagacatgattgaaagcgcttcagcgttgatggtggtgtgttctttaaaccctattgaattgttaccgcatagccattacatgcaaaacctctatccggagtcttataaaatgagagtgcttccttcttttgctcaaatgcttgatttaaggtttaaccacagcatgcaaaaactagaa…
SA214A	atggacagagaacaaattattgctttacaacaccaacgattcgctacgaaaaaatacgatccgaatcgccgtatttctgaaaaagattgggaagttttggttgaagtggggaggttagccccttcttcaattgggcttgagccatggaaaatgcttttattgaaaaatgaacgcatgaaagaggatttaaaaccgatggcatggggggggctttctagtttagagggagcgagccattttgtcatttatcttgcgcgaaaaggcgttacttatgacagcgattacgttaaaaaagtgatgcatgaggttaagaaaagggattatgacacccattcaaggttcgctcaaatcatcaaaaatttccaagagaatgatatgaaattgactgacgaacgatcc…
SA214A	atgaaatttttggatcaagaaaaaagaagacaattgctaaacgagcgccattcttgcaagatgtttgatagccattatgagttttctagcgaagaattagaagaaatcgctgaaatcgccagactatcgccaagctcttacaacacgcagccatggcattttgtgatggttaccaataaggatttaaaaaatcaaattgcagcgcacagctatttcaatgaagaaatgattaaaagcgcttcagcgttaatggtggtatgctctttaagacccagcgaattgttgcccacgggccattacatgcaaaacctttattcggagtcttataaagttagagtgatcccctcttttgctcaaatgcttggcgtgagattcaaccacagcatgcaaaaattggaa…
SA214C	atggacagagaacaaattattgctttacaacaccaacgattcgctacgaaaaaatacgatccgaatcgccgtatttctgaaaaagattgggaagttttggttgaagtggggaggttagccccttcttcaattgggcttgagccatggaaaatgcttttattgaaaaatgaacgcatgaaagaggatttaaaaccgatggcatggggggggctttctagtttagagggagcgagccattttgtcatttatcttgcgcgaaaaggcgttacttatgacagcgattacgttaaaaaagtgatgcatgaggttaagaaaagggattatgacacccattcaaggttcgctcaaatcatcaaaaatttccaagagaatgatatgaaattgactgacgaacgatcc…
SA214C	atgaaatttttggatcaagaaaaaagaagacaattgctaaacgagcgccattcttgcaagatgtttgatagccattatgagttttctagcgaagaattagaagaaatcgctgaaatcgccagactatcgccaagctcttacaacacgcagccatggcattttgtgatggttaccaataaggatttaaaaaatcaaattgcagcgcacagctatttcaatgaagaaatgattaaaagcgcttcagcgttaatggtggtatgctctttaagacccagcgaattgttgcccacgggccattacatgcaaaacctttattcggagtcttataaagttagagtgatcccctcttttgctcaaatgcttggcgtgagattcaaccacagcatgcaaaaattggaa…
SA215C	atggacagagaacaaattattgctttacaacaccaacgattcgctacgaaaaaatacgatccgaatcgccgtatttctgaaaaagattgggaagttttggttgaagtggggaggttagccccttcttcaattgggcttgagccatggaaaatgcttttattgaaaaatgaacgcatgaaagaggatttaaaaccgatggcatggggggggctttctagtttagagggagcgagccattttgtcatttatcttgcgcgaaaaggcgttacttatgacagcgattacgttaaaaaagtgatgcatgaggttaagaaaagggattatgacacccattcaaggttcgctcaaatcatcaaaaatttccaagagaatgatatgaaattgactgacgaacgatcc…
SA215C	atgaaatttttggatcaagaaaaaagaagacaattgctaaacgagcgccattcttgcaagatgtttgatagccattatgagttttctagcgaagaattagaagaaatcgctgaaatcgccagactatcgccaagctcttacaacacgcagccatggcattttgtgatggttaccaataaggatttaaaaaatcaaattgcagcgcacagctatttcaatgaagaaatgattaaaagcgcttcagcgttaatggtggtatgctctttaagacccagcgaattgttgcccacgggccattacatgcaaaacctttattcggagtcttataaagttagagtgatcccctcttttgctcaaatgcttggcgtgagattcaaccacagcatgcaaaaattggaa…
SA216A	atggacagagaacaaattattgctttacaacaccaacgattcgctacgaaaaaatacgatccgaatcgccgtatttctgaaaaagattgggaagttttggttgaagtggggaggttagccccttcttcaattgggcttgagccatggaaaatgcttttattgaaaaatgaacgcatgaaagaggatttaaaaccgatggcatggggggggctttctagtttagagggagcgagccattttgtcatttatcttgcgcgaaaaggcgttacttatgacagcgattacgttaaaaaagtgatgcatgaggttaagaaaagggattatgacacccattcaaggttcgctcaaatcatcaaaaatttccaagagaatgatatgaaattgactgacgaacgatcc…
SA216A	atgaaatttttggatcaagaaaaaagaagacaattgctaaacgagcgccattcttgcaagatgtttgatagccattatgagttttctagcgaagaattagaagaaatcgctgaaatcgccagactatcgccaagctcttacaacacgcagccatggcattttgtgatggttaccaataaggatttaaaaaatcaaattgcagcgcacagctatttcaatgaagaaatgattaaaagcgcttcagcgttaatggtggtatgctctttaagacccagcgaattgttgcccacgggccattacatgcaaaacctttattcggagtcttataaagttagagtgatcccctcttttgctcaaatgcttggcgtgagattcaaccacagcatgcaaaaattggaa…
SA216C	atggacagagaacaaattattgctttacaacaccaacgattcgctacgaaaaaatacgatccgaatcgccgtatttctgaaaaagattgggaagttttggttgaagtggggaggttagccccttcttcaattgggcttgagccatggaaaatgcttttattgaaaaatgaacgcatgaaagaggatttaaaaccgatggcatggggggggctttctagtttagagggagcgagccattttgtcatttatcttgcgcgaaaaggcgttacttatgacagcgattacgttaaaaaagtgatgcatgaggttaagaaaagggattatgacacccattcaaggttcgctcaaatcatcaaaaatttccaagagaatgatatgaaattgactgacgaacgatcc…
SA216C	atgaaatttttggatcaagaaaaaagaagacaattgctaaacgagcgccattcttgcaagatgtttgatagccattatgagttttctagcgaagaattagaagaaatcgctgaaatcgccagactatcgccaagctcttacaacacgcagccatggcattttgtgatggttaccaataaggatttaaaaaatcaaattgcagcgcacagctatttcaatgaagaaatgattaaaagcgcttcagcgttaatggtggtatgctctttaagacccagcgaattgttgcccacgggccattacatgcaaaacctttattcggagtcttataaagttagagtgatcccctcttttgctcaaatgcttggcgtgagattcaaccacagcatgcaaaaattggaa…
SA226A	atggacagagaacaaattattgctttacagcaccaacgattcgctacgaaaaaatacgatccgaatcgccgtatttctgaaaaagattgggaagttttggttgaagtggggaggttagccccttcttcaatcgggcttgagccatggaaaatgcttttattgaaaaatgaacgcatgaaagaggatttaaaacctatggcatggggggcgctttctagcttggagggagcgagccattttgtcatttatcttgcgcgaaagggcgttacctatgatagcgattacgttaagaaagtgatgcatgaggttaaaaaaagggattatgacaccaattctaggttcgctcaaatcatcaaaaatttccaagagaatgatataaaattgactgacgaacgatcc…
SA226A	atgaaatttttggatcaagaaaaaagaagacaattattaaacgagcgccattcttgcaagatgtttgatagccattatgagttctctagcgaagaattagaagaaatcgctgaaatcgccagactatcgccaagctcttacaacacgcagccatggcgttttgtgatggttactaataaggatgtaaaaaaacagattgtagcacacagctattttaatgaagaaatgattaaaagcgcttcggcgttaatggtggtatgctctttaagacccagcgagttgttaccacacagccactacatgcaaaacctttattcggagtcttataaagttagagtgatcccgtcttttgctcaaatgcttggcgtgagattcaaccacagcatgcaaaaattagaa…
SA227A	atggacagagaacaaattattgctttacaacaccaacgattcgctacgaaaaaatacgatccgaatcgccgtatttctgaaaaagattgggaagttttggttgaagtggggaggttagccccttcttcaatcgggcttgaaccatggaaaatgcttttattaaaaaatgaacgcatgaaagaggatttaaaaccgatggcatggggggggctttctagtttagaaggagcgagccattttgtcatttatcttgcgcgaaaaggcgttacttatgacagcgattacgttaaaaaagtgatgcatgaggttaaaaaaagggattatgacactcattcaaggttcgctcaaatcatcaaaaatttccaagagaatgatatgaaattgactgacgaacgatcc…
SA227C	atggacagagaacaaattattgctttacaacaccaacgattcgctacgaaaaaatacgatccgaatcgccgtatttctgaaaaagattgggaagttttggttgaagtggggaggttagccccttcttcaatcgggcttgaaccatggaaaatgcttttattaaaaaatgaacgcatgaaagaggatttaaaaccgatggcatggggggggctttctagtttagaaggagcgagccattttgtcatttatcttgcgcgaaaaggcgttacttatgacagcgattacgttaaaaaagtgatgcatgaggttaaaaaaagggattatgacactcattcaaggttcgctcaaatcatcaaaaatttccaagagaatgatatgaaattgactgacgaacgatcc…
SA227C	atgaaatttttggatcaagaaaaaagaagacaattactgaacgagcgccattcttgcaagatgtttgacagccattatgagttctctagtgaagaattagaagaaatcgctgaaatcgccaggctatcgccaagctcttacaacacgcaaccatggcattttgtgatggttaccaataaggatttaaaaaaacaaattgcagcacacagctatttcaatgaagagatgattaaaagcgcttcagcgttaatggtggtatgctctttaaaacctagcgagttgttaccgcatagccactacatgcaaaatctctatccggagtcttataaagttagagtgatcccgtcttttgctcaaatgcttggcgtgagattcaaccacagcatgcaaaaattagaa…
SA252A	atggacagagaacaagtggttgctttacagcaccaacgattcgctacgaaaaaatacgatccgaatcgccgtatttctgaaaaagattgggaagttttggttgaagtggggaggttagccccttcttcaatcgggcttgaaccatggaaaatgcttttattaaaaaatgaacgcatgaaagaggatttaaaaccgatggcatggggggggctttctagtttagaaggagcgagccattttgtcatttatcttgcgcgaaaaggcgttacttatgacagcgattacgttaaaaaagtgatgcatgaggttaaaaaaagggattatgacactcattcaaggttcgctcaaatcatcaaaaatttccaagagaatgatatgaaattgactgacgaacgatcc…
SA252A	atgaaatttttggatcaagaaaaaagaagacaattgctaaacgaacgccattcttgcaagatgtttgatagccattatgagttttctagcgaagaattagaagaaatcgctgaaatcgccaggctatcgccaagctcttacaacacgcagccatggcattttgtgatggttactaataaggatttaaaaaatcaaattgcagcgcacagctattttaatgaagaaatgattaaaagcgcttcagcgttaatggtggtatgctctttaagacccagcgagttgttaccacacggccactacatgcaaaatctctattcggagtcttataaggttagagtgatcccctcttttgctcaaatgcttggcgtgagattcaaccacagcatgcaaagattagaa…
SA300A	atggacagagaacaaattattgctttacagcaccaacgattcgctacgaaaaagtacgatcccaatcgccgtatttcccaaaaggattgggaagcgttggttgaagtggggaggttagccccttcttcaatcgggcttgagccatggaaaatgcttttattgaaaaatgaacgcatgaaagaagatttaaaacctatggcatggggggcgctttctagcttggagggagcgagccattttgtcatttatcttgcgcgaaaaggcgttacttatgatagcgattatgttaagaaagtgatgcatgaggttaaaaaaagggattatgacaccaattcaaggttcgctcaaatcatcaaaaatttccaagagaatgatataaaattgactgacgaacgatcc…
SA300A	atgaaatttttggatcaagaaaaaagaagacaattgttgaatgaacgccattcttgcaaaatgtttgacagccattacgcattttctagcgaagaattagaagaaatcgctgagatcgccagactatcgccaagctcttacaacacacagccatggcattttgtgatggttactaacaaagatgtaaaaagtcaaattgcagcacatagctatttcaataaagacatgattgaaagcgcttcagcgttgatggtggtgtgttctttaaaccctattgaattgttaccgcatagccattacatgcaaaacctctatccggagtcttataaaatgagagtgcttccttcttttgctcaaatgcttgatttaaggtttaaccacagcatgcaaaaactagaa…
SA300C	atggacagagaacaaattattgctttacagcaccaacgattcgctacgaaaaagtacgatcccaatcgccgtatttcccaaaaggattgggaagcgttggttgaagtggggaggttagccccttcttcaatcgggcttgagccatggaaaatgcttttattgaaaaatgaacgcatgaaagaagatttaaaacctatggcatggggggcgctttctagcttggagggagcgagccattttgtcatttatcttgcgcgaaaaggcgttacttatgatagcgattatgttaagaaagtgatgcatgaggttaaaaaaagggattatgacaccaattcaaggttcgctcaaatcatcaaaaatttccaagagaatgatataaaattgactgacgaacgatcc…
SA300C	atgaaatttttggatcaagaaaaaagaagacaattgttgaatgaacgccattcttgcaaaatgtttgacagccattacgcattttctagcgaagaattagaagaaatcgctgagatcgccagactatcgccaagctcttacaacacacagccatggcattttgtgatggttactaacaaagatgtaaaaagtcaaattgcagcacatagctatttcaataaagacatgattgaaagcgcttcagcgttgatggtggtgtgttctttaaaccctattgaattgttaccgcatagccattacatgcaaaacctctatccggagtcttataaaatgagagtgcttccttcttttgctcaaatgcttgatttaaggtttaaccacagcatgcaaaaactagaa…
SA303C	atgaaatttttggatcaagaaaaaagaagacaattactgaacgagcgccattcttgcaagatgtttgacagccattatgagttttctagcacagaattagaagaaatcgctgaaatcgccaggctatcgccaagctcttataacacacagccatggcattttgtgatagttactaataaggatttaaaaaaacaaattgcagcgcacagctactttaatgaagaaatgattaaaagcgcttcagcgttaatggtggtatactctttaaaacccagcgagttgttacccactggtcattacatgcaaaatctctatccggagtcttataaggttagagtgatcccgtctttttctcaaatgcttggcgtgagattcaaccacagcatgcaaaaattagaa…
SA303C	atggacagagaacaaattattgctttacagcaccaacgattcgctacgaaaaaatacgatccgaatcgccgtatttctgaaaaagattgggaagttttggttgaagtggggaggttagccccttcttcaatcgggcttgagccatggaaaatgcttttattgaaaaatgaacgcatgaaagaggatttaaaacctatggcatggggggcgatctctagtttagagggagcgagccattttgtcatttatcttgcgcgaaagggcgttacctatgatagcgattatgttaagaaagtgatgcatgaggttaaaaaaagggattatgacaccaattcaaggttcgctcaaatcatcaaaaatttccaagagaatgatataaaattgactgacgaacgatcc…

## Sheet: gyrA_Afro
ID	Sequence
KIN101	atgcaagatcatttagttgatgaaacaaaaaatattgtagaagtggggattgattcttctattgaagagagctatttggcttattccatgagcgtgatcatagggcgcgccttaccggacgctagagacggcttaaagcctgttcataggcgtattttgtatgcgatgcatgaattaggccttacttccaaagtcgcttataaaaaaagcgctaggatcgtgggtgatgtgattggtaaataccacccccatggcgataatgcggtttatggtgcgttagtgagaatggcgcaagatttttctatgcgcttggaattagtggatgggcagggcaactttggttctattgatggcgataacgctgcagcgatgcgttacactgaagccagaatgactaag…
KIN102	atgcaagatcatttagttgatgaaacaaaaaatattgtagaagtggggattgattcttctattgaagagagctatttggcttattccatgagcgtgatcataggacgcgccttaccggacgctagagacggcttaaagcctgttcataggcgtattttgtatgcgatgcatgaattaggccttacttccaaagtcgcttataaaaaaagcgctaggatcgtgggtgatgtgattggtaaataccacccccatggcgacatcgcagtttatgatgcgttagtgagaatggcacaagatttttccatgcgtttggaattagtggatgggcagggcaactttggttctattgatggcgataacgccgcagcgatgcgttacactgaagccagaatgactaag…
KIN104	atgcaagatcatttagttgatgaaacaaaaaatattgtagaagtggggattgattcttctattgaagaaagctatttggcttattccatgagcgtgatcatagggcgcgctttaccggacgctagagacggcttaaagcctgttcataggcgtattttgtatgcgatgcatgaattaggccttacttccaaagtcgcttataaaaaaagcgctaggatcgtgggtgatgtgattggtaaataccacccccatggcgataacgcggtttatgatacgctagtgagaatggcgcaagatttttccatgcgcttggaattagtggatgggcagggtaactttggctctattgatggcgataacgccgcagcgatgcgttacactgaagccagaatgaccaag…
KIN105	atgcaagatcatttagttgatgaaacaaaaaatattgtagaagtggggattgattcttctattgaagagagctatttggcttattccatgagcgtgatcatagggcgcgccttaccggacgctagagacggcttaaagcctgtgcataggcgtattttgtatgcgatgcatgaattaggccttacttccaaagtcgcttataaaaaaagcgctaggatcgtgggtgatgtgattggtaaataccacccccatggcgacatcgcagtttatgatgcgttagtgagaatggcgcaagatttttccatgcgtttggaattagtggatgggcagggcaactttggctctattgatggcgataacgctgcagcgatgcgttatactgaagccagaatgactaag…
KIN112	atgcaagatcatttagttaatgaaacaaaaaatattgtagaagtggggattgattcttctattgaagagagctatttggcttattccatgagcgtaatcatagggcgtgccttaccggacgctagagacggcttaaagcctgttcataggcgtattttgtatgcgatgcatgaattaggccttacttccaaagtcgcttataaaaaaagcgctaggatcgtgggtgatgtgattggtaaataccacccccatggcgataatgcggtttatgatgcgttggtgagaatggcgcaagatttttccatgcgcttggaattagtggatgggcagggcaactttggctctattgatggcgataacgccgcagcgatgcgttacactgaagccagaatgactaag…
KIN114	atgcaagatcatttagttgatgaaacaaaaaatattgtagaagtggggattgattcttctattgaagagagctatttggcttattccatgagcgtgatcataggacgcgccttaccggacgctagagacggcttaaagcctgttcataggcgtattttgtatgcgatgcatgaattaggccttacttccaaagtcgcttataaaaaaagcgctaggatcgtgggtgatgtgattggtaaataccacccccatggcgacatcgcagtttatgatgcgttagtgagaatggcgcaagatttttccatgcgcttggaattagtggatgggcagggtaactttggctctattgatggcgataacgctgcagcgatgcgttacactgaagccagaatgaccaag…
KIN115	atgcaagatcatttagttgatgaaacaaaaaatattgtagaagtggggattgattcttctattgaagagagctatttggcttattccatgagcgtgatcataggacgcgccttaccggacgctagagacggcttaaagcctgttcataggcgtattttgtatgcgatgcatgaattaggccttacttccaaagtcgcttataaaaaaagcgctaggatcgtgggtgatgtgattggtaaataccaccctcatggcgacatcgcagtttatgatgcgttagtgagaatggcacaagatttttccatgcgcttggaattagtggatgggcagggcaactttggctctattgatggcgataacgctgcagcgatgcgttatactgaagccagaatgactaag…
KIN117	atgcaagatcatttagttaatgaaacaaaaaatattgtagaagtggggattgattcttctattgaagagagctatttggcttattccatgagcgtgatcatagggcgtgccttaccggacgctagagacggcttaaagcctgttcataggcgtattttgtatgcgatgcatgaattaggccttacttccaaagtcgcttataaaaaaagcgctaggatcgtgggtgatgtgattggtaaataccacccccatggcgacatcgcagtttatgatgcgttggtgagaatggcgcaagatttttctatgcgcttggaattagtggatgggcagggtaactttggctctattgatggcgataacgctgcagcgatgcgttacactgaagccagaatgaccaag…
KIN118	atgcaagatcatttagttgatgaaacaaaaaatattgtagaagtggggattgattcttctattgaagagagctatttggcttattccatgagcgtgatcatagggcgcgccttaccggacgctagagacggcttaaagcctgttcataggcgtattttgtatgcgatgcatgaattaggccttacttccaaagtcgcttataaaaaaagcgctaggatcgtgggtgatgtgattggtaaataccacccccatggcgataacgcggtttataatgcgttagtgagaatggcgcaagatttttccatgcgtttggaattagtggatgggcagggcaactttggctctattgatggcgataacgctgcagcgatgcgttacactgaagccagaatgactaag…
KIN119	atgcaagatcatttagttgatgaaacaaaaaatattgtagaagtggggattgattcttctattgaagagagctatttggcttattccatgagcgtgatcataggacgtgccttaccggacgctagagacggcttaaagcctgttcataggcgtattttgtatgcgatgcatgaattaggccttacttccaaagtcgcttataaaaaaagtgctaggatcgtgggtgatgtgattggtaaataccacccccatggcgataacgcggtttataatacgctagtgagaatggcgcaagatttttccatgcgcttggaattagtggatgggcagggcaactttggttctattgatggcgataacgccgcagcgatgcgttacactgaagccagaatgactaag…
KIN12	atgcaagatcatttagttaatgaaacaaaaaatattgtagaagtggggattgattcttctattgaagagagctatttggcttattccatgagcgtgatcatagggcgcgccttgccggacgctagagacggcttaaagcctgttcataggcgtattttgtatgcgatgcatgaattaggccttacttccaaagtcgcttataaaaaaagtgctaggatcgtgggtgatgtgattggtaaataccacccccatggcgataacgcggtttatgatgcgttggtgagaatggcgcaagatttttccatgcgcttggaattagtggatgggcagggcaactttggttctattgatggcgataacgccgcagcgatgcgttacactgaagccagaatgaccaag…
KIN120	atgcaagatcgcttagttaatgaaacaaaaaatattgtagaagtggggattgattcttctattgaagaaagctatttggcttattccatgagcgtgatcatagggcgcgctttaccggacgctagagacggcttaaagccagtgcataggcgtattttatatgcgatgcatgaattaggccttacttccaaagtcgcttataaaaaaagcgctaggatcgtgggtgatgtgattggtaaataccacccccatggcgataatgcggtttatgatgcgttggtgagaatggcgcaagatttttccatgcgcttggaattagtggatgggcagggtaactttggctctattgatggcgataacgctgcagcgatgcgttatactgaagccaaaatgactaag…
KIN121	atgcaagatcatttagttgatgaaacaaaaaatattgtagaagtggggattgattcttctattgaagagagctatttggcttattccatgagcgtgatcatagggcgcgccttaccggacgctagagacggcttaaagcctgttcataggcgtattttgtatgcgatgcatgaattaggccttacttccaaagtcgcttataaaaaaagcgctaggatcgtgggtgatgtgattggtaaataccacccccatggcgataacgcggtttatggtacgctagtgagaatggcgcaagatttttccatgcgtttggaattagtggatgggcagggcaactttggttctattgatggcgataacgccgcagcgatgcgttacactgaagccagaatgactaag…
KIN122	atgcaagatcatttagttaatgaaacaaaaaatattgtagaagtggggattgattcttctattgaagagagctatttggcttattccatgagcgtgatcatagggcgtgccttaccggacgctagagacggcttaaagcctgttcataggcgtattttgtatgcgatgcatgaattaggccttacttccaaagtcgcttataaaaaaagcgctaggatcgtgggtgatgtgattggtaaataccacccccatggcgacatcgcagtttatgatgcgttagtgagaatggcgcaagatttttccatgcgcttggaattagtggatgggcagggtaactttggctctattgatggcgataacgctgcagcgatgcgttacactgaagccagaatgaccaag…
KIN14	atgcaagatcatttagttgatgaaacaaaaaatattgtagaagtggggattgattcttctattgaagagagctatttggcttattccatgagcgtgatcatagggcgcgccttaccggacgctagagacggcttaaagcctgttcataggcgtattttgtatgcgatgcatgaattaggccttacttccaaagtcgcttataaaaaaagcgctaggatcgtgggtgatgtgattggtaaataccacccccatggcgataaagcggtttatgatgcgttagtgagaatggcgcaagatttttccatgcgtttggaattagtggatgggcagggcaactttggctctattgatggcgataacgctgcagcgatgcgttacactgaagccagaatgactaag…
KIN38	atgcaagatcatttagttgatgaaacaaaaaatattgtagaagtggggattgattcttctattgaagagagctatttggcttattccatgagcgtgatcataggacgcgccttaccggacgctagagacggcttaaagcctgttcataggcgtattttgtatgcgatgcatgaattaggccttacttccaaagtcgcttataaaaaaagcgctaggatcgtgggtgatgtgattggtaaataccaccctcatggcgacatcgcagtttatgatgcgttagtgagaatggcacaagatttttccatgcgcttggaattagtggatgggcagggcaactttggctctattgatggcgataacgctgcagcgatgcgttatactgaagccagaatgactaag…
KIN5	atgcaagatcatttagttgatgaaacaaaaaatattgtagaagtggggattgattcttctattgaagagagctatttggcttattccatgagcgtgatcatagggcgcgccttaccggacgctagagacggcttaaagcctgttcataggcgtattttgtatgcgatgcatgaattaggccttacttccaaagtcgcttataaaaaaagcgctagaatcgtgggtgatgtgattggtaaataccacccccatggcgataatgcggtttatggtgcgttggtgagaatggcgcaagatttttccatgcgtttggaattagtggatgggcagggcaactttggttctattgatggcgataacgccgcagcgatgcgttacactgaagccaaaatgactaag…
KIN53	atgcaagatcatttagttaatgaaacaaaaaatattgtagaagtggggattgattcttctattgaagagagctatttggcttattccatgagcgtgatcatagggcgcgctttaccggacgctagagacggcttaaagcctgtgcataggcgtattttgtatgcgatgcatgaattaggccttacttccaaagtcgcttataaaaaaagcgctaggatcgtgggtgatgtgattggtaaataccacccccatggcgataaggcggtttatgatgcgttggtgagaatggcgcaagatttttctatgcgcttggaattagtggatgggcagggcaactttggttctattgatggcgataacgctgcagcgatgcgttacactgaagccagaatgaccaag…
KIN58	atgcaagatcatttagttgatgaaacaaaaaatattgtagaagtggggattgattcttctattgaagagagctatttggcttattccatgagcgtgatcatagggcgcgccttaccggacgctagagacggcttaaagcctgttcataggcgtattttgtatgcgatgcatgaattaggccttacttccaaagtcgcttataaaaaaagcgctaggatcgtgggtgatgtgattggtaaataccacccccatggcgataatgcggtttataatgcgttagtgagaatggcacaagatttttccatgcgtttggaattagtggatgggcagggcaactttggctctattgatggcgataacgctgcagcgatgcgttacactgaagccagaatgactaag…
KIN59	atgcaagatcatttagttgatgaaacaaaaaatattgtagaagtggggattgattcttctattgaagagagctatttggcttattccatgagcgtgatcataggacgcgccttaccggacgctagagacggcttaaagcctgttcataggcgtattttgtatgcgatgcatgaattaggccttacttccaaagtcgcttataaaaaaagcgctaggatcgtgggtgatgtgattggtaaataccacccccatggcgataatgcggtttatgatgcgttggtgagaatggcgcaagatttttccatgcgtttggaattagtggatgggcagggcaactttggttctattgatggcgataacgccgcagcgatgcgttacactgaagccagaatgaccaag…
KIN62	atgcaagatcatttagttaatgaaacaaaaaatattgtagaagtggggattgattcttctattgaagagagctatttggcttattccatgagcgtgatcatagggcgtgccttaccggacgctagagacggcttaaagcctgttcataggcgtattttgtatgcgatgcatgaattaggccttacttccaaagtcgcttataaaaaaagcgctaggatcgtgggtgatgtgattggtaaataccacccccatggcgataacgcggtttatggtgcgttggtgagaatggcgcaagatttttccatgcgcttggaattagtggatgggcagggcaactttggttctattgatggcgataacgccgcagcgatgcgttacactgaagccagaatgactaag…
KIN65	atgcaagatcatttagttgatgaaacaaaaaatattgtagaagtggggattgattcttctattgaagagagctatttggcttattccatgagcgtgatcataggacgcgccttaccggacgctagagacggcttaaagcctgttcataggcgtattttgtatgcgatgcatgaattaggccttacttccaaagtcgcttataaaaaaagcgctaggatcgtgggtgatgtgattggtaaataccacccccatggcgataatgcggtttataatgcgttggtgagaatggcgcaagatttttccatgcgcttggaattagtggatgggcagggcaactttggctctattgatggcgataacgctgcagcgatgcgttatactgaagccaaaatgaccaag…
KIN68	atgcaagatcatttagttgatgaaacaaaaaatattgtagaagtggggattgattcttctattgaagagagctatttggcttattccatgagcgtgatcatagggcgcgccttaccggacgctagagacggcttaaagcctgttcataggcgtattttgtatgcgatgcatgaattaggccttacttccaaagtcgcttataaaaaaagcgctaggatcgtgggtgatgtgattggtaaataccacccccatggcgataacgcggtttatggtgcgttagtgagaatggcgcaagatttttccatgcgtttggaattagtggatgggcagggcaactttggttctattgatggcgataacgccgcagcgatgcgttacactgaagccagaatgaccaag…
KIN71	atgcaagatcatttagttaatgaaacaaaaaatattgtagaagtggggattgattcttctattgaagaaagctatttggcttattccatgagcgtgatcatagggcgtgctttaccggacgctagagacggcttaaagccagtgcataggcgtattttatatgcgatgcatgaattaggccttacttccaaagtcgcttataaaaaaagcgctaggatcgtgggtgatgtgattggtaaataccacccccatggcgataatgcggtttatgatgcgttggtgagaatggcgcaagatttttccatgcgcttggaattagtggatgggcagggcaactttggctctattgatggcgataacgctgcagcgatgcgttatactgaagccagaatgactaag…
KIN73	atgcaagatcatttagttgatgaaacaaaaaatattgtagaagtggggattgattcttctattgaagagagctatttggcttattccatgagcgtgatcataggacgtgccttaccggacgctagagacggcttaaagcctgttcataggcgtattttgtatgcgatgcatgaattaggccttacttccaaagtcgcttataaaaaaagcgctaggatcgtgggtgatgtgattggtaaataccacccccatggcgataacgcggtttatgatgcgttggtgagaatggcgcaagatttttccatgcgcttggaattagtggatgggcagggcaactttggttctattgatggcgataacgccgcagcgatgcgttacactgaagccagaatgactaag…
KIN74	atgcaagatcatttagttgatgaaacaaaaaatattgtagaagtggggattgattcttctattgaagagagctatttggcttattccatgagcgtgatcatagggcgcgccttaccggacgctagagacggcttaaagcctgttcataggcgtattttgtatgcgatgcatgaattaggccttacttccaaagtcgcttataaaaaaagcgctaggatcgtgggtgatgtgattggtaaataccacccccatggcgataacgcggtttatgatgcgttggtgagaatggcgcaagatttttccatgcgtttggaattagtggatgggcagggcaactttggttctattgatggcgataacgccgcagcgatgcgttacactgaagccaaaatgactaag…
KIN76	atgcaagatcatttagttgatgaaacaaaaaatattgtagaagtggggattgattcttctattgaagagagctatttggcttattccatgagcgtgatcatagggcgtgctttaccggacgctagagacggcttaaagcctgttcataggcgtattttgtatgcgatgcatgaattaggccttacttccaaagtcgcttataaaaaaagcgctaggatcgtgggtgatgtgattggtaaataccacccccatggcgacatcgcagtttatgatgcgttagtgagaatggcgcaagatttttccatgcgcttggaattagtggatgggcagggcaactttggctctattgatggcgataacgctgcagcgatgcgttacactgaagccagaatgaccaag…
KIN77	atgcaagatcatttagttgatgaaacaaaaaatattgtagaagtggggattgattcttctattgaagagagctatttggcttattccatgagcgtgatcataggacgcgccttaccggacgctagagacggattaaagcctgttcataggcgtattttgtatgcgatgcatgaattaggccttacttccaaagtcgcttataaaaaaagcgctaggatcgtgggtgatgtgattggtaaataccacccccatggcgataacgcggtttatgatgcgttagtgagaatggcgcaagatttttccatgcgcttggaattagtggatgggcagggtaactttggctctattgatggcgataacgctgcagcgatgcgttacactgaagccagaatgaccaag…
KIN79	atgcaagatcatttagttgatgaaacaaaaaatattgtagaagtggggattgattcttctattgaagagagctatttggcttattccatgagcgtgatcatagggcgtgccttaccggacgctagagacggcttaaagcctgttcataggcgtattttgtatgcgatgcatgaattaggccttacttccaaagtcgcttataaaaaaagcgctaggatcgtgggtgatgtgattggtaaataccacccccatggcgacatcgcagtttatgatgcgttagtgagaatggcgcaagatttttccatgcgcttggaattagtggatgggcagggtaactttggctctattgatggcgataacgctgcagcgatgcgttatactgaagccagaatgactaag…
KIN81	atgcaagatcatttagttgatgaaacaaaaaatattgtagaagtggggattgattcttctattgaagagagctatttggcttattccatgagcgtgatcatagggcgcgccttaccggacgctagagacggcttaaagcctgttcataggcgtattttgtatgcgatgcatgaattaggccttacttccaaagtcgcttataaaaaaagcgctaggatcgtgggtgatgtgattggtaaataccacccccatggcgataatgcggtttataatgcgttggtgagaatggcgcaagatttttccatgcgtttggaattagtggatgggcagggcaactttggttctattgatggcgataacgccgcagcgatgcgttacactgaagccaaaatgactaag…
KIN82	atgcaagatcatttagttgatgaaacaaaaaatattgtagaagtggggattgattcttctattgaagagagctatttggcttattccatgagcgtgatcataggacgcgccttaccggacgctagagacggcttaaagcctgttcataggcgtattttgtatgcgatgcatgaattaggccttacttccaaagtcgcttataaaaaaagcgctaggatcgtgggtgatgtgattggtaaataccacccccatggcgacatcgcagtttatgatgcgttagtaagaatggcgcaagatttttccatgcgtttggaattagtggatgggcagggcaactttggctctattgatggcgataacgccgcagcgatgcgttacactgaagccagaatgaccaag…
KIN86	atgcaagatcatttagttgatgaaacaaaaaatattgtagaagtggggattgattcttctattgaagagagctatttggcttattccatgagcgtgatcataggacgcgccttaccggacgctagagacggcttaaagcctgttcataggcgtattttgtatgcgatgcatgaattaggccttacttccaaagtcgcttataaaaaaagcgctaggatcgtgggtgatgtgattggtaaataccacccccatggcgataatgcggtttattatgcgttggtgagaatggcgcaagatttttccatgcgtttggaattagtggatgggcagggcaactttggttctattgatggcgataacgccgcagcgatgcgttacactgaagccagaatgaccaag…
KIN87	atgcaagatcatttagttgatgaaacaaaaaatattgtagaagtggggattgattcttctattgaagagagctatttggcttattccatgagcgtgatcataggacgcgccttaccggacgctagagacggcttaaagcctgttcataggcgtattttgtatgcgatgcatgaattaggtcttacttccaaagtcgcttataaaaaaagcgctaggatcgtgggtgatgtgattggtaaataccacccccatggcgacatcgcagtttatgatgcgttagtgagaatggcgcaagatttttccatgcgcttggaattagtggatgggcagggcaactttggttctattgatggcgataacgccgcagcgatgcgttacactgaagccagaatgactaag…
KIN88	atgcaagatcacttagttaatgaaacaaaaaatattgtagaagtggggattgattcttctattgaagagagctatttggcttattccatgagcgtgatcatagggcgcgccttaccggacgctagagacggcttaaagcctgttcataggcgtattttgtatgcgatgcatgaattaggccttacttccaaagtcgcttataaaaaaagcgctaggatcgtgggtgatgtgattggtaaataccacccccatggcgataatgcggtttatgatgcgttggtgagaatggcgcaagatttttccatgcgtttggaattagtggatgggcagggcaactttggttctattgatggcgataacgccgcagcgatgcgttacactgaagccaaaatgactaag…
KIN94	atgcaagatcatttagttgatgaaacaaaaaatattgtagaagtggggattgattcttctattgaagagagctatttggcttattccatgagcgtgatcatagggcgtgccttaccggacgctagagacggcttaaagcctgttcataggcgtattttgtatgcgatgcatgaattaggccttacttccaaagtcgcttataaaaaaagcgctaggatcgtgggtgatgtgattggtaaataccacccccatggcgataacgcggtttatgatgcgttggtgagaatggcgcaagatttttccatgcgcttggaattagtggatgggcagggcaactttggttctattgatggcgataacgctgcagcgatgcgttatactgaagccagaatgactaag…
KIN99	atgcaagatcatttagttgatgaaacaaaaaatattgtagaagtggggattgattcttctattgaagagagctatttggcttattccatgagcgtgatcataggacgcgccttaccggacgctagagacggcttaaagcctgttcataggcgtattttgtatgcgatgcatgaattaggccttacttccaaagtcgcttataaaaaaagcgctaggatcgtgggtgatgtgattggtaaataccacccccatggcgatattgcggtttatgatgcgttagtgagaatggcgcaagatttttctatgcgcttggaattagtggatgggcagggcaactttggttctattgatggcgataacgccgcagcgatgcgttacactgaagccagaatgaccaag…
CKIN1	atgcaagatcatttagttgatgaaacaaaaaatattgtagaagtggggattgattcttctattgaagagagctatttggcttattccatgagcgtgatcatagggcgcgccttaccggacgctagagacggcttaaagcctgttcataggcgtattttgtatgcgatgcatgaattaggccttacttccaaagtcgcttataaaaaaagcgctaggatcgtgggtgatgtgattggtaaataccacccccatggcgataacgcggtttatgatgcgttagtgagaatggcgcaagatttttctatgcgcttggaattagtagatgggcaaggtaactttggttctattgatggcgataacgccgcagcgatgcgttacactgaagccaaaatgactaag…
CKIN10	atgcaagatcacttagttaatgaaacaaaaaatattgtagaagtggggattgattcttctattgaagaaagctatttggcttattccatgagcgtgatcatagggcgcgctttaccggacgctagagacggcttaaagccagtgcataggcgtattttatatgcgatgcatgaattaggccttacttccaaagtcgcttataaaaaaagcgctaggatcgtgggtgatgtgattggtaaataccacccccatggcgataatgcggtttatgatgcgttggtgagaatggcgcaagatttttccatgcgcttggaattagtggatgggcagggcaactttggctctattgatggcgataacgctgcagcgatgcgttatactgaagccaaaatgactaag…
CKIN100	atgcaagatcatttagttgatgaaacaaaaaatattgtagaagtggggattgattcttctattgaagagagctatttggcttattccatgagcgtgatcatagggcgcgccttaccggacgctagagacggcttaaagcctgttcataggcgtattttgtatgcgatgcatgaattaggccttacttccaaagtcgcttataaaaaaagcgctaggatcgtgggtgatgtgattggtaaataccacccccatggcgataacgcggtttataatacgctagtgagaatggcgcaagatttttccatgcgtttggaattagtggatgggcagggcaactttggttctattgatggcgataacgccgcagcgatgcgttacactgaagccagaatgactaag…
CKIN101	atgcaagatcatttagttgatgaaacaaaaaatattgtagaagtggggattgattcttctattgaagagagctatttggcttattccatgagcgtgatcatagggcgcgccttaccggacgctagagacggcttaaagcctgttcataggcgtattttgtatgcgatgcatgaattaggccttacttccaaagtcgcttataaaaaaagcgctaggatcgtgggtgatgtgattggtaaataccacccccatggcgataatgcggtttataatgcgttggtgagaatggcgcaagatttttccatgcgtttggaattagtggatgggcagggcaactttggttctattgatggcgataacgccgcagcgatgcgttacactgaagccaaaatgactaag…
CKIN102	atgcaagatcatttagttaatgaaacaaaaaatattgtagaagtggggattgattcttctattgaagagagctatttggcttattccatgagcgtgatcatagggcgtgccttaccggacgctagagacggcttaaagcctgttcataggcgtattttgtatgcgatgcatgaattaggccttacttccaaagtcgcttataaaaaaagcgctaggatcgtgggtgatgtgattggtaaataccacccccatggcgacatcgcagtttatgatgcgttagtgagaatggcgcaagatttttccatgcgcttggaattagtggatgggcagggtaactttggctctattgatggcgataacgctgcagcgatgcgttacactgaagccagaatgaccaag…
CKIN104	atgcaagatcatttagttgatgaaacaaaaaatattgtagaagtggggattgattcttctattgaagagagctatttggcttattccatgagcgtgatcatagggcgcgccttaccggacgctagagacggcttaaagcctgttcataggcgtattttgtatgcgatgcatgaattaggccttacttccaaagtcgcttataaaaaaagcgctaggatcgtgggtgatgtgattggtaaataccacccccatggcgataatgcggtttataatgcgttggtgagaatggcgcaagatttttccatgcgtttggaattagtggatgggcagggcaactttggttctattgatggcgataacgccgcagcgatgcgttacactgaagccaaaatgactaag…
CKIN106	atgcaagatcatttagttgatgaaacaaaaaatattgtagaagtggggattgattcttctattgaagagagctatttggcttattccatgagcgtgatcataggacgcgccttaccggacgctagagacggcttaaagcctgttcataggcgtattttgtatgcgatgcatgaattaggccttacttccaaagtcgcttataaaaaaagcgctaggatcgtgggtgatgtgattggtaaataccacccccatggcgataaagcggtttatgatacgctagtgagaatggcgcaagatttttccatgcgtttggaattagtggatgggcagggcaactttggttctattgatggcgataacgctgcagcgatgcgttacactgaagccagaatgaccaag…
CKIN107	atgcaagatcacttagttaatgaaacaaaaaatattgtagaagtggggattgattcttctattgaagaaagctatttggcttattccatgagcgtgatcatagggcgcgctttaccggacgctagagacggcttaaagccagtgcataggcgtattttatatgcgatgcatgaattaggccttacttccaaagtcgcttataaaaaaagcgctaggatcgtgggtgatgtgattggtaaataccacccccatggcgacaccgcagtttatgatgcgttagtgagaatggcgcaagatttttctatgcgcttggaattagtggatgggcaaggtaactttggctctattgatggcgataacgctgcagcgatgcgttacactgaagccagaatgaccaag…
CKIN109	atgcaagatcatttagtcaatgaaacaaaaaatattgtagaagtggggattgattcttctattgaagagagctatttggcttattccatgagcgtgatcatagggcgcgccttaccggacgctagagacggcttaaagcctgtgcataggcgtattttgtatgcgatgcatgaattaggccttacttccaaagtcgcttataaaaaaagcgctaggatcgtgggtgatgtgattggtaaataccacccccatggcgacatcgcagtttatgatgcgttggtgagaatggcgcaagatttttccatgcgcttggaattagtggacgggcagggcaactttggctctattgatggcgataacgccgcagcgatgcgttacactgaagccagaatgaccaag…
CKIN110	atgcaagatcatttagttgatgaaacaaaaaatattgtagaagtggggattgattcttctattgaagagagctatttggcttattccatgagcgtgatcatagggcgcgccttaccggacgctagagacggcttaaagcctgttcataggcgtattttgtatgcgatgcatgaattaggccttacttccaaagtcgcttataaaaaaagcgctaggatcgtgggtgatgtgattggtaaataccacccccatggcgataacgcggtttatgatgcgttagtgagaatggcgcaagatttttccatgcgtttggaattagtggatgggcagggcaactttggctctattgatggcgataacgccgcagcgatgcgttacactgaagccagaatgaccaag…
CKIN111	atgcaagatcatttagtcaatgaaacaaaaaatattgtagaagtggggattgattcttctattgaagagagctatttggcttattccatgagcgtgatcatagggcgcgctttaccggacgctagagacggcttaaagcctgttcataggcgtattttgtatgcgatgcatgaattaggccttacttccaaagtcgcttataaaaaaagcgctaggatcgtgggtgatgtgattggtaaataccacccccatggcgacatcgcagtttatgatgcgttagtgagaatggcgcaagatttttccatgcgcttggaattagtggatgggcagggtaactttggctctattgatggcgataacgctgcagcgatgcgttatactgaagccagaatgactaag…
CKIN115	atgcaagatcatttagttgatgaaacaaaaaatattgtagaagtggggattgattcttctattaaagagggctatttggcttattccatgagcgtgatcataggacgcgccttaccggacgctagagacggcttaaagcctgttcataggcgtattttgtatgcgatgcatgaattaggccttacttccaaagtcgcttataaaaaaagcgctaggatcgtgggtgatgtgattggtaaataccacccccatggcgacatcgcagtttatgatgcgttagtgagaatggcgcaagatttttccatgcgcttggaattagtggatgggcagggcaactttggctctattgatggcgataacgctgcagcgatgcgttatactgaagccagaatgactaag…
CKIN117	atgcaagatcatttagttgatgaaacaaaaaatattgtagaagtggggattgattcttctattgaagagagctatttggcttattccatgagcgtgatcatagggcgcgccttaccggacgctagagacggcttaaagcctgttcataggcgtattttgtatgcgatgcatgaattaggccttacttccaaagtcgcttataaaaaaagcgctaggatcgtgggtgatgtgattggtaaataccacccccatggcgataatgcggtttatgatgcgttggtgagaatggcgcaagatttttccatgcgtttggaattagtggatgggcagggcaactttggttctattgatggcgataacgccgcagcgatgcgttacactgaagccagaatgaccaag…
CKIN118	atgcaagatcatttagttgatgaaacaaaaaatattgtagaagtggggattgattcttctattgaagagagctatttggcttattccatgagcgtgatcatagggcgtgccttaccggacgctagagacggcttaaagcctgttcataggcgtattttgtatgcgatgcatgaattaggccttacttccaaagtcgcttataaaaaaagcgctaggatcgtgggtgatgtgattggtaaataccacccccatggcgataaagcggtttatgatgcgttggtgagaatggcgcaagatttttccatgcgtttggaattagtggatgggcagggcaactttggttctattgatggcgataacgccgcagcgatgcgttacactgaagccagaatgaccaag…
CKIN119	atgcaagatcatttagttgatgaaacaaaaaatattgtagaagtggggattgattcttctattgaagagagctatttggcttattccatgagcgtgatcatagggcgcgccttaccggacgctagagacggcttaaagcctgttcataggcgtattttgtatgcgatgcatgaattaggccttacttccaaagtcgcttataaaaaaagcgctaggatcgtgggtgatgtgattggtaaataccacccccatggcgataatgcggtttatgatgcgttggtgagaatggcgcaagatttttctatgcgcttggaattagtggatgggcagggcaactttggctctattgatggcgataacgctgcagcgatgcgttatactgaagccagaatgactaag…
CKIN12	atgcaagataatttagtcaatgaaacaaaaaatattgtagaagtggggattgattcttctattgaagagagctatttggcttattccatgagcgtgatcatagggcgcgctttaccggatgctagagatggcttaaagcctgtgcataggcgtattttgtatgcgatgcatgaattaggccttacttccaaagtcgcttacaaaaaaagcgctaggatcgtgggtgatgtgattggtaaataccacccccatggcgataatgcggtttatgatgcactagtgagaatggcgcaagatttttccatgcgtttggaattagtggatgggcagggcaactttggctctattgatggcgataacgctgcagcgatgcgttacactgaagccagaatgactaag…
CKIN120	atgcaagatcatttagttaatgaaacaaaaaatattgtagaagtggggattgattcttctattgaagagagctatttggcttattccatgagcgtgatcataggacgcgccttgccggacgctagagacggcttaaagcctgttcataggcgtattttgtatgcgatgcatgaattaggccttacttccaaagtcgcttataaaaaaagcgctaggatcgtgggtgatgtgattggtaaataccacccccatggcgataacgcggtttataatgcgttggtgagaatggcgcaagatttttctatgcgcttggaattagtggatgggcagggcaactttggttctattgatggcgataacgccgcagcgatgcgttacactgaagccagaatgactaag…
CKIN122	atgcaagatcatttagttaatgaaacaaaaaatattgtagaagtggggattgattcttctattgaagagagctatttggcttattccatgagcgtgatcatagggcgtgccttaccggacgctagagacggcttaaagcctgttcataggcgtattttgtatgcgatgcatgaattaggccttacttccaaagtcgcttataaaaaaagcgctaggatcgtgggtgatgtgattggtaaataccacccccatggcgacatcgcagtttatgatgcgttagtgagaatggcgcaagatttttccatgcgcttggaattagtggatgggcagggtaactttggctctattgatggcgataacgctgcagcgatgcgttacactgaagccagaatgaccaag…
CKIN123	atgcaagatcatttagttgatgaaacaaaaaatattgtagaagtggggattgattcttctattgaagagagctatttggcttattccatgagcgtgatcatagggcgcgccttaccggacgctagagacggcttaaagcctgttcataggcgtattttgtatgcgatgcatgaattaggccttacttccaaagtcgcttataaaaaaagcgctaggatcgtgggtgatgtgattggtaaataccacccccatggcgataacgcggtttatgatgcgttagtgagaatggcgcaagatttttccatgcgtttggaattagtggatgggcagggcaactttggctctattgatggcgataacgccgcagcgatgcgttacactgaagccagaatgaccaag…
CKIN124	atgcaagatcatttagttaatgaaacaaaaaatattgtagaagtggggattgattcttctattgaagagagctatttggcttattccatgagcgtgatcatagggcgcgccttaccggacgctagagacggcttaaagcctgttcataggcgtattttgtatgcgatgcatgaattaggccttacttccaaagtcgcttataaaaaaagcgctaggatcgtgggtgatgtgattggtaaataccacccccatggcgacatcgcagtttatgatgcgttagtgagaatggcgcaagatttttccatgcgcttggaattagtggatgggcagggtaactttggttctattgatggcgataacgctgcagcgatgcgttacactgaagccagaatgactaag…
CKIN125	atgcaagatcatttagttgatgaaacaaaaaatattgtagaagtggggattgattcttctattgaagagagctatttggcttattccatgagcgtgatcatagggcgtgccttaccggacgctagagacggcttaaagcctgttcataggcgtattttgtatgcgatgcatgaattaggccttacttccaaagtcgcttataaaaaaagcgctaggatcgtgggtgatgtgattggtaaataccacccccatggcgataaagcggtttatgatgcgttggtgagaatggcgcaagatttttccatgcgtttggaattagtggatgggcagggcaactttggttctattgatggcgataacgccgcagcgatgcgttacactgaagccagaatgaccaag…
CKIN127	atgcaagatcatttagttgatgaaacaaaaaatattgtagaagtggggattgattcttctattgaagagagctatttggcttattccatgagcgtgatcatagggcgcgccttaccggacgctagagacggcttaaagcctgttcataggcgtattttgtatgcgatgcatgaattaggccttacttccaaagtcgcttataaaaaaagcgctaggatcgtgggtgatgtgattggtaaataccacccccatggcgataacgcggtttatggtgcgttggtgagaatggcgcaagatttttccatgcgtttggaattagtggatgggcagggcaactttggttctattgatggcgataacgccgcagcgatgcgttacactgaagccagaatgaccaag…
CKIN129	atgcaagatcatttagttgatgaaacaaaaaatattgtagaagtggggattgattcttctattgaagaaagctatttggcttattccatgagcgtgatcatagggcgtgctttaccggacgctagagacggcttaaagccagtgcataggcgtattttgtatgcgatgcatgaattaggccttacttccaaagtcgcttataaaaaaagcgctaggattgtgggtgatgtgattggtaaataccacccccatggcgacaccgcagtttatgatgcgttagtgagaatggcgcaagatttttccatgcgcttggaattagtggatgggcagggtaactttggctctattgatggcgataacgctgcagcgatgcgttacactgaagccagaatgaccaag…
CKIN130	atgcaagatcatttagttgatgaaacaaaaaatattgtagaagtggggattgattcttctattgaagagagctatttggcttattccatgagcgtgatcatagggcgcgccttaccggacgctagagacggcttaaagcctgttcataggcgtattttgtatgcgatgcatgaattaggccttacttccaaagtcgcttataaaaaaagcgctaggatcgtgggtgatgtgattggtaaataccacccccatggcgataatgcggtttatgatgcgttggtgagaatggcgcaagatttttccatgcgtttggaattagtggatgggcagggcaactttggttctattgatggcgataacgccgcagcgatgcgttacactgaagccaaaatgactaag…
CKIN132	atgcaagatcatttagttgatgaaacaaaaaatattgtagaagtggggattgattcttctattgaagagagctatttggcttattccatgagcgtgatcataggacgcgccttaccggacgctagagacggcttaaagcctgttcataggcgtattttgtatgcgatgcatgaattaggccttacttccaaagtcgcttataaaaaaagcgctaggatcgtgggtgatgtgattggtaaataccacccccatggcgataatgcggtttataatgcgttagtgagaatggcgcaagatttttccatgcgcttggaattagtggatgggcagggtaactttggctctattgatggcgataacgctgcagcgatgcgttacactgaaaccagaatgaccaag…
CKIN14	atgcaagatcatttagttaatgaaacaaaaaatattgtagaagtggggattgattcttctattgaagagagctatttggcttattccatgagcgtgatcatagggcgtgccttaccggacgctagagacggcttaaagcctgtgcataggcgtattttgtatgcgatgcatgaattaggccttacttccaaagtcgcttataaaaaaagcgctaggatcgtgggtgatgtgattggtaaataccacccccatggcgacaccgcagtttatgatgcgttagtgagaatggcgcaagatttttccatgcgcttggaattagtggatgggcagggtaactttggctctattgatggcgataacgctgcagcgatgcgttacactgaagccagaatgactaag…
CKIN15	atgcaagatcatttagttgatgaaacaaaaaatattgtagaagtggggattgattcttctattgaagaaagctatttggcttattccatgagcgtgatcatagggcgcgctttaccggacgctagagacggcttaaagccagtgcataggcgtattttgtatgcgatgcatgaattaggccttacttccaaagtcgcttataaaaaaagcgctaggattgtgggtgatgtgattggtaaataccacccccatggcgataatgcggtttatgatgcgttggtgagaatggcgcaagatttttctatgcgcttggaattagtggatgggcagggtaactttggctctattgatggcgataacgctgcagcgatgcgttacactgaagctagaatgaccaag…
CKIN17	atgcaagatcacttagttaatgaaacaaaaaatattgtagaagtggggattgattcttctattgaagaaagctatttggcttattccatgagcgtgatcatagggcgcgctttaccggacgctagagacggcttaaagccagtgcataggcgtattttatatgcgatgcatgaattaggccttacttccaaagtcgcttataaaaaaagcgctaggatcgtgggtgatgtgattggtaaataccacccccatggcgataatgcggtttatgatgcgttggtgagaatggcgcaagatttttccatgcgcttggaattagtggatgggcagggcaactttggctctattgatggcgataacgctgcagcgatgcgttatactgaagccaaaatgactaag…
CKIN2	atgcaagatcacttagttaatgaaacaaaaaatattgtagaagtggggattgattcttctattgaagaaagctatttggcttattccatgagcgtgatcatagggcgcgctttaccggacgctagagacggcttaaagccagtgcataggcgtattttatatgcgatgcatgaattaggccttacttccaaagtcgcttataaaaaaagcgctaggatcgtgggtgatgtgattggtaaataccacccccatggcgataatgcggtttatgatgcgttggtgagaatggcgcaagatttttccatgcgcttggaattagtggatgggcagggcaactttggctctattgatggcgataacgctgcagcgatgcgttatactgaagccaaaatgactaag…
CKIN24	atgcaagatcatttagttgatgaaacaaaaaatattgtagaagtggggattgattcttctattgaagagagctatttggcttattccatgagcgtgatcataggacgtgccttaccggacgctagagacggcttaaagcctgttcataggcgtattttgtatgcgatgcatgaattaggccttacttccaaagtcgcttataaaaaaagcgctaggatcgtgggtgatgtgattggtaaataccacccccatggcgataacgcggtttatgatgcgttggtgagaatggcgcaagatttttccatgcgcttggaattagtggatgggcagggcaactttggttctattgatggcgataacgccgcagcgatgcgttacactgaagccagaatgactaag…
CKIN25	atgcaagatcatttagttgatgaaacaaaaaatattgtagaagtggggattgattcttctattgaagagagctatttggcttattccatgagcgtgatcataggacgtgccttaccggacgctagagacggcttaaagcctgttcataggcgtattttgtatgcgatgcatgaattaggccttacttccaaagtcgcttataaaaaaagcgctaggatcgtgggtgatgtgattggtaaataccacccccatggcgataacgcggtttatgatgcgttggtgagaatggcgcaagatttttctatgcgcttggaattagtggatgggcagggcaactttggttctattgatggcgataacgctgcagcgatgcgttacactgaagccagaatgactaag…
CKIN27	atgcaagatcacttagttaatgaaacaaaaaatattgtagaagtggggattgattcttctattgaagagagctatttggcttattccatgagcgtgatcatagggcgtgccttaccggacgctagagacggcttaaagcctgttcataggcgtattttgtatgcgatgcatgaattaggccttacttccaaagtcgcttataaaaaaagcgctaggatcgtgggtgatgtgattggtaaataccacccccatggcgataatgcggtttatggtgcgttggtgagaatggcgcaagatttttccatgcgcttggaattagtggatgggcagggcaactttggttctattgatggcgataacgccgcagcgatgcgttacactgaagccagaatgactaag…
CKIN28	atgcaagatcatttagttgatgaaacaaaaaatattgtagaagtggggattgattcttctattgaagagagctatttggcttattccatgagcgtgatcatagggcgcgccttaccggacgctagagacggcttaaagcctgtgcataggcgtattttgtatgcgatgcatgaattaggccttacttccaaagtcgcttataaaaaaagcgctaggatcgtgggtgatgtgattggtaaataccacccccatggcgacatcgcagtttatgatgcgttagtgagaatggcgcaagatttttccatgcgcttggaattagtggatgggcagggtaactttggctctattgatggcgataacgccgcagcgatgcgttacactgaagccagaatgactaag…
CKIN29	atgcaagatcacttagttaatgaaacaaaaaatattgtagaagtggggattgattcttctattgaagaaagctatttggcttattccatgagcgtgatcatagggcgtgctttaccggacgctagagacggcttaaagccagtgcataggcgtattttatatgcgatgcatgaattaggccttacttccaaagtcgcttataaaaaaagcgctaggatcgtgggtgatgtgattggtaaataccacccccatggcgataatgcggtttatgatgcgttggtgagaatggcgcaagatttttccatgcacttggaattagtggatgggcagggcaactttggctctattgatggcgataacgctgcagcgatgcgttatactgaagccagaatgactaag…
CKIN3	atgcaagatcatttagttgatgaaacaaaaaatattgtagaagtggggattgattcttctattgaagagagctatttggcttattccatgagcgtgatcatagggcgcgccttaccggacgctagagacggcttaaagcctgttcataggcgtattttgtatgcgatgcatgaattaggccttacttccaaagtcgcttataaaaaaagcgctaggatcgtgggtgatgtgattggtaaataccacccccatggcgacaccgcagtttatgatgcgttagtgagaatggcgcaagatttttccatgcgcttggaattagtggatgggcagggtaactttggctctattgatggcgataacgctgcagcgatgcgttatactgaagccagaatgactaag…
CKIN31	atgcaagatcatttagttgatgaaacaaaaaatattgtagaagtggggattgattcttctattgaagagagctatttggcttattccatgagcgtgatcatagggcgcgccttaccggacgctagagacggcttaaagcctgttcataggcgtattttgtatgcgatgcatgaattaggccttacttccaaagtcgcttataaaaaaagcgctaggatcgtgggtgatgtgattggtaaataccacccccatggcgacaccgcagtttatgatgcgttagtgagaatggcgcaagatttttccatgcgcttggaattagtggatgggcagggtaactttggctctattgatggcgataacgctgcagcgatgcgttatactgaagccagaatgactaag…
CKIN32	atgcaagatcatttagttgatgaaacaaaaaatattgtagaagtggggattgattcttctattgaagagagctatttggcttattccatgagcgtgatcatagggcgcgccttaccggacgctagagacggcttaaagcctgttcataggcgtattttgtatgcgatgcatgaattaggccttacttccaaagtcgcttataaaaaaagcgctaggatcgtgggtgatgtgattggtaaataccacccccatggcgataatgcggtttatgatgcgttggtgagaatggcgcaagatttttccatgcgtttggaattagtggatgggcagggcaactttggttctattgatggcgataacgccgcagcgatgcgttacactgaagccaaaatgactaag…
CKIN34	atgcaagatcatttagttgatgaaacaaaaaatattgtagaagtggggattgattcttctattgaagagagctatttggcttattccatgagcgtgatcatagggcgtgccttaccggacgctagagacggcttaaagcctgttcataggcgtattttgtatgcgatgcatgaattaggccttacttccaaagtcgcttataaaaaaagcgctaggatcgtgggtgatgtgattggtaaataccacccccatggcgataatgcggtttatgatgcgttagtgagaatggcacaagatttttccatgcgtttggaattagtggatgggcagggcaactttggctctattgatggcgataacgctgcagcgatgcgttacactgaagccagaatgactaag…
CKIN35	atgcaagatcatttagttgatgaaacaaaaaatattgtagaagtggggattgattcttctattgaagagagctatttggcttattccatgagcgtgatcataggacgcgccttaccggacgctagagacggcttaaagcctgttcataggcgtattttgtatgcgatgcatgaattaggccttacttccaaagtcgcttataaaaaaagcgctaggatcgtgggtgatgtgattggtaaataccacccccatggcgataaagcggtttatgatgcgttagtgagaatggcgcaagatttttctatgcgcttggaattagtggatgggcagggcaactttggttctattgatggcgataacgccgcagcgatgcgttacactgaagccagaatgaccaag…
CKIN36	atgcaagatcatttagttgatgaaacaaaaaatattgtagaagtggggattgattcttctattgaagagagctatttggcttattccatgagcgtgatcatagggcgcgctttaccggacgctagagacggcttaaagcctgttcataggcgtattttgtatgcgatgcatgaattaggccttacttccaaagtcgcttataaaaaaagcgctaggatcgtgggtgatgtgattggtaaataccacccccatggcgataaagcggtttatgatacgctagtgagaatggcgcaagatttttccatgcgtttggaattagtggatgggcagggcaactttggttctattgatggcgataacgccgcagcgatgcgttacactgaagccagaatgactaag…
CKIN37	atgcaagatcatttagttgatgaaacaaaaaatattgtagaagtggggattgattcttctattgaagagagctatttggcttattccatgagcgtgatcatagggcgcgccttaccggacgctagagacggcttaaagcctgttcataggcgtattttgtatgcgatgcatgaattaggccttacttccaaagtcgcttataaaaaaagcgctaggatcgtgggtgatgtgattggtaaataccacccccatggcgacatcgcagtttatgatgcgttagtgagaatggcgcaagatttttccatgcgcttggaattagtggatgggcagggtaactttggctctattgatggcgataacgctgcagcgatgcgttatactgaagccagaatgactaag…
CKIN39	atgcaagataatttagtcaatgaaacaaaaaatattgtagaagtggggattgattcttctattgaagagagctatttggcttattccatgagcgtgatcatagggcgcgctttaccggatgctagagatggcttaaagcctgtgcataggcgtattttgtatgcgatgcatgaattaggccttacttccaaagtcgcttacaaaaaaagcgctaggatcgtgggtgatgtgattggtaaataccacccccatggcgataatgcggtttatgatgcactagtgagaatggcgcaagatttttccatgcgtttggaattagtggatgggcagggcaactttggctctattgatggcgataacgctgcagcgatgcgttacactgaagccagaatgactaag…
CKIN41	atgcaagatcatttagttgatgaaacaaaaaatattgtagaagtggggattgattcttctattgaagagagctatttggcttattccatgagcgtgatcataggacgcgccttaccggacgctagagacggcttaaagcctgttcataggcgtattttgtatgcgatgcatgaattaggtcttacttccaaagtcgcttataaaaaaagcgctaggatcgtgggtgatgtgattggtaaataccaccctcatggcgacatcgcagtttatgatgcgttagtgagaatggcgcaagatttttccatgcgcttggaattagtggatgggcagggcaactttggctctattgatggcgataacgctgcagcgatgcgttatactgaagccagaatgactaag…
CKIN44	atgcaagatcatttagttgatgaaacaaaaaatattgtagaagtggggattgattcttctattgaagagagctatttggcttattccatgagcgtgatcatagggcgcgccttaccggacgctagagacggcttaaagcctgttcataggcgtattttgtatgcgatgcatgaattaggccttacttccaaagtcgcttataaaaaaagcgctaggatcgtgggtgatgtgattggtaaataccacccccatggcgataatgcggtttatgatgcgttggtgagaatggcgcaagatttttccatgcgtttggaattagtggatgggcagggcaactttggttctattgatggcgataacgccgcagcgatgcgttacactgaagccaaaatgactaag…
CKIN47	atgcaagatcacttagttaatgaaacaaaaaatattgtagaagtggggattgattcttctattgaagaaagctatttggcttattccatgagcgtgatcatagggcgcgctttaccggacgctagagacggcttaaagccagtgcataggcgtattttatatgcgatgcatgaattaggccttacttccaaagtcgcttataaaaaaagcgctaggatcgtgggtgatgtgattggtaaataccacccccatggcgataatgcggtttatgatgcgttggtgagaatggcgcaagatttttccatgcgcttggaattagtggatgggcagggcaactttggctctattgatggcgataacgctgcagcgatgcgttatactgaagccaaaatgactaag…
CKIN4	atgcaagatcatttagttgatgaaacaaaaaatattgtagaagtggggattgattcttctattgaagagagctatttggcttattccatgagcgtgatcatagggcgcgccttaccggacgctagagacggcttaaagcctgttcataggcgtattttgtatgcgatgcatgaattaggccttacttccaaagtcgcttataaaaaaagcgctaggatcgtgggtgatgtgattggtaaataccacccccatggcgataacgcggtttatgatgcgttagtgagaatggcgcaagatttttctatgcgcttggaattagtagatgggcaaggtaactttggttctattgatggcgataacgccgcagcgatgcgttacactgaagccaaaatgactaag…
CKIN5	atgcaagatcacttagttaatgaaacaaaaaatattgtagaagtggggattgattcttctattgaagaaagctatttggcttattccatgagcgtgatcatagggcgcgctttaccggacgctagagacggcttaaagccagtgcataggcgtattttatatgcgatgcatgaattaggccttacttccaaagtcgcttataaaaaaagcgctaggatcgtgggtgatgtgattggtaaataccacccccatggcgataatgcggtttatgatgcgttggtgagaatggcgcaagatttttccatgcgcttggaattagtggatgggcagggcaactttggctctattgatggcgataacgctgcagcgatgcgttatactgaagccaaaatgactaag…
CKIN52	atgcaagatcatttagttgatgaaacaaaaaatattgtagaagtggggattgattcttctattgaagagagctatttggcttattccatgagcgtgatcataggacgcgccttaccggacgctagagacggcttaaagcctgttcataggcgtattttgtatgcgatgcatgaattaggtcttacttccaaagtcgcttataaaaaaagcgctaggatcgtgggtgatgtgattggtaaataccacccccatggcgacaccgcagtttatgatgcgttagtgagaatggcgcaagatttttccatgcgcttggaattagtggatgggcagggcaactttggctctattgatggcgataacgctgcagcgatgcgttatactgaagccagaatgactaag…
CKIN54	atgcaagatcatttagttgatgaaacaaaaaatattgtagaagtggggattgattcttctattgaagagagctatttggcttattccatgagcgtgatcataggacgcgctttaccggacgctagagacggcttaaagcctgttcataggcgtattttgtatgcgatgcatgaattaggccttacttccaaagtcgcttataaaaaaagcgctaggatcgtgggtgatgtgattggtaaataccaccctcatggcgacaccgcagtttatgatgcgttagtgagaatggcacaagatttttccatgcgcttggaattagtggatgggcagggcaactttggctctattgatggcgataacgctgcagcgatgcgttatactgaagccagaatgactaag…
CKIN56	atgcaagatcatttagttgatgaaacaaaaaatattgtagaagtggggattgattcttctattgaagagagctatttggcttattccatgagcgtgatcataggacgtgccttaccggacgctagagacggcttaaagcctgttcataggcgtattttgtatgcgatgcatgaattaggccttacttccaaagtcgcttataaaaaaagcgctaggatcgtgggtgatgtgattggtaaataccacccccatggcgataacgcggtttatgatgcgttggtgagaatggcgcaagatttttctatgcgcttggaattagtggatgggcagggcaactttggttctattgatggcgataacgctgcagcgatgcgttacactgaagccagaatgactaag…
CKIN58	atgcaagatcatttagttgatgaaacaaaaaatattgtagaagtggggattgattcttctattgaagagagctatttggcttattccatgagcgtgatcatagggcgcgccttaccggacgctagagacggcttaaagcctgttcataggcgtattttgtatgcgatgcatgaattaggccttacttccaaagtcgcttataaaaaaagcgctaggatcgtgggtgatgtgattggtaaataccacccccatggcgataacgcggtttatggtgcgttggtgagaatggcgcaagatttttccatgcgtttggaattagtggatgggcagggcaactttggttctattgatggcgataacgccgcagcgatgcgttacactgaagccagaatgaccaag…
CKIN59	atgcaagataattcagtccaagataattcagtcaatgaaacaaaaaatattgtagaagtggggattgactcttctattgaagagagctatttggcttattccatgagcgtgatcatagggcgcgctttaccggacgctagagatggcttaaagccagtgcataggcgtattttgtatgcgatgcatgaattaggccttacttccaaagtcgcttataaaaaaagcgctaggatcgtgggtgatgtgattggtaaataccacccccatggcgataatgcggtttataatgcgttagtgagaatggcgcaagatttttccatgcgtttggaattagtggatgggcagggcaactttggctctattgatggcgataacgctgcagcgatgcgttacactgaa…
CKIN6	atgcaagatcatttagttaatgaaacaaaaaatattgtagaagtggggattgattcttctattgaagagagctatttggcttattccatgagcgtgatcataggacgtgccttgccggacgctagagacggcttaaagcctgttcataggcgtattttgtatgcgatgcatgaattaggccttacttccaaagtcgcttataaaaaaagcgctaggatcgtgggtgatgtgattggtaaataccacccccatggcgataacgcggtttatgatgcgttggtgagaatggcgcaagatttttctatgcgtttggaattagtggatgggcagggcaactttggttctattgatggcgataacgccgcagcgatgcgttacactgaagccagaatgaccaag…
CKIN60	atgcaagatcatttagttgatgaaacaaaaaatattgtagaagtggggattgattcttctattgaagagagctatttggcttattccatgagcgtgatcatagggcgcgccttaccggacgctagagacggcttaaagcctgttcataggcgtattttgtatgcgatgcatgaattaggccttacttccaaagtcgcttataaaaaaagcgctaggatcgtgggtgatgtgattggtaaataccaccctcatggcgacatcgcagtttatgatgcgttagtgagaatggcgcaagatttttccatgcgcttggaattagtggatgggcagggcaactttggctctattgatggcgataacgctgcagcgatgcgttatactgaagccagaatgactaag…
CKIN65	atgcaagatcatttagttgatgaaacaaaaaatattgtagaagtggggattgattcttctattgaagagagctatttggcttattccatgagcgtgatcatagggcgcgccttaccggacgctagagacggcttaaagcctgttcataggcgtattttgtatgcgatgcatgaattaggccttacttccaaagtcgcttataaaaaaagcgctaggatcgtgggtgatgtgattggtaaataccacccccatggcgataaagcggtttatgatgcgttggtgagaatggcgcaagatttttccatgcgtttggaattagtggatgggcagggcaactttggctctattgatggcgataacgccgcagcgatgcgttacactgaagccaaaatgactaag…
CKIN66	atgcaagatcatttagttgatgaaacaaaaaatattgtagaagtggggattgattcttctattgaagagagctatttggcttattccatgagcgtgatcatagggcgcgccttaccggacgctagagacggcttaaagcctgttcataggcgtattttgtatgcgatgcatgaattaggccttacttccaaagtcgcttataaaaaaagcgctaggatcgtgggtgatgtgattggtaaataccacccccatggcgataacgcggtttatggtgcgttggtgagaatggcgcaagatttttccatgcgtttggaattagtggatgggcagggcaactttggttctattgatggcgataacgccgcagcgatgcgttacactgaagccagaatgaccaag…
CKIN70	atgcaagatcatttagttgatgaaacaaaaaatattgtagaagtggggattgattcttctattgaagagagctatttggcttattccatgagcgtgatcatagggcgcgccttaccggacgctagagacggcttaaagcctgttcataggcgtattttgtatgcgatgcatgaattaggccttacttccaaagtcgcttataaaaaaagcgctaggatcgtgggtgatgtgattggtaaataccacccccatggcgataacgcggtttataatacgctagtgagaatggcgcaagatttttccatgcgtttggaattagtggatgggcagggcaactttggttctattgatggcgataacgccgcagcgatgcgttacactgaagccagaatgactaag…
CKIN71	atgcaagataattcagtccaagataattcagtcaatgaaacaaaaaatattgtagaagtggggattgactcttctattgaagagagctatttggcttattccatgagcgtgatcatagggcgcgctttaccggacgctagagatggcttaaagccagtgcataggcgtattttgtatgcgatgcatgaattaggccttacttccaaagtcgcttataaaaaaagcgctaggatcgtgggtgatgtgattggtaaataccacccccatggcgataatgcggtttataatgcgttagtgagaatggcgcaagatttttccatgcgtttggaattagtggatgggcagggcaactttggctctattgatggcgataacgctgcagcgatgcgttacactgaa…
CKIN72	atgcaagataattcagtccaagataattcagtcaatgaaacaaaaaatattgtagaagtggggattgactcttctattgaagagagctatttggcttattccatgagcgtgatcatagggcgcgctttaccggacgctagagatggcttaaagccagtgcataggcgtattttgtatgcgatgcatgaattaggccttacttccaaagtcgcttataaaaaaagcgctaggatcgtgggtgatgtgattggtaaataccacccccatggcgataatgcggtttataatgcgttagtgagaatggcgcaagatttttccatgcgtttggaattagtggatgggcagggcaactttggctctattgatggcgataacgctgcagcgatgcgttacactgaa…
CKIN78	atgcaagatcatttagttaatgaaacaaaaaatattgtagaagtggggattgattcttctattgaagagagctatttggcttattccatgagcgtgatcataggacgcgccttgccggacgctagagacggcttaaagcctgttcataggcgtattttgtatgcgatgcatgaattaggccttacttccaaagtcgcttataaaaaaagcgctaggatcgtgggtgatgtgattggtaaataccacccccatggcgataacgcggtttataatgcgttggtgagaatggcgcaagatttttctatgcgcttggaattagtggatgggcagggcaactttggttctattgatggcgataacgccgcagcgatgcgttacactgaagccagaatgactaag…
CKIN79	atgcaagatcatttagttgatgaaacaaaaaatattgtagaagtggggattgattcttctattgaagagagctatttggcttattccatgagcgtgatcatagggcgcgccttaccggacgctagagacggcttaaagcctgttcataggcgtattttgtatgcgatgcatgaattaggccttacttccaaagtcgcttataaaaaaagcgctaggatcgtgggtgatgtgattggtaaataccacccccatggcgataaggcggtttatgatacgctagtgagaatggcgcaagatttttccatgcgtttggaattagtggatgggcagggcaactttggttctattgatggcgataacgccgcagcgatgcgttacactgaagccagaatgactaag…
CKIN8	atgcaagatcacttagttaatgaaacaaaaaatattgtagaagtggggattgattcttctattgaagaaagctatttggcttattccatgagcgtgatcatagggcgcgctttaccggacgctagagacggcttaaagccagtgcataggcgtattttatatgcgatgcatgaattaggccttacttccaaagtcgcttataaaaaaagcgctaggatcgtgggtgatgtgattggtaaataccacccccatggcgataatgcggtttatgatgcgttggtgagaatggcgcaagatttttccatgcgcttggaattagtggatgggcagggcaactttggctctattgatggcgataacgctgcagcgatgcgttatactgaagccaaaatgactaag…
KE19	atgcaagatcatttagttgatgaaacaaaaaatattgtagaagtggggattgattcttctattgaagagagctatttggcttattccatgagcgtgatcataggacgcgccttaccggacgctagagacggcttaaagcctgttcataggcgtattttgtatgcgatgcatgaattaggccttacttccaaagtcgcttataaaaaaagcgctaggatcgtgggtgatgtgattggtaaataccacccccatggcgataatgcggtttatgatgcgttggtgagaatggcgcaagatttttctatgcgcttggaattagtggatgggcagggcaactttggttctattgatggcgataacgccgcagcgatgcgttacactgaagccagaatgaccaag…
KE21	atgcaagatcatttagtcaatgaaacaaaaaatattgtagaagtggggattgattcttctattgaagagagctatttggcttattccatgagcgtgatcatagggcgtgctttaccggacgctagagatggcttaaagccagtgcataggcgtattttgtatgcgatgcatgaattagggcttacttccaaagtcgcttataaaaaaagcgctaggattgtgggtgatgtgattggtaaataccacccccatggcgataacgcggtttatgatgcgctggtgagaatggcgcaagatttttccatgcgtttggaattggtggatgggcagggtaactttggctctattgatggcgataacgctgcagcgatgcgttacactgaagccagaatgactaag…
KE22	atgcaagatcatttagttgatgaaacaaaaaatattgtagaagtggggattgattcttctattgaagaaagctatttggcttattccatgagcgtgatcatagggcgcgctttaccggacgctagagacggcttaaagccagtgcataggcgtattttatatgcgatgcatgaattaggccttacttccaaagtcgcttataaaaaaagcgctaggatcgtgggtgatgtgattggtaaataccacccccatggcgataacgcggtttatgatgcgttggtgagaatggcgcaagatttttctatgcgcttggaattagtggatgggcagggcaactttggttctattgatggcgataacgccgcagcgatgcgttacactgaagccagaatgaccaag…
KE28	atgcaagatcacttagttaatgaaacaaaaaatattgtagaagtggggattgattcttctattgaagaaagctatttggcttattccatgagcgtgatcatagggcgcgctttaccggacgctagagacggcttaaagccagtgcataggcgtattttatatgcgatgcatgaattaggccttacttccaaagtcgcttataaaaaaagcgctaggatcgtgggtgatgtgattggtaaataccacccccatggcgataatgcggtttatgatgcgttggtgagaatggcgcaagatttttccatgcgtttggaattagtggatgggcagggcaactttggttctattgatggcgataacgccgcagcgatgcgttacactgaagccagaatgaccaag…
KE30	atgcaagatcacttagttaatgaaacaaaaaatattgtagaagtggggattgattcttctattgaagagagctatttggcttattccatgagcgtgatcatagggcgcgctttaccggacgctagagacggcttaaagccagtgcataggcgtattttgtatgcgatgcatgaattaggccttacttccaaagtcgcttataaaaaaagcgctaggatcgtgggtgatgtgattggtaaataccacccccatggcgacattgcagtttatgatgcgttagtgagaatggcgcaagatttttccatgcgcttggaattagtggatgggcagggcaactttggctctattgatggcgataacgctgcagcgatgcgttatactgaagccagaatgactaag…
KE37	atgcaagatcacttagttaatgaaacaaaaaatattgtagaagtggggattgattcttctattgaagagagctatttggcttattccatgagcgtgatcatagggcgcgctttaccggacgctagagacggcttaaagccagtgcataggcgtattttgtatgcgatgcatgaattaggccttacttccaaagtcgcttataaaaaaagcgctaggatcgtgggtgatgtgattggtaaataccacccccatggcgacattgcagtttatgatgcgttagtgagaatggcgcaagatttttccatgcgcttggaattagtggatgggcagggcaactttggctctattgatggcgataacgctgcagcgatgcgttatactgaagccagaatgactaag…
KE38	atgcaagatcacttagttaatgaaacaaaaaatattgtagaagtggggattgattcttctattgaagagagctatttggcttattccatgagcgtgatcatagggcgcgctttaccggacgctagagacggcttaaagccagtgcataggcgtattttgtatgcgatgcatgaattaggccttacttccaaagtcgcttataaaaaaagcgctaggatcgtgggtgatgtgattggtaaataccacccccatggcgacattgcagtttatgatgcgttagtgagaatggcgcaagatttttccatgcgcttggaattagtggatgggcagggcaactttggctctattgatggcgataacgctgcagcgatgcgttatactgaagccagaatgactaag…
KE43	atgcaagatcatttagttgatgaaacaaaaaatattgtagaagtggggattgattcttctattgaagagagctatttggcttattccatgagcgtgatcataggacgcgccttaccggacgctagagacggcttaaagcctgttcataggcgtattttgtatgcgatgcatgaattaggccttacttccaaagtcgcttataaaaaaagcgctaggatcgtgggtgatgtgattggtaaataccacccccatggcgataacgcggtttataatgcgctagtgagaatggcacaagatttttccatgcgtttggaattagtggatgggcagggcaactttggctctattgatggcgataacgctgcagcgatgcgttacactgaagccagaatgactaag…
KE46	atgcaagatcacttagttaatgaaacaaaaaatattgtagaagtagggattgattcttctattgaagaaagctatttggcttattccatgagcgtgatcatagggcgtgctttaccggacgctagagacggcttaaagccagtgcataggcgtattttgtatgcgatgcatgaattaggtcttacttccaaagtcgcttataaaaaaagcgctaggattgtgggtgatgtgattggtaaataccacccccatggcgataaggcagtttatgatgcgttagtgagaatggcgcaagatttttccatgcgcttggaattagtggatgggcagggcaactttggctctattgatggcgataacgctgcagcgatgcgttatactgaagccaaaatgactaag…
KE47	atgcaagatcatttagttgatgaaacaaaaaatattgtagaagtggggattgattcttctattgaagagagctatttggcttattccatgagcgtgatcataggacgcgccttaccggacgctagagacggcttaaagcctgttcataggcgtattttgtatgcgatgcatgaattaggccttacttccaaagtcgcttataaaaaaagcgctaggatcgtgggtgatgtgattggtaaataccacccccatggcgataacgcggtttatgatgcgttggtgagaatggcgcaagatttttctatgcgcttggaattagtggatgggcagggcaactttggttctattgatggcgataacgccgcagcgatgcgttacactgaagccagaatgaccaag…
KE54	atgcaagataatttagtcaatgaaacaaaaaatattgtagaagtggggattgattcttctattgaagagagctatttggcttattctatgagcgtgatcatagggcgcgctttaccggacgctagagatggcttaaagccagtgcataggcgtattttgtatgcgatgcatgaattaggccttacctctaaagtcgcttacaaaaaaagcgctaggatcgtgggtgatgtgattggtaaataccacccccatggcgataacgcggtttatgatgcgttagtgagaatggcacaagatttttccatgcgtttggaattagtggatgggcaaggtaactttggttctattgatggcgataacgctgcagcgatgcgttacactgaagctagaatgactaag…
KE60	atgcaagatcatttagttgatgaaacaaaaaatattgtagaagtggggattgattcttctattgaagagagctatttggcttattccatgagcgtgatcataggacgcgccttaccggacgctagagacggcttaaagcctgttcataggcgtattttgtatgcgatgcatgaattaggccttacttccaaagtcgcttataaaaaaagcgctaggatcgtgggtgatgtgattggtaaataccacccccatggcgataacgcggtttatgatgcgttggtgagaatggcgcaagatttttctatgcgcttggaattagtggatgggcagggcaactttggttctattgatggcgataacgccgcagcgatgcgttacactgaagccagaatgaccaag…
KE62	atgcaagatcacttagttaatgaaacaaaaaatattgtagaagtggggattgattcttctattgaagaaagctatttggcttattccatgagcgtgatcatagggcgcgctttaccggacgctagagacggcttaaagccagtgcataggcgtattttatatgcgatgcatgaattaggccttacttccaaagtcgcttataaaaaaagcgctaggatcgtgggtgatgtgattggtaaataccacccccatggcgataatgcggtttatgatgcgttggtgagaatggcgcaagatttttccatgcgtttggaattagtggatgggcagggcaactttggttctattgatggcgataacgccgcagcgatgcgttacactgaagccagaatgaccaag…
KE65	atgcaagatcacttagttaatgaaacaaaaaatattgtagaagtggggattgattcttctattgaagaaagctatttggcttattccatgagcgtgatcatagggcgcgctttaccggacgctagagacggcttaaagccagtgcataggcgtattttatatgcgatgcatgaattaggccttacttccaaagtcgcttataaaaaaagcgctaggatcgtgggtgatgtgattggtaaataccacccccatggcgataatgcggtttatgatgcgttggtgagaatggcacaagatttttccatgcgtttggaattagtggatgggcagggcaactttggttctattgatggcgataacgccgcagcgatgcgttacactgaagccagaatgaccaag…
KE67	atgcaagatcacttagttaatgaaacaaaaaatattgtagaagtggggattgattcttctattgaagaaagctatttggcttattccatgagcgtgatcatagggcgcgctttaccggacgctagagacggcttaaagccagtgcataggcgtattttatatgcgatgcatgaattaggccttacttccaaagtcgcttataaaaaaagcgctaggatcgtgggtgatgtgattggtaaataccacccccatggcgataatgcggtttatgatgcgttggtgagaatggcgcaagatttttccatgcgtttggaattagtggatgggcagggcaactttggttctattgatggcgataacgccgcagcgatgcgttacactgaagccagaatgaccaag…
KE69	atgcaagataattcagtcaatgaaacaaaaaatgttgtagaagtggggattgattcttctattgaagagagctatttagcttattcaatgagcgtgatcatagggcgcgctttaccggacgctagagatggcttaaagccagtgcataggcgtattttgtatgcgatgcatgaattaggccttacttccaaagtcgcttataaaaaaagcgctaggatcgtgggtgatgtgattggtaaataccacccccatggcgattacgcggtttataatgcgctagtgagaatggcgcaagatttttctatgcgtttggaattagtggatgggcaaggcaactttggctccattgatggcgataatgctgcagcgatgcgttacactgaagccagaatgaccaag…
KE74	atgcaagatcatttagttaatgaaacaaaaaatattgtagaagtggggattgattcttctattgaagagagctatttggcttattccatgagcgtgatcatagggcgcgctttaccggacgctagagatggcttaaagcctgtgcataggcgtattttgtatgcgatgcatgaattaggccttacttccaaagtcgcttacaaaaaaagtgctaggatcgtgggtgatgtgattggtaaataccacccccatggcgataatgcggtttatgatgcgctagtgagaatggcgcaagatttttccatacgtttggaattagtggatgggcagggcaactttggctctattgatggcgataacgctgcagcgatgcgttacactgaagccagaatgactaag…
KE76	atgcaagataatttagtcaatgaaacaaaaaatattgtagaaatggggattgattcttctattgaagagagctatttggcttattccatgagcgtgatcatagggcgcgctttaccggacgctagagacggcttaaagcctgttcataggcgtattttgtatgcgatgcatgaattaggccttacttccaaagtcgcttataaaaaaagcgctaggatcgtgggtgatgtgattggtaaataccacccccatggcgataacgcggtttatgatacgctagtgagaatggcgcaagatttttccatgcgtttggaattagtggatgggcagggcaactttggttctattgatggcgataacgccgcagcgatgcgttacactgaagccagaatgaccaag…
KE78	atgcaagatcatttagttgatgaaacaaaaaatattgtagaagtggggattgattcttctattgaagagagctatttggcttattccatgagcgtgatcataggacgcgccttaccggacgctagagacggcttaaagcctgttcataggcgtattttgtatgcgatgcatgaattaggccttacttccaaagtcgcttataaaaaaagcgctaggatcgtgggtgatgtgattggtaaataccacccccatggcgataaagcggtttatgatgcgttggtgagaatggcgcaagatttttctatgcgcttggaattagtggatgggcagggcaactttggttctattgatggcgataacgccgcagcgatgcgttacactgaagccagaatgactaag…
KE91	atgcaagatcatttagttgatgaaacaaaaaatattgtagaagtggggattgattcttctattgaagagagctatttggcttattccatgagcgtgatcatagggcgtgccttaccggacgctagagacggcttaaagcctgttcataggcgtattttgtatgcgatgcatgaattaggccttacttccaaagtcgcttataaaaaaagcgctaggatcgtgggtgatgtgattggtaaataccacccccatggcgacatcgcagtttatgatgcgttagtaagaatggcgcaagatttttccatgcgcttggaattagtggatgggcaaggtaactttggctctattgatggcgataacgccgcagcgatgcgttacactgaagccagaatgactaag…
Ausabrj05	atgcaagataattcagtcaatgaaacaaaaaatattgtagaggtggggattgattcttctattgaagagagctatttagcttattcaatgagcgtgatcatagggcgcgctttaccggacgctagagatggcttaaagcctgtgcataggcgtattttgtatgcgatgcatgaattaggccttacttccaaagtcgcttataaaaaaagcgctaggatcgtgggtgatgtgattggtaaataccatccccatggcgataacgcggtttatgatgcgctagtgaggatggcgcaagatttttctatgcgtttggaattggtggatgggcaaggcaactttggctctattgatggcgataacgctgcggcaatgcgttacactgaagctagaatgaccaag…
DU15	atgcaagataatttaatcaatgaaacaaaaaacattgtagaagtggggattgattcttctattgaagagagctatttagcttattcaatgagcgtgatcatagggcgcgctttaccggacgctagagatggtttaaagcctgtgcataggcgtattttgtatgcgatgcatgaattaggccttacttccaaagtcgcttataaaaaaagcgctaggatcgtgggtgatgtgattggtaaataccacccccatggcgataatgccgtttatgatgcgctagtgagaatggcgcaagatttttctatgcgtttggaattggtggatgggcaaggcaactttggctctattgatggcgataatgctgcggcgatgcgttacactgaagccagaatgaccaag…
F16	atgcaagataatttaatcaatgaaacaaaaaatattgtagaagtggggattgattcttctattgaagagagctatttagcttattcaatgagcgtgatcatagggcgtgctttaccggacgctagagatggtttaaagcctgtgcataggcgtattttgtatgcgatgcatgaattaggccttacttccaaagtcgcttataaaaaaagcgctaggatcgtgggtgatgtgatcggtaaataccacccccatggcgataatgcggtttatgatgcgctagtgagaatggcgcaagatttttctatgcgtttggaattggtggatgggcaaggcaactttggctctattgatggcgataacgctgcagcgatgcgttacactgaagccagaatgactaag…
G27	atgcaagataattcagtccaagataattcagtcaatgaaacaaaaaatattgtagaagtggggattgactcttctattgaagagagctacttagcttattccatgagcgtgatcatagggcgcgctttaccggacgctagagatggcttaaagcccgtgcataggcgtattttgtatgcgatgcatgaattaggccttacttccaaagtcgcttacaaaaaaagcgctaggatcgtgggtgatgtgattggtaaataccacccccatggcgataacgcggtttatgatgcgctagtgagaatggcgcaagatttttctatgcgtttggaattagtggatgggcagggcaactttggttctattgatggcgataacgctgcagcaatgcgttacactgaa…
L7	atgcaagataatttagttaatgaaacaaaaaatattgtagaagtggggattgattcttctattgaagagagctatttagcttattccatgagcgtgattatagggcgcgctttaccggacgctagagatggcttaaagcctgtgcataggcgtattttgtatgcgatgcatgaattaggcctcacttccaaagtcgcttataaaaaaagcgctaggatcgtgggtgatgtgatcggtaaataccatccccatggcgataacgcggtttatgatgcgctagtgagaatggcgcaagatttttctatgcgtttggaattagtggatgggcagggcaactttggctctattgatggcgataacgctgcagcgatgcgttacactgaagccagaatgactaag…
PNG84	atgcaagataatttaatcaatgaaacaaaaaatattgtagaagtggggattgattcttctattgaagagagctatttagcttattcaatgagcgtgatcatagggcgcgctttaccggacgctagagatggcttaaagcctgtgcataggcgtattttgtatgcgatgcatgaattaggtcttacttccaaagtcgcttataaaaaaagcgctaggatcgtgggtgatgtgattggtaaataccacccccatggcgataatgcggtttatgatgcactagtgagaatggcgcaagatttttctatgcgtttgggattagtggatgggcaaggcaactttggctctattgatggcgataacgctgcagcgatgcgttacactgaagccagaatgaccaag…
Shi112	atgcaagataatttaatcaatgaaacaaaaaatattgtagaagtggggattgattcttctattgaagaaagctatttagcttattcaatgagcgtgatcatagggcgcgctttaccggacgctagagatggcttaaagcccgtgcataggcgtattttgtatgcgatgcatgaattaggcctcacttccaaagtcgcttataaaaaaagcgctaggatcgtgggtgatgtgattggtaaataccacccccatggcgataacgcggtttatgatgcgctagtaagaatggcgcaagatttttctatgcgtttggaattagtggatgggcaaggcaactttggctctattgatggcgataacgctgcggcgatgcgttacactgaagccagaatgaccaag…
V225d	atgcaagataatttaatcaatgaaacaaaaaatattgtagaagtggggattgattcttctattgaagaaagctatttagcttattcaatgagcgtgatcatagggcgcgctttaccggacgctagagatggtttaaagcccgtgcataggcgtattttgtatgcgatgcatgaattaggcctcacttccaaagtcgcttataaaaaaagcgctaggatcgtgggtgatgtgattggtaaataccacccccatggcgataacgcggtttatgatgcgctagtgagaatggcgcaagatttttctatgcgtttggaattagtggatgggcaaggcaactttggctctattgatggcgataacgctgcggcgatgcgttacactgaagccagaatgaccaaa…
K26A1	atgcaagatcatttagtcaatgaaacaaaaaatattgtagaagtggggattgattcttctattgaagagagttatttggcttattctatgagcgtgatcatagggcgtgctttaccggacgctagagatggtttaaagcctgtgcataggcgtattttgtatgcgatgcatgaattaggccttacttccaaagtcgcttataaaaaaagcgctaggattgtgggtgatgtgattggtaaataccacccccatggcgatagcgcggtttatgatgcgctagtgagaatggcgcaagatttttccatgcgtttggaattggtggatgggcaaggaaactttggctctattgatggcgataacgctgcggcgatgcgttacactgaagccagaatgactaag…
CC33C	atgcaagataatttagtcaatgaaacaaaaaatattgtagaagtggggattgattcttctattgaagagagctatttagcttattcaatgagcgtgatcatagggcgcgctttaccggacgctagagatggcttaaagcccgtgcataggcgtattttgtatgcgatgcatgaattaggcctcacttccaaagtcgcttataaaaaaagcgctaggatcgtgggtgatgtgattggtaaataccatccccatggcgataacgcggtttatgatgcgctagtgagaatggcgcaagatttttctatgcgtttggaattagtggatgggcaaggcaactttggctctattgatggcgataacgctgcagcgatgcgttacactgaagccagaatgactaag…
G4	atgcaagatcatttagtcaatgaaacaaaaaatattgtagaagtggggattgattcttctattgaagagagctatttggcttattccatgagcgtgatcatagggcgcgctttaccggacgctagagacggcttaaagcctgtgcataggcgtattttgtatgcgatgcatgaattaggccttacttccaaagtcgcttataaaaaaagcgctaggatcgtgggtgatgtgattggtaaataccacccccatggcgacaccgcagtttatgatgcgttagtgagaatggcgcaagatttttctatgcgcttggaattagtggatgggcagggcaactttggctctattgatggcgataacgccgcagcgatgcgttacactgaagccagaatgaccaag…
GAM71Ai	atgcaagatcatttagttaatgaaacaaaaaatattgtagaagtggggattgattcttctattgaagagagctatttggcttattccatgagcgtgatcatagggcgcgccttaccggacgctagagacggcttaaagcctgtgcataggcgtattttatatgcgatgcatgaattaggccttacttccaaagtcgcttataaaaaaagcgctaggatcgtgggtgatgtgattggtaaataccacccccatggcgataacgcggtttatgatgcgttagtgagaatggcgcaagatttttccatgcgtttggaattagtggatgggcagggtaactttggctctattgatggcgataacgccgcagcgatgcgttacactgaagccagaatgaccaag…
GAM80Ai	atgcaagatcatttagttaatgaaacaaaaaatattgtagaagtggggattgattcttctattgaagagagctatttggcttattccatgagcgtgatcatagggcgcgccttaccggacgctagagacggcttaaagccagtgcataggcgtattttgtatgcgatgcatgaattaggtcttacttccaaagtcgcttataaaaaaagcgctaggatcgtgggtgatgtgattggtaaataccacccccatggcgataacgcggtttatgatgcgttagtgagaatggcgcaagatttttctatgcgcttggaattagtggatgggcagggtaactttggctctattgatggcgataacgccgcagcgatgcgttacactgaagccagaatgaccaag…
Ausabrj05	atgcaagataattcagtcaatgaaacaaaaaatattgtagaggtggggattgattcttctattgaagagagctatttagcttattcaatgagcgtgatcatagggcgcgctttaccggacgctagagatggcttaaagcctgtgcataggcgtattttgtatgcgatgcatgaattaggccttacttccaaagtcgcttataaaaaaagcgctaggatcgtgggtgatgtgattggtaaataccatccccatggcgataacgcggtttatgatgcgctagtgaggatggcgcaagatttttctatgcgtttggaattggtggatgggcaaggcaactttggctctattgatggcgataacgctgcggcaatgcgttacactgaagctagaatgaccaag…
DU15	atgcaagataatttaatcaatgaaacaaaaaacattgtagaagtggggattgattcttctattgaagagagctatttagcttattcaatgagcgtgatcatagggcgcgctttaccggacgctagagatggtttaaagcctgtgcataggcgtattttgtatgcgatgcatgaattaggccttacttccaaagtcgcttataaaaaaagcgctaggatcgtgggtgatgtgattggtaaataccacccccatggcgataatgccgtttatgatgcgctagtgagaatggcgcaagatttttctatgcgtttggaattggtggatgggcaaggcaactttggctctattgatggcgataatgctgcggcgatgcgttacactgaagccagaatgaccaag…
F16	atgcaagataatttaatcaatgaaacaaaaaatattgtagaagtggggattgattcttctattgaagagagctatttagcttattcaatgagcgtgatcatagggcgtgctttaccggacgctagagatggtttaaagcctgtgcataggcgtattttgtatgcgatgcatgaattaggccttacttccaaagtcgcttataaaaaaagcgctaggatcgtgggtgatgtgatcggtaaataccacccccatggcgataatgcggtttatgatgcgctagtgagaatggcgcaagatttttctatgcgtttggaattggtggatgggcaaggcaactttggctctattgatggcgataacgctgcagcgatgcgttacactgaagccagaatgactaag…
G27	atgcaagataattcagtccaagataattcagtcaatgaaacaaaaaatattgtagaagtggggattgactcttctattgaagagagctacttagcttattccatgagcgtgatcatagggcgcgctttaccggacgctagagatggcttaaagcccgtgcataggcgtattttgtatgcgatgcatgaattaggccttacttccaaagtcgcttacaaaaaaagcgctaggatcgtgggtgatgtgattggtaaataccacccccatggcgataacgcggtttatgatgcgctagtgagaatggcgcaagatttttctatgcgtttggaattagtggatgggcagggcaactttggttctattgatggcgataacgctgcagcaatgcgttacactgaa…
Hp26695	atgcaagataattcagtcaatgaaacaaaaaatattgtagaagtggggattgattcttctattgaagagagctatttagcttattccatgagcgtgatcatagggcgcgctttaccggacgctagagatggcttaaagcccgtgcataggcgtattttgtatgcgatgcatgaattaggccttacttcaaaagtcgcttacaaaaaaagcgctaggatcgtgggtgatgtgattggtaaataccacccccatggcgataatgcggtttatgatgcgctagtgagaatggcgcaagatttttccatgcgtttggaattagtggatgggcagggcaactttggctctattgatggcgataacgccgcagcgatgcgttacactgaagccagaatgactaag…
HpJ99	atgcaagatcatttagtcaatgaaacaaaaaatattgtagaagtggggattgattcttctattgaagagagctatttggcttattccatgagcgtgatcatagggcgcgctttaccggacgctagagacggcttaaagcctgtgcataggcgtattttgtatgcgatgcatgaattaggccttacttccaaagtcgcttataaaaaaagcgctaggatcgtgggtgatgtgattggtaaataccacccccatggcgacaccgcagtttatgatgcgttagtgagaatggcgcaagatttttctatgcgcttggaattagtggatgggcagggcaactttggctctattgatggcgataacgccgcagcgatgcgttacactgaagccagaatgaccaag…
L7	atgcaagataatttagttaatgaaacaaaaaatattgtagaagtggggattgattcttctattgaagagagctatttagcttattccatgagcgtgattatagggcgcgctttaccggacgctagagatggcttaaagcctgtgcataggcgtattttgtatgcgatgcatgaattaggcctcacttccaaagtcgcttataaaaaaagcgctaggatcgtgggtgatgtgatcggtaaataccatccccatggcgataacgcggtttatgatgcgctagtgagaatggcgcaagatttttctatgcgtttggaattagtggatgggcagggcaactttggctctattgatggcgataacgctgcagcgatgcgttacactgaagccagaatgactaag…
PNG84	atgcaagataatttaatcaatgaaacaaaaaatattgtagaagtggggattgattcttctattgaagagagctatttagcttattcaatgagcgtgatcatagggcgcgctttaccggacgctagagatggcttaaagcctgtgcataggcgtattttgtatgcgatgcatgaattaggtcttacttccaaagtcgcttataaaaaaagcgctaggatcgtgggtgatgtgattggtaaataccacccccatggcgataatgcggtttatgatgcactagtgagaatggcgcaagatttttctatgcgtttgggattagtggatgggcaaggcaactttggctctattgatggcgataacgctgcagcgatgcgttacactgaagccagaatgaccaag…
Shi112	atgcaagataatttaatcaatgaaacaaaaaatattgtagaagtggggattgattcttctattgaagaaagctatttagcttattcaatgagcgtgatcatagggcgcgctttaccggacgctagagatggcttaaagcccgtgcataggcgtattttgtatgcgatgcatgaattaggcctcacttccaaagtcgcttataaaaaaagcgctaggatcgtgggtgatgtgattggtaaataccacccccatggcgataacgcggtttatgatgcgctagtaagaatggcgcaagatttttctatgcgtttggaattagtggatgggcaaggcaactttggctctattgatggcgataacgctgcggcgatgcgttacactgaagccagaatgaccaag…
Tx30a	atgcaagataattcagtccaagataattcagtcaatgaaacaaaaaatattgtagaagtggggattgattcttctattgaagagagctatttagcttattccatgagcgtgatcatagggcgcgctttaccggacgctagagatggcttaaagcctgtgcataggcgcattttgtatgcgatgcatgaattaggccttacttccaaagtcgcttacaaaaaaagtgctaggatcgtgggtgatgtgattggtaaataccacccccatggcgataatgcggtttatgatgcgctagtgagaatggcgcaagatttttctatgcgtttggagttagtggatgggcagggcaactttggctctattgatggcgataacgctgcggcgatgcgttacactgaa…
V225d	atgcaagataatttaatcaatgaaacaaaaaatattgtagaagtggggattgattcttctattgaagaaagctatttagcttattcaatgagcgtgatcatagggcgcgctttaccggacgctagagatggtttaaagcccgtgcataggcgtattttgtatgcgatgcatgaattaggcctcacttccaaagtcgcttataaaaaaagcgctaggatcgtgggtgatgtgattggtaaataccacccccatggcgataacgcggtttatgatgcgctagtgagaatggcgcaagatttttctatgcgtttggaattagtggatgggcaaggcaactttggctctattgatggcgataacgctgcggcgatgcgttacactgaagccagaatgaccaaa…
CC33C	atgcaagataatttagtcaatgaaacaaaaaatattgtagaagtggggattgattcttctattgaagagagctatttagcttattcaatgagcgtgatcatagggcgcgctttaccggacgctagagatggcttaaagcccgtgcataggcgtattttgtatgcgatgcatgaattaggcctcacttccaaagtcgcttataaaaaaagcgctaggatcgtgggtgatgtgattggtaaataccatccccatggcgataacgcggtttatgatgcgctagtgagaatggcgcaagatttttctatgcgtttggaattagtggatgggcaaggcaactttggctctattgatggcgataacgctgcagcgatgcgttacactgaagccagaatgactaag…
G4	atgcaagatcatttagtcaatgaaacaaaaaatattgtagaagtggggattgattcttctattgaagagagctatttggcttattccatgagcgtgatcatagggcgcgctttaccggacgctagagacggcttaaagcctgtgcataggcgtattttgtatgcgatgcatgaattaggccttacttccaaagtcgcttataaaaaaagcgctaggatcgtgggtgatgtgattggtaaataccacccccatggcgacaccgcagtttatgatgcgttagtgagaatggcgcaagatttttctatgcgcttggaattagtggatgggcagggcaactttggctctattgatggcgataacgccgcagcgatgcgttacactgaagccagaatgaccaag…
GAM71Ai	atgcaagatcatttagttaatgaaacaaaaaatattgtagaagtggggattgattcttctattgaagagagctatttggcttattccatgagcgtgatcatagggcgcgccttaccggacgctagagacggcttaaagcctgtgcataggcgtattttatatgcgatgcatgaattaggccttacttccaaagtcgcttataaaaaaagcgctaggatcgtgggtgatgtgattggtaaataccacccccatggcgataacgcggtttatgatgcgttagtgagaatggcgcaagatttttccatgcgtttggaattagtggatgggcagggtaactttggctctattgatggcgataacgccgcagcgatgcgttacactgaagccagaatgaccaag…
GAM80Ai	atgcaagatcatttagttaatgaaacaaaaaatattgtagaagtggggattgattcttctattgaagagagctatttggcttattccatgagcgtgatcatagggcgcgccttaccggacgctagagacggcttaaagccagtgcataggcgtattttgtatgcgatgcatgaattaggtcttacttccaaagtcgcttataaaaaaagcgctaggatcgtgggtgatgtgattggtaaataccacccccatggcgataacgcggtttatgatgcgttagtgagaatggcgcaagatttttctatgcgcttggaattagtggatgggcagggtaactttggctctattgatggcgataacgccgcagcgatgcgttacactgaagccagaatgaccaag…
GAM83Bi	atgcaagatcatttagttgatgaaacaaaaaatattgtagaagtggggattgattcttctattgaagagagctatttggcttattccatgagcgtgatcatagggcgcgctttaccggacgctagagacggcttaaagcctgtgcataggcgtattttgtatgcgatgcatgaattaggccttacttccaaagtcgcttataaaaaaagcgctaggatcgtgggtgatgtgattggtaaataccacccccatggtgataaagcggtttatgatgcgctagtgagaatggcgcaagatttttccatgcgcttggaattagtggacgggcagggcaactttggctctattgatggcgataacgctgcagcgatgcgttacactgaagccagaatgaccaag…
GAM83T	atgcaagatcatttagttgatgaaacaaaaaatattgtagaagtggggattgattcttctattgaagagagctatttggcttattccatgagcgtgatcatagggcgcgctttaccggacgctagagacggcttaaagcctgtgcataggcgtattttgtatgcgatgcatgaattaggccttacttccaaagtcgcttataaaaaaagcgctaggatcgtgggtgatgtgattggtaaataccacccccatggtgataacgcggtttatggtgcgctagtgagaatggcgcaagatttttccatgcgcttggaattagtggacgggcagggcaactttggctctattgatggcgataacgctgcagcgatgcgttacactgaagccagaatgaccaag…
GAM93Bi	atgcaagatcatttagttaatgaaacaaaaaatattgtagaagtggggattgattcttctattgaagagagctatttggcttattccatgagcgtgatcatagggcgcgctttaccggacgctagagacggcttaaagcctgtgcataggcgtattttgtatgcgatgcatgaattaggccttacttccaaagtcgcttataaaaaaagcgctaggatcgtgggtgatgtgattggtaaataccacccccatggcgacatcgcagtttatgacgcgttagtgagaatggcacaagatttttctatgcgcttggaattagtggatgggcagggcaactttggctctattgatggcgataacgctgcagcgatgcgttacactgaagccagaatgaccaag…
GAM96Ai	atgcaagatcatttagttgatgaaacaaaaaatattgtagaagtggggattgattcttctattgaagagagctatttggcttattccatgagcgtgatcatagggcgtgccttaccggacgctagagacggcttaaagcctgtgcataggcgtattttgtatgcgatgcatgaattaggccttacttccaaagtcgcttataaaaaaagcgctaggatcgtgggtgatgtgattggtaaataccacccccatggcgacaccgcagtttatgatgcgttagtgagaatggcgcaagatttttctatgcgcttggaattagtggatgggcagggcaactttggctctattgatggcgataacgccgcagcgatgcgttacactgaagccagaatgaccaag…
GAM101Biv	atgcaagatcatttagtcaatgaaacaaaaaatattgtagaagtggggattgattcttctattgaagagagctatttggcttattccatgagcgtgatcatagggcgcgccttaccggacgctagagacggcttaaagcctgtgcataggcgtattttgtatgcgatgcatgaattaggccttacttccaaagtcgcttataaaaaaagcgctaggatcgtgggtgatgtgattggtaaataccaccctcatggcgataacgcggtttatgatgcgttagtgagaatggcgcaagatttttccatgcgtttggaattagtggatgggcagggtaactttggctctattgatggcgataacgccgcagcgatgcgttacactgaagccagaatgaccaag…
GAM103Bi	atgcaagatcacttagttaatgaaacaaaaaatattgtagaagtggggattgattcttctattgaagagagttatttggcttattccatgagcgtgatcatagggcgcgccttaccggacgctagagacggcttaaagcctgtgcataggcgtattttgtatgcgatgcatgaattaggccttacttctaaagtcgcttataaaaaaagcgctaggatcgtgggtgatgtgattggtaaataccacccccatggcgacaccgcagtttatgatgcgttagtgagaatggcgcaagatttttctatgcgcttggaattagtggatgggcagggtaactttggctctattgatggcgataacgccgcagcgatgcgttacactgaagccagaatgaccaag…
GAM105Ai	atgcaagatcatttagtcaatgaaacaaaaaatattgtagaagtggggattgattcttctattgaagagagttatttggcttattccatgagcgtgatcatagggcgtgctttaccggacgctagagatggcttaaagcctgtgcataggcgtattttgtatgcgatgcatgaattaggccttacttccaaagtcgcttataaaaaaagcgctaggatcgtgggtgatgtgattggtaaataccacccccatggcgataacgcggtttatgatgcgttggtgagaatggcacaagatttttctatgcgcttggaattagtggatgggcagggcaactttggctctattgatggcgataacgccgcagcgatgcgttacactgaagccagaatgaccaag…
GAM114Ai	atgcaagatcatttagttaatgaaacaaaaaatattgtagaagtggggattgattcttctattgaagagagctatttggcttattccatgagcgtgatcatagggcgcgctttaccggacgctagagacggcttaaagcctgtgcataggcgtattttgtatgcgatgcatgaattaggccttacttccaaagtcgcttataaaaaaagcgctaggatcgtgggtgatgtgattggtaaataccacccccatggcgacaccgcggtttatgatgcgttagtgagaatggcgcaagatttttctatgcgcttggaattagtggatgggcagggtaactttggctctattgatggcgataacgccgcagcgatgcgttacactgaagccagaatgaccaag…
GAM117Ai	atgcaagatcatttagttaatgaaacaaaaaatattgtggaagtggggattgattcttctattgaagagagctatttggcttattccatgagcgtgatcatagggcgtgccttaccggacgctagagatggcttaaagcctgtgcataggcgtattttgtatgcgatgcatgaattaggccttacttccaaagtcgcttataaaaaaagcgctaggatcgtgggtgatgtgattggtaaataccacccccatggcgacaccgcggtttataatgcgttagtgagaatggcgcaagatttttctatgcgcttggaattagtggatgggcagggtaactttggctctattgatggcgataacgccgcagcgatgcgttacactgaagccagaatgaccaag…
GAM118Bi	atgcaagatcatttagttaatgaaacaaaaaatattgtagaagtggggattgattcttctattgaagagagctatttggcttattccatgagcgtgatcataggacgcgctttaccggacgctagagacggcttaaagcctgtgcataggcgtattttgtatgcgatgcatgaattaggccttacttccaaagtcgcttataaaaaaagcgctaggatcgtgggtgatgtgattggtaaataccaccctcatggcgataacgcagtttatgatgcgttggtgagaatggcgcaagatttttctatgcgcttggaattagtggacgggcagggcaactttggctctattgatggcgataacgccgcagcgatgcgttacactgaagccagaatgaccaag…
GAM118Bi	atgcaagatcatttagttaatgaaacaaaaaatattgtagaagtggggattgattcttctattgaagagagctatttggcttattccatgagcgtgatcataggacgcgctttaccggacgctagagacggcttaaagcctgtgcataggcgtattttgtatgcgatgcatgaattaggccttacttccaaagtcgcttataaaaaaagcgctaggatcgtgggtgatgtgattggtaaataccaccctcatggcgataacgcagtttatgatgcgttggtgagaatggcgcaagatttttctatgcgcttggaattagtggacgggcagggcaactttggctctattgatggcgataacgccgcagcgatgcgttacactgaagccagaatgaccaag…
GAM119Bi	atgcaagatcatttagtcaatgaaacaaaaaatattgtagaagtggggattgattcttctattgaagagagctatttggcttattccatgagcgtgatcatagggcgcgctttaccggacgctagagacggcttaaagcctgtgcataggcgtattttgtatgcgatgcatgaattaggccttacttccaaagtcgcttataaaaaaagcgctaggatcgtgggtgatgtgattggtaaataccacccccatggcgacatcgcagtttatgatgcgttagtgagaatggcacaagatttttccatgcgcttggaattagtggatgggcagggtaactttggctctattgatggcgataacgccgcagcgatgcgttacactgaagccagaatgaccaag…
GAM120Ai	atgcaagatcatttagtcaatgaaacaaaaaatattgtagaagtggggattgattcttctattgaagagagctatttggcttattccatgagcgtgatcatagggcgcgccttaccggacgctagagacggcttaaagcctgtgcataggcgtattttgtatgcgatgcatgaattaggccttacttccaaagtcgcttataaaaaaagcgctaggatcgtgggtgatgtgattggtaaataccacccccatggcgacaccgcagtttatgatgcgttagtgagaatggcgcaagatttttccatgcgcttggaattagtggatgggcagggtaactttggctctattgatggcgataacgctgcagcgatgcgttacactgaagccagaatgaccaag…
GAM121Aii	atgcaagatcatttagttaatgaaacaaaaaatattgtagaagtggggattgattcttctattgaagagagctatttggcttattccatgagcgtgatcatagggcgtgctttaccggacgctagagacggcttaaagcctgtgcataggcgtattttgtatgcgatgcatgaattaggccttacttccaaagtcgcttataaaaaaagcgctaggatcgtgggtgatgtgattggtaaataccacccccatggcgacaccgcagtttatgatgcgttagtgagaatggcgcaagatttttccatgcgcttggaattagtggatgggcagggtaactttggctctattgatggcgataacgccgcagcgatgcgttacactgaagccagaatgaccaag…
GAM201Ai	atgcaagatcatttagtcaatgaaacaaaaaatattgtggaagtggggattgattcttctattgaagaaagctatttggcttattccatgagcgtgatcatagggcgcgctttaccggacgctagagacggcttaaagcctgtgcataggcgtattttgtatgcgatgcatgaattaggccttacttccaaagtcacttataaaaaaagcgctaggatcgtgggtgatgtgattggtaaataccacccccatggcgataacgcggtttatgatgcgttagtgagaatggcgcaagatttttctatgcgcttggaattagtggatgggcagggcaactttggctctattgatggcgataacgccgcagcgatgcgttacactgaagccagaatgaccaag…
GAM210Bi	atgcaagatcatttagtcaatgaaacaaaaaatattgtagaagtggggattgattcttctattgaagagagctatttggcttattccatgagcgtgatcatagggcgcgctttaccggacgctagagacggcttaaagccagtgcataggcgtattttgtatgcgatgcatgaattaggccttacttccaaagtcgcttataaaaaaagcgctaggatcgtgggtgatgtgattggtaaataccacccccatggcgacaccgcagtttatgatgcgttggtgagaatggcgcaagatttttctatgcgcttggaattagtggatgggcagggtaactttggctctattgatggcgataacgccgcagcgatgcgttacactgaagccagaatgactaag…
GAM239Bi	atgcaagatcatttagttaatgaaacaaaaaatattgtagaagtggggattgattcttctattgaagagagttatttggcttattccatgagcgtgattatagggcgcgccttaccggacgctagagacggcttaaagcctgtgcataggcgtattttgtatgcgatgcatgaattaggccttacttccaaagtcgcttataaaaaaagcgctaggatcgtgggtgatgtgattggtaaataccacccccatggcgataacgcggtttatgatgcgttagtgagaatggcgcaagatttttctatgcgtttggaattagtggatgggcagggcaactttggctctattgatggcgataacgccgcagcgatgcgttacactgaagccagaatgaccaag…
GAM244Ai	atgcaagatcatttagttaatgaaacaaaaaatattgtagaagtggggattgattcttctattgaagagagctatttggcttattccatgagcgtgatcatagggcgcgctttaccggacgctagagacggcttaaagcctgtgcataggcgtattttgtatgcgatgcatgaattaggccttacttccaaagtcgcttataaaaaaagcgctaggatcgtgggtgatgtgattggtaaataccacccccatggcgacaccgcagtttatgatgcgttagtgagaatggcgcaagatttttccatgcgcttggaattagtggatgggcagggtaactttggctctattgatggcgataacgctgcagcgatgcgttacactgaagccagaatgaccaag…
GAM245Ai	atgcaagatcatttagttaatgaaacaaaaaatattgtagaagtggggattgattcttctattgaagagagctatttggcttattccatgagcgtgatcataggacgcgctttaccggacgctagagacggcttaaagcctgtgcataggcgtattttgtatgcgatgcatgaattaggccttacttccaaagtcgcttataaaaaaagcgctaggatcgtgggtgatgtgattggtaaataccacccccatggcgacaccgcagtttatgatgcgttagtgagaatggcgcaagatttttccatgcgcttggaattagtggatgggcagggtaactttggctctattgatggcgataacgctgcagcgatgcgttacactgaagccagaatgaccaag…
GAM246Ai	atgcaagatcatttagttaatgaaacaaaaaatattgtagaagtggggattgattcttctattgaagagagctatttggcttattccatgagcgtgatcatagggcgcgctttaccggacgctagagacggcttaaagcctgtgcataggcgtattttgtatgcgatgcatgaattaggccttacttccaaagtcgcttataaaaaaagcgctaggatcgtgggtgatgtgattggtaaataccacccccatggcgacaccgcagtttatgatgcgttagtgagaatggcgcaagatttttccatgcgcttggaattagtggatgggcagggtaactttggctctattgatggcgataacgccgcagcgatgcgttacactgaagccagaatgaccaag…
GAM249T	atgcaagatcacttagttaatgaaacaaaaaatattgtagaagtggggattgattcttctattgaagagagttatttggcttattccatgagcgtgatcatagggcgcgccttaccggacgctagagacggcttaaagcctgtgcataggcgtattttgtatgcgatgcatgaattaggccttacttctaaagtcgcttataaaaaaagcgctaggatcgtgggtgatgtgattggtaaataccacccccatggcgacaccgcagtttataatgcgttagtgagaatggcgcaagatttttctatgcgcttggaattagtggatgggcagggtaactttggctctattgatggcgataacgccgcagcgatgcgttacactgaagccagaatgaccaag…
GAM250AFi	atgcaagatcatttagttaatgaaacaaaaaatattgtagaagtggggattgattcttctattgaagagagctatttggcttattccatgagcgtgatcatagggcgtgccttaccggacgctagagatggcttaaagcctgtgcataggcgtattttgtatgcgatgcatgaattaggccttacttccaaagtcgcttataaaaaaagcgctaggatcgtgggtgatgtgattggtaaataccacccccatggcgacactgcggtttatgatgcgttggtgagaatggcgcaagatttttctatgcgcttggaattagtggatgggcagggcaactttggctctattgatggcgataacgccgcagcaatgcgttacactgaagccagaatgaccaag…
GAM250T	atgcaagatcatttagttaatgaaacaaaaaatattgtagaagtggggattgattcttctattgaagagagctatttggcttattccatgagcgtgatcatagggcgtgccttaccggacgctagagatggcttaaagcctgtgcataggcgtattttgtatgcgatgcatgaattaggccttacttccaaagtcgcttataaaaaaagcgctaggatcgtgggtgatgtgattggtaaataccacccccatggcgacactgcggtttatgatgcgttggtgagaatggcgcaagatttttctatgcgcttggaattagtggatgggcagggcaactttggctctattgatggcgataacgccgcagcaatgcgttacactgaagccagaatgaccaag…
GAM252Bi	atgcaagatcatttagttaatgaaacaaaaaatattgtagaagtggggattgattcttctattgaagagagctatttggcttattccatgagcgtgatcatagggcgtgccttaccggacgctagagatggcttaaagcctgtgcataggcgtattttgtatgcgatgcatgaattaggccttacttccaaagtcgcttataaaaaaagcgctaggatcgtgggtgatgtgattggtaaataccacccccatggcgacactgcggtttatgatgcgttggtgagaatggcgcaagatttttctatgcgcttggaattagtggatgggcagggcaactttggctctattgatggcgataacgccgcagcaatgcgttacactgaagccagaatgaccaag…
GAM252T	atgcaagatcatttagttaatgaaacaaaaaatattgtagaagtggggattgattcttctattgaagagagctatttggcttattccatgagcgtgatcatagggcgtgccttaccggacgctagagatggcttaaagcctgtgcataggcgtattttgtatgcgatgcatgaattaggccttacttccaaagtcgcttataaaaaaagcgctaggatcgtgggtgatgtgattggtaaataccacccccatggcgacactgcggtttatgatgcgttggtgagaatggcgcaagatttttctatgcgcttggaattagtggatgggcagggcaactttggctctattgatggcgataacgccgcagcaatgcgttacactgaagccagaatgaccaag…
GAM254Ai	atgcaagatcatttagtcaatgaaacaaaaaatattgtagaagtggggattgattcttctattgaagaaagctatttggcttattccatgagcgtgatcatagggcgcgctttaccggacgctagagatggcttaaagcctgtgcataggcgtattttgtatgcgatgcatgaattaggccttacttccaaagtcgcttataaaaaaagtgctaggatcgtgggtgatgtgattggtaaataccacccccatggcgacaccgcagtttatgatgcgttagtgagaatggcgcaagatttttccatgcgcttggaattagtggatgggcagggcaactttggctctattgatggcgataacgctgcagcgatgcgttacactgaagccagaatgaccaag…
GAM254Ai	atgcaagatcatttagtcaatgaaacaaaaaatattgtagaagtggggattgattcttctattgaagagagctatttggcttattccatgagcgtgatcatagggcgcgccttaccagacgctagagacggcttaaagcctgtgcataggcgtattttgtatgcgatgcatgaattaggtcttacttccaaagtcgcttataaaaaaagcgctaggatcgtgggtgatgtgattggtaaataccacccccatggcgacaccgcagtttatgatgcgttagtgagaatggcgcaagatttttctatgcgcttggaattagtggatgggcagggtaactttggctctattgatggcgataacgccgcagcgatgcgttacactgaagccagaatgaccaag…
GAM260Bi	atgcaagatcatttagttaatgaaacaaaaaatattgtagaagtggggattgattcttctattgaagagagttatttggcttattccatgagcgtgatcatagggcgtgccttaccggacgctagagacggcttaaagcctgtgcataggcgtattttgtatgcgatgcatgaattaggccttacttccaaagtcgcttataaaaaaagcgctaggatcgtgggtgatgtgattggtaaataccacccccatggcgacaccgcagtttatgatgcgttagtgagaatggcgcaagatttttctatgcgcttggaattagtggatgggcagggtaactttggctctattgatggcgataacgctgcagcgatgcgttacactgaagccagaatgaccaag…
GAM260BSi	atgcaagatcatttagttaatgaaacaaaaaatattgtagaagtggggattgattcttctattgaagagagctatttggcttattccatgagcgtgatcatagggcgcgccttaccggacgctagagacggcttaaagcctgtgcataggcgtattttgtatgcgatgcatgaattaggccttacttccaaagtcgcttataaaaaaagcgctaggatcgtgggtgatgtgattggtaaataccacccccatggcgataacgcggtttatgatgcgttagtgagaatggcgcaagatttttccatgcgtttggaattagtggatgggcagggcaactttggctctattgatggcgataacgccgcagcgatgcgttacactgaagccagaatgaccaag…
GAM263BFi	atgcaagatcatttagtcaatgaaacaaaaaatattgtagaagtggggattgattcttctattgaagagagctatttggcttattccatgagcgtgatcatagggcgcgccttaccggacgctagagacggcttaaagcctgtgcataggcgtattttgtatgcgatgcatgaattaggccttacttccaaagtcgcttataaaaaaagcgctaggatcgtgggtgatgtgattggtaaataccaccctcatggcgataacgcagtttatgatgcgttggtgagaatggcgcaagatttttctatgcgcttggaattagtggacgggcagggcaactttggctctattgatggcgataacgccgcagcgatgcgttacactgaagccagaatgaccaag…
GAM264Ai	atgcaagatcatttagtcaatgaaacaaaaaatattgtagaagtggggattgattcttctattgaagagagctatttggcttattccatgagcgtgatcatagggcgcgccttaccagacgctagagacggcttaaagcctgtgcataggcgtattttgtatgcgatgcatgaattaggccttacttccaaagtcgcttataaaaaaagcgctaggatcgtgggtgatgtgattggtaaataccacccccatggcgacaccgcagtttatgatgcgttagtgagaatggcgcaagatttttctatgcgcttggaattagtggatgggcagggtaactttggctctattgatggcgataacgccgcagcgatgcgttacactgaagccagaatgaccaag…
GAM265BSii	atgcaagatcatttagtcaatgaaacaaaaaatattgtagaagtggggattgattcttctattgaagagagctatttggcttattccatgagcgtgatcatagggcgcgctttaccggacgctagagacggcttaaagcctgtgcataggcgtattttgtatgcgatgcatgaattaggtcttacttccaaagtcgcttataaaaaaagtgctaggatcgtgggtgatgtgattggtaaataccacccccatggcgacaccgcagtttatgatgcgttagtgagaatggcgcaagatttttctatgcgcttggaattagtggatgggcagggcaactttggctctattgatggcgataacgctgcagcgatgcgttacactgaagccagaatgaccaag…
GAM268Bii	atgcaagatcatttagtcaatgaaacaaaaaatattgtagaagtggggattgattcttctattgaagagagctatttggcttattccatgagcgtgatcatagggcgcgccttaccagacgctagagacggcttaaagcctgtgcataggcgtattttgtatgcgatgcatgaattaggtcttacttccaaagtcgcttataaaaaaagcgctaggatcgtgggtgatgtgattggtaaataccacccccatggcgacaccgcagtttatgatgcgttagtgagaatggcgcaagatttttctatgcgcttggaattagtggatgggcagggtaactttggctctattgatggcgataacgccgcagcgatgcgttacactgaagccagaatgaccaag…
GAM270ASi	atgcaagatcatttagttaatgaaacaaaaaatattgtagaagtggggattgattcttctattgaagagagctatttggcttattccatgagcgtgatcatagggcgcgctttaccggacgctagagacggcttaaagcctgtgcataggcgtattttgtatgcgatgcatgaattaggccttacttccaaagtcgcttacaaaaaaagcgctaggatcgtgggtgatgtgattggtaaataccacccccatggcgacactgcggtttatgatgcgttggtgagaatggcgcaagatttttctatgcgcttggaattagtggatgggcagggcaactttggctctattgatggcgataacgccgcagcgatgcgttacactgaagccagaatgaccaag…
Gambia94_24	atgcaagatcatttagtcaatgaaacaaaaaatattgtagaagtggggattgattcttctattgaagagagctatttggcttattccatgagcgtgatcatagggcgcgccttaccggacgctagagacggcttaaagcctgtgcataggcgtattttgtatgcgatgcatgaattaggccttacttccaaagtcgcttataaaaaaagcgctaggatcgtgggtgatgtgattggtaaataccaccctcatggcgataacgcagtttatgatgcgttggtgagaatggcgcaagatttttctatgcgcttggaattagtggacgggcagggcaactttggctctattgatggcgataacgccgcagcgatgcgttacactgaagccagaatgaccaag…
GAMchJs106B	atgcaagatcatttagttaatgaaacaaaaaatattgtagaagtggggattgattcttctattgaagagagctatttggcttattccatgagcgtgatcatagggcgcgccttaccggacgctagagacggcttaaagcctgtgcataggcgtattttgtatgcgatgcatgaattaggccttacttccaaagtcgcttataaaaaaagcgctaggatcgtgggtgatgtgattggtaaataccacccccatggcgacaccgcggtttatgatgcgttagtgagaatggcgcaagatttttctatgcgcttggaattagtggatgggcagggcaactttggctctattgatggcgataacgctgcagcgatgcgttacactgaaaccagaatgaccaag…
GAMchJs114i	atgcaagatcatttagtcaatgaaacaaaaaatattgtagaagtggggattgattcttctattgaagagagctatttggcttattccatgagcgtgatcatagggcgcgccttaccggacgctagagacggcttaaagcctgtgcataggcgtattttgtatgcgatgcatgaattaggccttacttccaaagtcgcttataaaaaaagcgctaggatcgtgggtgatgtgattggtaaataccacccccatggcgacaccgcggtttatgatgcgttagtgagaatggcgcaagatttttccatgcgcttggaattagtggatgggcagggtaactttggctctattgatggcgataacgctgcagcgatgcgttacactgaagctagaatgaccaag…
GAMchJs136i	atgcaagatcatttagtcaatgaaacaaaaaatattgtagaagtggggattgattcttctattgaagagagctatttggcttattccatgagcgtgatcatagggcgcgctttaccggacgctagagacggcttaaagcctgtgcataggcgtattttgtatgcgatgcatgaattaggccttacttctaaagtcgcttataaaaaaagcgctaggatcgtgggtgatgtgattggtaaataccacccccatggcgacaccgcggtttatgatgcgttagtgagaatggcgcaagatttttccatgcgcttggaattagtggatgggcagggcaactttggctctattgatggcgataacgccgcagcgatgcgttacactgaagccagaatgaccaag…
HP_106	atgcaagatcatttagtcaatgaaacaaaaaatattgtagaagtggggattgattcttctattgaagagagctatttggcttattccatgagcgtgatcatagggcgcgctttaccggacgctagagacggcttaaagcctgtgcataggcgtattttgtatgcgatgcatgaattaggccttacttccaaagtcgcttataaaaaaagcgctaggatcgtgggtgatgtgattggtaaataccacccccatggcgacaccgcagtttatgatgcgttagtgagaatggcgcaagatttttctatgcgcttggaattagtggatgggcagggcaactttggctctattgatggcgataacgccgcagcgatgcgttacactgaagccagaatgaccaag…
HP_PWs	atgcaagatcatttagtcaatgaaacaaaaaatattgtagaagtggggattgattcttctattgaagagagctatttggcttattccatgagcgtgatcatagggcgcgctttaccggacgctagagacggcttaaagcctgtgcataggcgtattttgtatgcgatgcatgaattaggccttacttccaaagtcgcttataaaaaaagcgctaggatcgtgggtgatgtgattggtaaataccacccccatggcgacaccgcagtttatgatgcgttagtgagaatggcgcaagatttttctatgcgcttggaattagtggatgggcagggcaactttggctctattgatggcgataacgccgcagcgatgcgttacactgaagccagaatgaccaag…
HP116Bi	atgcaagatcatttagtcaatgaaacaaaaaatattgtagaagtggggattgattcttctattgaagagagttatttggcttattccatgagcgtgatcatagggcgcgccttaccggacgctagagacggcttaaagccagtgcataggcgtattttgtatgcgatgcatgaattaggccttacttccaaagtcgcttataaaaaaagcgctaggatcgtgggtgatgtgattggtaaataccacccccatggcgataacgcggtttatgatgcgttagtgagaatggcgcaagatttttctatgcgcttggaattagtggatgggcagggcaactttggctctattgatggcgataacgccgcagcgatgcgttacactgaagccagaatgaccaag…
HP725g	atgcaagatcatttagtcaatgaaacaaaaaatattgtagaagtggggattgattcttctattgaagagagctatttggcttattccatgagcgtgatcatagggcgcgctttaccggacgctagagacggcttaaagcctgtgcataggcgtattttgtatgcgatgcatgaattaggccttacttccaaagtcgcttataaaaaaagcgctaggatcgtgggtgatgtgattggtaaataccacccccatggcgacaccgcagtttatgatgcgttagtgagaatggcgcaagatttttctatgcgcttggaattagtggatgggcagggcaactttggctctattgatggcgataacgccgcagcgatgcgttacactgaagccagaatgaccaag…
K26A1	atgcaagatcatttagtcaatgaaacaaaaaatattgtagaagtggggattgattcttctattgaagagagttatttggcttattctatgagcgtgatcatagggcgtgctttaccggacgctagagatggtttaaagcctgtgcataggcgtattttgtatgcgatgcatgaattaggccttacttccaaagtcgcttataaaaaaagcgctaggattgtgggtgatgtgattggtaaataccacccccatggcgatagcgcggtttatgatgcgctagtgagaatggcgcaagatttttccatgcgtttggaattggtggatgggcaaggaaactttggctctattgatggcgataacgctgcggcgatgcgttacactgaagccagaatgactaag…
SA29A	atgcaagatcatttagtcaatgaaacaaaaaatattgtagaagtggggattgattcttctattgaagagagttatttggcttattctatgagcgtgatcatagggcgcgctttaccggacgctagagatggcttaaagcctgtgcataggcgtattttgtatgcgatgaatgaattaggccttacttctaaagtcgcttataaaaaaagcgctaggattgtgggtgatgtgattggtaaataccacccccacggcgatagcgcggtttatgatgcgctagtgagaatggcgcaagatttttccatgcgtttggaattagtagatgggcaaggaaactttggctctattgatggcgataacgctgcggcgatgcgttacactgaagccagaatgactaag…
SA29C	atgcaagatcatttagttaatgaaaaaaatattgtagaagtggggattgattcttctattgaagagagttatttggcttattctatgagcgtgatcatagggcgcgctttaccggacgctagagatggtttaaaaccagtgcataggcgtattttgtatgcgatgaatgaattaggccttacttctaaagtcgcttataaaaaaagcgctaggattgtgggtgatgtgattggtaaataccacccccacggcgatagcgcggtttatgatgctctagtgagaatggcgcaagatttttctatgcgtttggaattagtggatgggcaaggaaactttggctctattgatggcgataacgctgcggcgatgcgttacactgaagccagaatgactaaggcg…
SA30A	atgcaagatcatttagttgatgaaacaaaaaatattgtagaagtggggattgattcttctattgaagagagctatttggcttattccatgagcgtgatcatagggcgcgccttaccggacgctagagacggcttaaagcctgttcataggcgtattttgtatgcgatgcatgaattaggccttacttccaaagtcgcttataaaaaaagcgctaggattgtgggtgatgtgattggtaaataccacccccatggcgataatgcggtttatgatgcgttagtgagaatggcgcaagatttttccatgcgtttggaattagtggatgggcagggcaactttggttctattgatggcgataacgccgcagcgatgcgttacactgaagccagaatgaccaag…
SA30C	atgcaagatcatttagttgatgaaacaaaaaatattgtagaagtggggattgattcttctattgaagagagctatttggcttattccatgagcgtgatcatagggcgcgccttaccggacgctagagacggcttaaagcctgttcataggcgtattttgtatgcgatgcatgaattaggccttacttccaaagtcgcttataaaaaaagcgctaggattgtgggtgatgtgattggtaaataccacccccatggcgataatgcggtttatgatgcgttagtgagaatggcgcaagatttttccatgcgtttggaattagtggatgggcagggcaactttggttctattgatggcgataacgccgcagcgatgcgttacactgaagccagaatgaccaag…
SA31C	atgcaagatcatttagttaatgaaacaaaaaatattgtagaagtggggattgattcttctattgaagagagctatttggcttattccatgagcgtgatcataggacgcgccttaccggacgctagagacggcttaaagcctgttcataggcgtattttgtatgcgatgcatgaattaggccttacttccaaagtcgcttataaaaaaagcgctaggatcgtgggtgatgtgattggtaaataccacccccatggcgataatgcggtttatgatgcgttagtgagaatggcgcaagatttttccatgcgtttggaattagtggatgggcagggcaactttggttctattgatggcgataacgccgcagcgatgcgttacactgaagccagaatgaccaag…
SA31C	atgcaagatcatttagtcaatgaaacaaagaatattgtagaagtgggtattgattcttctattgaagagagttatttggcttattctatgagcgtgatcatagggcgcgctttaccggacgctagagatggcttaaagcctgtgcataggcgtattttgtatgcgatgaatgaattaggccttacttctaaagtcgcttataaaaaaagcgctaggattgtgggtgatgtgattggtaaataccacccccacggcgatagcgcggtttatgatgctctagtgagaatggcgcaagatttttctatgcgtttggaattagtggatggacaaggaaactttggctctattgatggcgataacgctgcggcgatgcgttacactgaagccagaatgaccaag…
SA35A	atgcaagatcatttagttgatgaaacaaaaaatattgtagaagtggggattgattcttctattgaagagagctatttggcttattccatgagcgtgatcataggacgcgccttaccggacgctagagacggcttaaagcctgttcataggcgtattttgtatgcgatgcatgaattaggccttacttccaaagtcgcttataaaaaaagcgctaggatcgtgggtgatgtgattggtaaataccacccccatggcgataacgcggtttatgatgcgttggtgagaatggcgcaagatttttctatgcgcttggaattagtggatgggcagggcaactttggttctattgatggcgataacgccgcagcgatgcgttacactgaagccagaatgaccaag…
SA35C	atgcaagatcatttagttgatgaaacaaaaaatattgtagaagtggggattgattcttctattgaagagagctatttggcttattccatgagcgtgatcataggacgcgccttaccggacgctagagacggcttaaagcctgttcataggcgtattttgtatgcgatgcatgaattaggccttacttccaaagtcgcttataaaaaaagcgctaggatcgtgggtgatgtgattggtaaataccacccccatggcgataacgcggtttatgatgcgttggtgagaatggcgcaagatttttctatgcgcttggaattagtggatgggcagggcaactttggttctattgatggcgataacgccgcagcgatgcgttacactgaagccagaatgaccaag…
SA36C	atgcaagatcatttagttaatgaaaaaaatattgtagaagtggggattgattcttctattgaagagagttatttggcttattctatgagcgtgatcatagggcgcgctttaccggacgctagagatggtttaaaaccagtgcataggcgtattttgtatgcgatgaatgaattaggccttacttctaaagtcgcttataaaaaaagcgctaggattgtgggtgatgtgattggtaaataccacccccacggcgatagcgcggtttatgatgctctagtgagaatggcgcaagatttttctatgcgtttggaattagtggatgggcaaggaaactttggctctattgatggcgataacgctgcggcgatgcgttacactgaagccagaatgactaaggcg…
SA40A	atgcaagatcatttagtcaatgaaacaaaaaatattgtagaagtggggattgattcttctattgaagagagttatttggcttattctatgagcgtgatcatagggcgcgctttaccggacgctagagatggcttaaagcctgtacataggcgtattttgtatgcgatgaatgaattaggccttacttctaaagtcgcttataaaaaaagcgctaggattgtgggtgatgtgattggtaaataccacccccacggcgatagcgcggtttatgatgctctagtgagaatggcgcaagatttttccatgcgtttggaattagtagatgggcaaggaaactttggctctattgatggcgataacgctgcggcgatgcgttacactgaagccagaatgactaag…
SA40C	atgcaagatcatttagtcaatgaaacaaaaaatattgtagaagtggggattgattcttctattgaagagagttatttggcttattctatgagcgtgatcatagggcgcgctttaccggacgctagagatggcttaaagcctgtacataggcgtattttgtatgcgatgaatgaattaggccttacttctaaagtcgcttataaaaaaagcgctaggattgtgggtgatgtgattggtaaataccacccccacggcgatagcgcggtttatgatgctctagtgagaatggcgcaagatttttccatgcgtttggaattagtagatgggcaaggaaactttggctctattgatggcgataacgctgcggcgatgcgttacactgaagccagaatgactaag…
SA45A	atgcaagatcatttagttgatgaaacaaaaaatattgtagaagtggggattgattcttctattgaagagagctatttggcttattccatgagcgtgatcataggacgcgccttaccggacgctagagacggcttaaagcctgttcataggcgtattttgtatgcgatgcatgaattaggccttacttccaaagtcgcttataaaaaaagcgctaggatcgtgggtgatgtgattggtaaataccacccccatggcgataacgcggtttatgatgcgttggtgagaatggcgcaagatttttctatgcgcttggaattagtggatgggcagggcaactttggttctattgatggcgataacgccgcagcgatgcgttacactgaagccagaatgaccaag…
SA45C	atgcaagatcatttagttgatgaaacaaaaaatattgtagaagtggggattgattcttctattgaagagagctatttggcttattccatgagcgtgatcatagggcgcgccttaccggacgctagagacggcttaaagcctgttcataggcgtattttgtatgcgatgcatgaattaggccttacttccaaagtcgcttataaaaaaagcgctaggatcgtgggtgatgtgattggtaaataccacccccatggcgacaccgcagtttatgatgcgttagtaagaatggcgcaagatttttccatgcgcttggaattagtggatgggcaaggtaactttggctctattgatggcgataacgctgcagcgatgcgttatactgaagccagaatgaccaag…
SA45C	atgcaagatcatttagttgatgaaacaaaaaatattgtagaagtggggattgattcttctattgaagagagctatttggcttattccatgagcgtgatcatagggcgcgccttaccggacgctagagacggcttaaagcctgttcataggcgtattttgtatgcgatgcatgaattaggccttacttccaaagtcgcttataaaaaaagcgctaggatcgtgggtgatgtgattggtaaataccacccccatggcgacaccgcagtttatgatgcgttagtaagaatggcgcaagatttttccatgcgcttggaattagtggatgggcaaggtaactttggctctattgatggcgataacgctgcagcgatgcgttatactgaagccagaatgaccaag…
SA46A	atgcaagatcatttagttgatgaaacaaaaaatattgtagaagtggggattgattcttctattgaagagagctatttggcttattccatgagcgtgatcatagggcgtgccttaccggacgctagagacggcttaaagccagtgcataggcgtattttgtatgcgatgcatgaattaggtcttacttccaaagtcgcttataaaaaaagcgctaggatcgtgggtgatgtgattggtaaataccacccccatggcgataacgcggtttatgatacgctagtgagaatggcgcaagatttttccatgcgtttggaattagtggatgggcagggcaactttggttctattgatggcgataacgccgcagcgatgcgttacactgaagccagaatgaccaag…
SA46C	atgcaagatcatttagttgatgaaacaaaaaatattgtagaagtggggattgattcttctattgaagagagctatttggcttattccatgagcgtgatcatagggcgtgccttaccggacgctagagacggcttaaagccagtgcataggcgtattttgtatgcgatgcatgaattaggtcttacttccaaagtcgcttataaaaaaagcgctaggatcgtgggtgatgtgattggtaaataccacccccatggcgataacgcggtttatgatacgctagtgagaatggcgcaagatttttccatgcgtttggaattagtggatgggcagggcaactttggttctattgatggcgataacgccgcagcgatgcgttacactgaagccagaatgaccaag…
SA46C	atgcaagatcattcaatcaatgaaacaaaaaatattgtagaagtggggattgattcttctattgaagagagttatttggcttattctatgagcgtgatcatagggcgcgctttaccggacgctagagatggcttaaagcctgtacataggcgtattttgtatgcgatgaatgaattaggccttacttctaaagtcgcttataaaaaaagcgctaggattgtgggtgatgtgattggtaaataccacccccacggcgatagcgcggtttatgatgctctagtgagaatggcgcaagatttttctatgcgtttggaattagtggatgggcaaggaaactttggctctattgatggcgataacgctgcggcgatgcgttacactgaagccagaatgactaag…
SA47A	atgcaagatcattcaatcaatgaaacaaaaaatattgtagaagtggggattgattcttctattgaagagagttatttggcttattctatgagcgtgatcatagggcgcgctttaccggacgctagagatggcttaaagcctgtacataggcgtattttgtatgcgatgaatgaattaggccttacttctaaagtcgcttataaaaaaagcgctaggattgtgggtgatgtgattggtaaataccacccccacggcgatagcgcggtttatgatgctctagtgagaatggcgcaagatttttctatgcgtttggaattagtggatgggcaaggaaactttggctctattgatggcgataacgctgcggcgatgcgttacactgaagccagaatgactaag…
SA47C	atgcaagatcattcaatcaatgaaacaaaaaatattgtagaagtggggattgattcttctattgaagagagttatttggcttattctatgagcgtgatcatagggcgcgctttaccggacgctagagatggcttaaagcctgtacataggcgtattttgtatgcgatgaatgaattaggccttacttctaaagtcgcttataaaaaaagcgctaggattgtgggtgatgtgattggtaaataccacccccacggcgatagcgcggtttatgatgctctagtgagaatggcgcaagatttttctatgcgtttggaattagtggatgggcaaggaaactttggctctattgatggcgataacgctgcggcgatgcgttacactgaagccagaatgactaag…
SA144A	atgcaagatcattcaatcaatgaaacaaaaaatattgtagaagtggggattgattcttctattgaagagagttatttggcttattctatgagcgtgatcatagggcgcgctttaccggacgctagagatggcttaaagcctgttcataggcgtattttgtatgcgatgaatgaattaggccttacttctaaagtcgcttataaaaaaagcgctaggattgtgggtgatgtgattggtaaataccacccccatggcgatagcgcggtttatgatgcactagtgagaatggcgcaagatttttctatgcgtttggaattagtggatgggcaaggaaactttggctctattgatggcgataacgctgcggcgatgcgttacactgaagccagaatgaccaag…
SA144C	atgcaagatcattcaatcaatgaaacaaaaaatattgtagaagtggggattgattcttctattgaagagagttatttggcttattctatgagcgtgatcatagggcgcgctttaccggacgctagagatggcttaaagcctgttcataggcgtattttgtatgcgatgaatgaattaggccttacttctaaagtcgcttataaaaaaagcgctaggattgtgggtgatgtgattggtaaataccacccccatggcgatagcgcggtttatgatgcactagtgagaatggcgcaagatttttctatgcgtttggaattagtggatgggcaaggaaactttggctctattgatggcgataacgctgcggcgatgcgttacactgaagccagaatgaccaag…
SA146A	atgcaagatcacttagttaatgaaacaaaaaatattgtagaagtggggattgattcttctattgaagaaagctatttggcttattccatgagcgtgatcatagggcgcgctttaccggacgctagagacggcttaaagccagtgcataggcgtattttgtatgcgatgcatgaattaggccttacttccaaagtcgcttataaaaaaagcgctaggattgtgggtgatgtgattggtaaataccacccccatggcgataatgcggtttatgatgcgctggtgagaatggcgcaagatttttccatgcgtttggaattagtggatgggcagggcaactttggctctattgatggcgataacgctgcagcgatgcgttacactgaagccagaatgactaaa…
SA146C	atgcaagatcacttagttaatgaaacaaaaaatattgtagaagtggggattgattcttctattgaagaaagctatttggcttattccatgagcgtgatcatagggcgcgctttaccggacgctagagacggcttaaagccagtgcataggcgtattttgtatgcgatgcatgaattaggccttacttccaaagtcgcttataaaaaaagcgctaggattgtgggtgatgtgattggtaaataccacccccatggcgataatgcggtttatgatgcgctggtgagaatggcgcaagatttttccatgcgtttggaattagtggatgggcagggcaactttggctctattgatggcgataacgctgcagcgatgcgttacactgaagccagaatgactaaa…
SA155A	atgcaagatcatttagtcaatgaaacaaaaaatattgtagaagtggggattgattcttctattgaagagagttatttggcttattctatgagcgtgatcatagggcgtgctttaccggacgctagagatggcttaaagcctgtacataggcgtattttgtatgcgatgaatgaattaggccttacttctaaagtcgcttataaaaaaagcgctaggattgtgggtgatgtgattggtaaataccacccccacggcgatagcgcggtttatgatgctctagtgagaatggcgcaagatttttctatgcgtttggaattagtggatgggcaaggaaactttggctctattgatggcgataacgctgcggcgatgcgttacactgaagccagaatgaccaag…
SA155C	atgcaagatcatttagtcaatgaaacaaaaaatattgtagaagtggggattgattcttctattgaagagagttatttggcttattctatgagcgtgatcatagggcgtgctttaccggacgctagagatggcttaaagcctgtacataggcgtattttgtatgcgatgaatgaattaggccttacttctaaagtcgcttataaaaaaagcgctaggattgtgggtgatgtgattggtaaataccacccccacggcgatagcgcggtttatgatgctctagtgagaatggcgcaagatttttctatgcgtttggaattagtggatgggcaaggaaactttggctctattgatggcgataacgctgcggcgatgcgttacactgaagccagaatgaccaag…
SA156A	atgcaagatcacttagttaatgaaacaaaaaatattgtagaagtggggattgattcttctattgaagagagctatttggcttattccatgagcgtgatcataggacgcgccttaccggacgctagagacggcttaaagcctgttcataggcgtattttgtatgcgatgcatgaattaggccttacttccaaagtcgcttataaaaaaagcgctaggatcgtgggtgatgtgattggtaaataccacccccatggcgataatgcggtttatgatgcgttggtgagaatggcgcaagatttttccatgcgcttggaattagtggatgggcagggcaactttggctctattgatggcgataacgctgcagcgatgcgttatactgaagccaaaatgactaag…
SA156C	atgcaagatcacttagttaatgaaacaaaaaatattgtagaagtggggattgattcttctattgaagagagctatttggcttattccatgagcgtgatcataggacgcgccttaccggacgctagagacggcttaaagcctgttcataggcgtattttgtatgcgatgcatgaattaggccttacttccaaagtcgcttataaaaaaagcgctaggatcgtgggtgatgtgattggtaaataccacccccatggcgataatgcggtttatgatgcgttggtgagaatggcgcaagatttttccatgcgcttggaattagtggatgggcagggcaactttggctctattgatggcgataacgctgcagcgatgcgttatactgaagccaaaatgactaag…
SA157A	atgcaagatcatttagttgatgaaacaaaaaatattgtagaagtggggattgattcttctattgaagaaagctatttggcttattccatgagcgtgatcatagggcgcgctttaccggacgctagagacggcttaaagccagtgcataggcgtattttgtatgcgatgcatgaattaggtcttacttccaaagtcgcttataaaaaaagcgctaggatcgtgggtgatgtgattggtaaataccacccccatggcgataacgcggtttatgatgcgttggtgagaatggcgcaagatttttccatgcgcttggaattagtggatgggcagggcaactttggttctattgatggcgataacgccgcagcgatgcgttacactgaagccagaatgaccaag…
SA157C	atgcaagatcatttagttgatgaaacaaaaaatattgtagaagtggggattgattcttctattgaagaaagctatttggcttattccatgagcgtgatcatagggcgcgctttaccggacgctagagacggcttaaagccagtgcataggcgtattttgtatgcgatgcatgaattaggtcttacttccaaagtcgcttataaaaaaagcgctaggatcgtgggtgatgtgattggtaaataccacccccatggcgataacgcggtttatgatgcgttggtgagaatggcgcaagatttttccatgcgcttggaattagtggatgggcagggcaactttggttctattgatggcgataacgccgcagcgatgcgttacactgaagccagaatgaccaag…
SA158A	atgcaagatcatttagttaatgaaacaaaaaatattgtagaagtggggattgattcttctattgaagagagctatttggcttattccatgagcgtgatcataggacgcgccttaccggacgctagagacggcttaaagcctgttcataggcgtattttgtatgcgatgcatgaattaggccttacttccaaagtcgcttataaaaaaagcgctaggatcgtgggtgatgtgattggtaaataccacccccatggcgataatgcggtttatgatgcgttagtgagaatggcgcaagatttttccatgcgtttggaattagtggatgggcagggcaactttggttctattgatggcgataacgccgcagcgatgcgttacactgaagccagaatgaccaag…
SA161A	atgcaagatcatttagtcaatgaaacaaaaaatattgtagaagtggggattgattcttctattgaagagagctatttggcttattccatgagcgtgatcatagggcgcgctttaccggacgctagagacggcttaaagcctgtgcataggcgtattttgtatgcgatgcatgaattaggccttacttccaaagtcgcttataaaaaaagcgctaggatcgtgggtgatgtgattggtaaataccacccccatggcgacaccgcagtttatgatgcgttggtgagaatggcgcaagatttttccatgcgcttggaattagtggacgggcaaggtaactttggctctattgatggcgataacgctgcagcgatgcgttacactgaagccagaatgaccaag…
SA161C	atgcaagatcatttagtcaatgaaacaaaaaatattgtagaagtggggattgattcttctattgaagagagctatttggcttattccatgagcgtgatcatagggcgcgctttaccggacgctagagacggcttaaagcctgtgcataggcgtattttgtatgcgatgcatgaattaggccttacttccaaagtcgcttataaaaaaagcgctaggatcgtgggtgatgtgattggtaaataccacccccatggcgacaccgcagtttatgatgcgttggtgagaatggcgcaagatttttccatgcgcttggaattagtggacgggcaaggtaactttggctctattgatggcgataacgctgcagcgatgcgttacactgaagccagaatgaccaag…
SA162A	atgcaagataattcagtccatgaaacaaaaaatattgtagaagtggggattgattcttctattgaagagagctatttggcttattccatgagcgtgatcatagggcgtgctttaccggatgctagagatggcttaaagcctgtgcataggcgtattttgtatgcgatgcatgaattaggccttacttccaaagtcgcttataaaaaaagcgctaggatcgtgggtgatgtgattggtaaataccacccccatggcgacaccgcagtttatgatgcgttggtgagaatggcgcaagatttttccatgcgcttggaattagtggacgggcagggcaactttggctctattgatggcgataacgctgcagcgatgcgttacactgaagccagaatgactaag…
SA162C	atgcaagataattcagtccatgaaacaaaaaatattgtagaagtggggattgattcttctattgaagagagctatttggcttattccatgagcgtgatcatagggcgtgctttaccggatgctagagatggcttaaagcctgtgcataggcgtattttgtatgcgatgcatgaattaggccttacttccaaagtcgcttataaaaaaagcgctaggatcgtgggtgatgtgattggtaaataccacccccatggcgacaccgcagtttatgatgcgttggtgagaatggcgcaagatttttccatgcgcttggaattagtggacgggcagggcaactttggctctattgatggcgataacgctgcagcgatgcgttacactgaagccagaatgactaag…
SA163A	atgccttttcaaaccaataaagccaaattagtggaacaaatcagcgatttagcgcgagaaaaacaaattgaaggcattagcgaagtgcgcgatgaaagcgatagagagggaattagagtggtgattgaattaaaaagagacgcgatgagtgaaattgtcttaaaccacctctacaaactcaccactatggagaccacttttagcatcattttactcgctatttataataaagagcctaagattttcacgcttttagagttgttgcgcctttttttaaaccacagaaaaaccattattataagacgcacgatttttgaattagaaaaggctaaggccagagcgcatattttagagggctatttgatcgccttggacaatattgatgaaatcgtacaactc…
SA163A	atgcaagatcatttagttaatgaaacaaaaaatattgtagaagtggggattgattcttctattgaagagagctatttggcttattccatgagcgtgatcataggacgcgccttaccggacgctagagacggcttaaagcctgttcataggcgtattttgtatgcgatgcatgaattaggccttacttccaaagtcgcttataaaaaaagcgctaggatcgtgggtgatgtgattggtaaataccacccccatggcgataatgcggtttatgatgcgttagtgagaatggcgcaagatttttccatgcgtttggaattagtggatgggcagggcaactttggttctattgatggcgataacgccgcagcgatgcgttacactgaagccagaatgaccaag…
SA163C	atgcaagatcatttagttaatgaaacaaaaaatattgtagaagtggggattgattcttctattgaagagagctatttggcttattccatgagcgtgatcataggacgcgccttaccggacgctagagacggcttaaagcctgttcataggcgtattttgtatgcgatgcatgaattaggccttacttccaaagtcgcttataaaaaaagcgctaggatcgtgggtgatgtgattggtaaataccacccccatggcgataatgcggtttatgatgcgttagtgagaatggcgcaagatttttccatgcgtttggaattagtggatgggcagggcaactttggttctattgatggcgataacgccgcagcgatgcgttacactgaagccagaatgaccaag…
SA168A	atgcaagatcatttagttaatgaaaaaaatattgtagaagtggggattgattcttctattgaagagagttatttggcttattctatgagcgtgatcatagggcgcgctttaccggacgctagagatggtttaaaaccagtgcataggcgtattttgtatgcgatgaatgaattaggccttacttctaaagtcgcttataaaaaaagcgctaggattgtgggtgatgtgattggtaaataccacccccacggcgatagcgcggtttatgatgctctagtgagaatggcgcaagatttttctatgcgtttggaattagtggatgggcaaggaaactttggctctattgatggcgataacgctgcggcgatgcgttacactgaagccagaatgactaaggcg…
SA168C	atgcaagatcatttagttaatgaaaaaaatattgtagaagtggggattgattcttctattgaagagagttatttggcttattctatgagcgtgatcatagggcgcgctttaccggacgctagagatggtttaaaaccagtgcataggcgtattttgtatgcgatgaatgaattaggccttacttctaaagtcgcttataaaaaaagcgctaggattgtgggtgatgtgattggtaaataccacccccacggcgatagcgcggtttatgatgctctagtgagaatggcgcaagatttttctatgcgtttggaattagtggatgggcaaggaaactttggctctattgatggcgataacgctgcggcgatgcgttacactgaagccagaatgactaaggcg…
SA170A	atgcaagatcatttagttgatgaaacaaaaaatattgtagaagtggggattgattcttctattgaagagagctatttggcttattccatgagcgtgatcataggacgcgccttaccggacgctagagacggcttaaagcctgttcataggcgtattttgtatgcgatgcatgaattaggccttacttccaaagtcgcttataaaaaaagcgctaggatcgtgggtgatgtgattggtaaataccacccccatggcgataatgcggtttatgatgcgttggtgagaatggcgcaagatttttccatgcgcttggaattagtggatgggcagggcaactttggctctattgatggcgataacgctgcagcgatgcgttatactgaagccaaaatgactaag…
SA170C	atgcaagatcatttagttgatgaaacaaaaaatattgtagaagtggggattgattcttctattgaagagagctatttggcttattccatgagcgtgatcataggacgcgccttaccggacgctagagacggcttaaagcctgttcataggcgtattttgtatgcgatgcatgaattaggccttacttccaaagtcgcttataaaaaaagcgctaggatcgtgggtgatgtgattggtaaataccacccccatggcgataatgcggtttatgatgcgttggtgagaatggcgcaagatttttccatgcgcttggaattagtggatgggcagggcaactttggctctattgatggcgataacgctgcagcgatgcgttatactgaagccaaaatgactaag…
SA172C	atgcaagatcatttagtcaatgaaacaaaaaatattgtagaagtggggattgattcttctattgaagagagttatttggcttattctatgagcgtgatcatagggcgtgctttaccggacgctagagatggcttaaaaccagtgcataggcgtattttgtatgcgatgaatgaattaggccttacttctaaagtcgcttataaaaaaagcgctaggattgtgggtgatgtgattggtaaataccacccccacggcgatagcgcggtttatgatgctctagtgagaatggcgcaagatttttctatgcgtttggaattagtggatgggcaaggaaattttggctctattgatggcgataacgctgcggcgatgcgttacactgaagccagaatgaccaag…
SA173A	atgcaagatcacttagttaatgaaacaaaaaatattgtagaagtggggattgattcttctattgaagaaagctatttggcttattccatgagcgtgatcatagggcgcgctttaccggatgctagagacggcttaaagccagtgcataggcgtattttgtatgcgatgcatgaattaggccttacttccaaagtcgcttataaaaaaagcgctaggattgtgggtgatgtgattggtaaataccacccccatggcgataacgcggtttatgatgcgttggtgagaatggcacaagatttttccatgcgcttggaattagtggatgggcagggcaactttggttctattgatggcgataacgccgcagcgatgcgttacactgaagccagaatgaccaag…
SA173A	atgcaagatcacttagttaatgaaacaaaaaatattgtagaagtggggattgattcttctattgaagaaagctatttggcttattccatgagcgtgatcatagggcgcgctttaccggatgctagagacggcttaaagccagtgcataggcgtattttgtatgcgatgcatgaattaggccttacttccaaagtcgcttataaaaaaagcgctaggattgtgggtgatgtgattggtaaataccacccccatggcgataacgcggtttatgatgcgttggtgagaatggcacaagatttttccatgcgcttggaattagtggatgggcagggcaactttggttctattgatggcgataacgccgcagcgatgcgttacactgaagccagaatgaccaag…
SA173C	atgcaagatcacttagttaatgaaacaaaaaatattgtagaagtggggattgattcttctattgaagaaagctatttggcttattccatgagcgtgatcatagggcgcgctttaccggatgctagagacggcttaaagccagtgcataggcgtattttgtatgcgatgcatgaattaggccttacttccaaagtcgcttataaaaaaagcgctaggattgtgggtgatgtgattggtaaataccacccccatggcgataacgcggtttatgatgcgttggtgagaatggcacaagatttttccatgcgcttggaattagtggatgggcagggcaactttggttctattgatggcgataacgccgcagcgatgcgttacactgaagccagaatgaccaag…
SA194A	atgcaagatcatttagtcaatgaaacaaaaaatattgtagaagtggggattgattcttctattgaagagagttatttggcttattctatgagcgtgatcatagggcgtgctttaccggacgctagagatggcttaaaaccagtgcataggcgtattttgtatgcgatgaatgaattaggccttacttctaaagtcgcttataaaaaaagcgctaggattgtgggtgatgtgattggtaaataccacccccacggcgatagcgcggtttatgatgctctagtgagaatggcgcaagatttttccatgcgtttggaattagtggatgggcaaggaaattttggctctattgatggcgataacgctgcggcgatgcgttacactgaagccagaatgaccaag…
SA194C	atgcaagatcatttagtcaatgaaacaaaaaatattgtagaagtggggattgattcttctattgaagagagttatttggcttattctatgagcgtgatcatagggcgtgctttaccggacgctagagatggcttaaaaccagtgcataggcgtattttgtatgcgatgaatgaattaggccttacttctaaagtcgcttataaaaaaagcgctaggattgtgggtgatgtgattggtaaataccacccccacggcgatagcgcggtttatgatgctctagtgagaatggcgcaagatttttccatgcgtttggaattagtggatgggcaaggaaattttggctctattgatggcgataacgctgcggcgatgcgttacactgaagccagaatgaccaag…
SA210A	atgcaagatcatttagttaatgaaacaaaaaatattgtagaagtggggattgattcttctattgaagagagctatttggcttattccatgagcgtgatcataggacgcgccttaccggacgctagagacggcttaaagcctgttcataggcgtattttgtatgcgatgcatgaattaggccttacttccaaagtcgcttataaaaaaagcgctaggatcgtgggtgatgtgattggtaaataccacccccatggcgataatgcggtttatgatgcgttagtgagaatggcgcaagatttttccatgcgtttggaattagtggatgggcagggcaactttggttctattgatggcgataacgccgcagcgatgcgttacactgaagccagaatgaccaag…
SA210C	atgcaagatcatttagttaatgaaacaaaaaatattgtagaagtggggattgattcttctattgaagagagctatttggcttattccatgagcgtgatcataggacgcgccttaccggacgctagagacggcttaaagcctgttcataggcgtattttgtatgcgatgcatgaattaggccttacttccaaagtcgcttataaaaaaagcgctaggatcgtgggtgatgtgattggtaaataccacccccatggcgataatgcggtttatgatgcgttagtgagaatggcgcaagatttttccatgcgtttggaattagtggatgggcagggcaactttggttctattgatggcgataacgccgcagcgatgcgttacactgaagccagaatgaccaag…
SA213A	atgcaagataattcagtcaatgaaacaaaaaatattgtagaagtggggattgattcttctattgaagagagctatttagcttattccatgagcgtgatcatagggcgcgctttaccggacgctagagatggcttaaagcctgtgcataggcgtattttgtatgcgatgcatgaattaggccttacttccaaagtcgcttataaaaaaagcgctaggatcgtgggtgatgtgattggtaaataccacccccatggcgataatgcggtttatgatgcgctagtgagaatggcgcaagatttttctatgcgtttggaattagtggatgggcagggtaactttggctctattgatggcgataacgctgcagcgatgcgttacactgaagccagaatgactaag…
SA213C	atgcaagataattcagtcaatgaaacaaaaaatattgtagaagtggggattgattcttctattgaagagagctatttagcttattccatgagcgtgatcatagggcgcgctttaccggacgctagagatggcttaaagcctgtgcataggcgtattttgtatgcgatgcatgaattaggccttacttccaaagtcgcttataaaaaaagcgctaggatcgtgggtgatgtgattggtaaataccacccccatggcgataatgcggtttatgatgcgctagtgagaatggcgcaagatttttctatgcgtttggaattagtggatgggcagggtaactttggctctattgatggcgataacgctgcagcgatgcgttacactgaagccagaatgactaag…
SA214A	atgcaagatcatttagtcaatgaaacaaaaaatattgtagaagtggggattgattcttctattgaagagagctatttggcttattccatgagcgtgatcatagggcgcgctttaccggacgctagagacggcttaaagcctgtgcataggcgtattttgtatgcgatgcatgaattaggccttacttccaaagtcgcttataaaaaaagcgctaggattgtgggtgatgtgattggtaaataccacccccatggcgataacgcggtttatgatgcgttggtgagaatggcacaagatttttccatgcgcttggaattagtggatgggcagggcaactttggttctattgatggcgataacgccgcagcgatgcgttacactgaagccagaatgaccaag…
SA214C	atgcaagatcatttagtcaatgaaacaaaaaatattgtagaagtggggattgattcttctattgaagagagctatttggcttattccatgagcgtgatcatagggcgcgctttaccggacgctagagacggcttaaagcctgtgcataggcgtattttgtatgcgatgcatgaattaggccttacttccaaagtcgcttataaaaaaagcgctaggattgtgggtgatgtgattggtaaataccacccccatggcgataacgcggtttatgatgcgttggtgagaatggcacaagatttttccatgcgcttggaattagtggatgggcagggcaactttggttctattgatggcgataacgccgcagcgatgcgttacactgaagccagaatgaccaag…
SA215C	atgcaagatcatttagtcaatgaaacaaaaaatattgtagaagtggggattgattcttctattgaagagagctatttggcttattccatgagcgtgatcatagggcgcgctttaccggacgctagagacggcttaaagcctgtgcataggcgtattttgtatgcgatgcatgaattaggccttacttccaaagtcgcttataaaaaaagcgctaggattgtgggtgatgtgattggtaaataccacccccatggcgataacgcggtttatgatgcgttggtgagaatggcacaagatttttccatgcgcttggaattagtggatgggcagggcaactttggttctattgatggcgataacgccgcagcgatgcgttacactgaagccagaatgaccaag…
SA216A	atgcaagatcatttagtcaatgaaacaaaaaatattgtagaagtggggattgattcttctattgaagagagctatttggcttattccatgagcgtgatcatagggcgcgctttaccggacgctagagacggcttaaagcctgtgcataggcgtattttgtatgcgatgcatgaattaggccttacttccaaagtcgcttataaaaaaagcgctaggattgtgggtgatgtgattggtaaataccacccccatggcgataacgcggtttatgatgcgttggtgagaatggcacaagatttttccatgcgcttggaattagtggatgggcagggcaactttggttctattgatggcgataacgccgcagcgatgcgttacactgaagccagaatgaccaag…
SA216C	atgcaagatcatttagtcaatgaaacaaaaaatattgtagaagtggggattgattcttctattgaagagagctatttggcttattccatgagcgtgatcatagggcgcgctttaccggacgctagagacggcttaaagcctgtgcataggcgtattttgtatgcgatgcatgaattaggccttacttccaaagtcgcttataaaaaaagcgctaggattgtgggtgatgtgattggtaaataccacccccatggcgataacgcggtttatgatgcgttggtgagaatggcacaagatttttccatgcgcttggaattagtggatgggcagggcaactttggttctattgatggcgataacgccgcagcgatgcgttacactgaagccagaatgaccaag…
SA220A	atgcaagatcgtttagtcaatgaaacaaaaaatattgtagaagtggggattgattcttctattgaagagagctatttagcttattccatgagcgtgatcatagggcgcgctttaccggacgctagagatggcttaaagcctgtgcataggcgtattttgtatgcgatgcatgaattaggccttacttccaaagtcgcttacaaaaaaagcgctaggatcgtaggtgatgtgattggtaaataccatccccatggcgataacgcggtttatgatgcgctagtgagaatggcgcaagatttttctatgcgtttggaattagtggatgggcagggcaactttggctctattgatggcgataacgctgcagcgatgcgttacactgaagccagaatgactaag…
SA220C	atgcaagatcgtttagtcaatgaaacaaaaaatattgtagaagtggggattgattcttctattgaagagagctatttagcttattccatgagcgtgatcatagggcgcgctttaccggacgctagagatggcttaaagcctgtgcataggcgtattttgtatgcgatgcatgaattaggccttacttccaaagtcgcttacaaaaaaagcgctaggatcgtaggtgatgtgattggtaaataccatccccatggcgataacgcggtttatgatgcgctagtgagaatggcgcaagatttttctatgcgtttggaattagtggatgggcagggcaactttggctctattgatggcgataacgctgcagcgatgcgttacactgaagccagaatgactaag…
SA221A	atgcaagataattcagtccaagataattcagtcaatgaaacaaaaaatattgtagaagtggggattgactcttctattgaagagagctatttagcttattccatgagcgtgatcatagggcgcgctttaccggacgctagagatggcttaaagcctgtgcataggcgtattttgtatgcgatgcatgaattaggccttactcccaaagtcgcttacaaaaaaagcgctaggatcgtgggtgatgtgattggtaaataccacccccatggcgataacgcggtttatgatgcactagtgagaatggcgcaagatttttctatgcgtttggaattagtggatgggcagggcaactttggatctattgatggcgataacgctgcagcaatgcgttacactgaa…
SA221C	atgcaagataattcagtccaagataattcagtcaatgaaacaaaaaatattgtagaagtggggattgactcttctattgaagagagctatttagcttattccatgagcgtgatcatagggcgcgctttaccggacgctagagatggcttaaagcctgtgcataggcgtattttgtatgcgatgcatgaattaggccttactcccaaagtcgcttacaaaaaaagcgctaggatcgtgggtgatgtgattggtaaataccacccccatggcgataacgcggtttatgatgcactagtgagaatggcgcaagatttttctatgcgtttggaattagtggatgggcagggcaactttggatctattgatggcgataacgctgcagcaatgcgttacactgaa…
SA221C	atgcaagataattcagtcaatgaaacaaaaaatattgtagaagtggggattgactcttctattgaagagagctatttagcttattccatgagcgtgatcatagggcgtgctttaccggacgctagagatggcttaaagcccgtgcataggcgtattttgtatgcgatgcatgaattaggccttacttccaaagtcgcttataaaaaaagcgctaggatcgtgggtgatgtgattggtaaataccacccccatggcgataacgcggtttatgatgcgctagtgagaatggcgcaagatttttctatgcgtttggaattagtggatgggcagggcaactttggatctattgatggcgataacgctgcagcgatgcgttacactgaagccagaatgactaag…
SA222A	atgcaagataattcagtcaatgaaacaaaaaatattgtagaagtggggattgactcttctattgaagagagctatttagcttattccatgagcgtgatcatagggcgtgctttaccggacgctagagatggcttaaagcccgtgcataggcgtattttgtatgcgatgcatgaattaggccttacttccaaagtcgcttataaaaaaagcgctaggatcgtgggtgatgtgattggtaaataccacccccatggcgataacgcggtttatgatgcgctagtgagaatggcgcaagatttttctatgcgtttggaattagtggatgggcagggcaactttggatctattgatggcgataacgctgcagcgatgcgttacactgaagccagaatgactaag…
SA222C	atgcaagataattcagtcaatgaaacaaaaaatattgtagaagtggggattgactcttctattgaagagagctatttagcttattccatgagcgtgatcatagggcgtgctttaccggacgctagagatggcttaaagcccgtgcataggcgtattttgtatgcgatgcatgaattaggccttacttccaaagtcgcttataaaaaaagcgctaggatcgtgggtgatgtgattggtaaataccacccccatggcgataacgcggtttatgatgcgctagtgagaatggcgcaagatttttctatgcgtttggaattagtggatgggcagggcaactttggatctattgatggcgataacgctgcagcgatgcgttacactgaagccagaatgactaag…
SA224A	atgcaagatcatttagttaatgaaaaaaatattgtagaagtggggattgattcttctattgaagagagttatttggcttattctatgagcgtgatcatagggcgcgctttaccggacgctagagatggtttaaaaccagtgcataggcgtattttgtatgcgatgaatgaattaggccttacttctaaagtcgcttataaaaaaagcgctaggattgtgggtgatgtgattggtaaataccacccccacggcgatagcgcggtttatgatgctctagtgagaatggcgcaagatttttctatgcgtttggaattagtggatgggcaaggaaactttggctctattgatggcgataacgctgcggcgatgcgttacactgaagccagaatgactaaggcg…
SA224C	atgcaagatcatttagttaatgaaaaaaatattgtagaagtggggattgattcttctattgaagagagttatttggcttattctatgagcgtgatcatagggcgcgctttaccggacgctagagatggtttaaaaccagtgcataggcgtattttgtatgcgatgaatgaattaggccttacttctaaagtcgcttataaaaaaagcgctaggattgtgggtgatgtgattggtaaataccacccccacggcgatagcgcggtttatgatgctctagtgagaatggcgcaagatttttctatgcgtttggaattagtggatgggcaaggaaactttggctctattgatggcgataacgctgcggcgatgcgttacactgaagccagaatgactaaggcg…
SA226A	atgcaagatcattcagtcaatgaaacaaaaaatattgtagaagtggggattgattcttctattgaagagagttatttggcttattctatgagcgtgatcatagggcgcgctttaccggacgctagagacggcttaaagccagtgcataggcgtattttgtatgcaatgcatgaattaggccttacttctaaagtcgcttataaaaaaagcgctaggattgtgggtgatgtgattggtaaataccacccccatggcgataatgcggtttatgatgcgctagtgagaatggcgcaagatttttccatgcgtttggaattggtggatgggcaaggcaattttggttctattgatggcgataacgctgcggcgatgcgttacactgaagccagaatgaccaag…
SA227A	atgcaagataattcagtccatgaaacaaaaaatattgtagaagtggggattgattcttctattgaagagagctatttggcttattccatgagcgtgatcatagggcgtgctttaccggatgctagagatggcttaaagcctgtgcataggcgtattttgtatgcgatgcatgaattaggccttacttccaaagtcgcttataaaaaaagcgctaggatcgtgggtgatgtgattggtaaataccacccccatggcgataatgcggtttatgatgcgttggtgagaatggcgcaagatttttccatgcgcttggaattagtggatgggcagggcaactttggctctattgatggcgataacgctgcagcgatgcgttatactgaagccaaaatgactaag…
SA227C	atgcaagataattcagtccatgaaacaaaaaatattgtagaagtggggattgattcttctattgaagagagctatttggcttattccatgagcgtgatcatagggcgtgctttaccggatgctagagatggcttaaagcctgtgcataggcgtattttgtatgcgatgcatgaattaggccttacttccaaagtcgcttataaaaaaagcgctaggatcgtgggtgatgtgattggtaaataccacccccatggcgacaccgcagtttatgatgcgttggtgagaatggcgcaagatttttccatgcgcttggaattagtggacgggcagggcaactttggctctattgatggcgataacgctgcagcgatgcgttacactgaagccagaatgactaag…
SA251A	atgcaagatcattcaatcaatgaaacaaaaaatattgtagaagtggggattgattcttctattgaagagagttatttggcttattctatgagcgtgatcatagggcgcgctttaccggacgctagagatggcttaaagcctgttcataggcgtattttgtatgcgatgaatgaattaggccttacttctaaagtcgcttataaaaaaagcgctaggattgtgggtgatgtgattggtaaataccacccccatggcgatagcgcggtttatgatgcactagtgagaatggcgcaagatttttctatgcgtttggaattagtggatgggcaaggaaactttggctctattgatggcgataacgctgcggcgatgcgttacactgaagccagaatgaccaag…
SA251C	atgcaagatcattcaatcaatgaaacaaaaaatattgtagaagtggggattgattcttctattgaagagagttatttggcttattctatgagcgtgatcatagggcgcgctttaccggacgctagagatggcttaaagcctgttcataggcgtattttgtatgcgatgaatgaattaggccttacttctaaagtcgcttataaaaaaagcgctaggattgtgggtgatgtgattggtaaataccacccccatggcgatagcgcggtttatgatgcactagtgagaatggcgcaagatttttctatgcgtttggaattagtggatgggcaaggaaactttggctctattgatggcgataacgctgcagcgatgcgttacactgaagccagaatgactaag…
SA252A	atgccttttcaaaccaataaagccaaattagtggaacaaatcagcgatttagcgcgagaaaagcaaattgaaggcattagcgaagtgcgcgatgaaagcgatagagagggaattagagtggtgattgaattaaaaagagacgcgatgagtgaaattgtcttaaaccacctttacaaactcaccaccatggagaccacttttagcatcattttactcgctatttataataaagagcctaagattttcacgcttttagagttgttgcgccttttcttaaaccacagaaagaccattattataagacgcacgatttttgaattggaaaaggctaaggctagagcgcatattttagagggctatctgatcgccttggacaatattgatgaaatcgtgcagctc…
SA252A	atgcaagataattcagtccatgaaacaaaaaatattgtagaagtggggattgattcttctattgaagagagctatttggcttattccatgagcgtgatcatagggcgtgctttaccggatgctagagatggcttaaagcctgtgcataggcgtattttgtatgcgatgcatgaattaggccttacttccaaagtcgcttataaaaaaagcgctaggatcgtgggtgatgtgattggtaaataccacccccatggcgacaccgcagtttatgatgcgttggtgagaatggcgcaagatttttccatgcgcttggaattagtggacgggcagggcaactttggctctattgatggcgataacgctgcagcgatgcgttacactgaagccagaatgactaag…
SA252C	atgccttttcaaaccaataaagccaaattagtggaacaaatcagcgatttagcgcgagaaaagcaaattgaaggcattagcgaagtgcgcgatgaaagcgatagagagggaattagagtggtgattgaattaaaaagagacgcgatgagtgaaattgtcttaaaccacctttacaaactcaccaccatggagaccacttttagcatcattttactcgctatttataataaagagcctaagattttcacgcttttagagttgttgcgccttttcttaaaccacagaaagaccattattataagacgcacgatttttgaattggaaaaggctaaggctagagcgcatattttagagggctatctgatcgccttggacaatattgatgaaatcgtgcagctc…
SA252C	atgcaagatcatttagttaatgaaaaaaatattgtagaagtggggattgattcttctattgaagagagttatttggcttattctatgagcgtgatcatagggcgcgctttaccggacgctagagatggtttaaaaccagtgcataggcgtattttgtatgcgatgaatgaattaggccttacttctaaagtcgcttataaaaaaagcgctaggattgtgggtgatgtgattggtaaataccacccccacggcgatagcgcggtttatgatgctctagtgagaatggcgcaagatttttctatgcgtttggaattagtggatgggcaaggaaactttggctctattgatggcgataacgctgcggcgatgcgttacactgaagccagaatgactaaggcg…
SA300A	atgcaagatcatttagttaatgaaacaaaaaatattgtagaagtggggattgattcttctattgaagagagctatttggcttattccatgagcgtgatcataggacgcgccttaccggacgctagagacggcttaaagcctgttcataggcgtattttgtatgcgatgcatgaattaggccttacttccaaagtcgcttataaaaaaagcgctaggatcgtgggtgatgtgattggtaaataccacccccatggcgataatgcggtttatgatgcgttagtgagaatggcgcaagatttttccatgcgtttggaattagtggatgggcagggcaactttggttctattgatggcgataacgccgcagcgatgcgttacactgaagccagaatgaccaag…
SA300A	atgccttttcaaaccaataaagccaaattagtggaacaaatcagcgatttagcgcgagaaaaacaaattgaaggcattagcgaagtgcgcgatgaaagcgatagagagggaattagagtggtgattgaattaaaaagagacgcgatgagtgaaattgtcttaaaccacctctacaaactcaccactatggagaccacttttagcatcattttactcgctatttataataaagagcctaagattttcacgcttttagagttgttgcgcctttttttaaaccacagaaaaaccattattataagacgcacgatttttgaattagaaaaggctaaggccagagcgcatattttagagggctatttgatcgccttggacaatattgatgaaatcgtacaactc…
SA300C	atgcaagatcatttagttaatgaaacaaaaaatattgtagaagtggggattgattcttctattgaagagagctatttggcttattccatgagcgtgatcataggacgcgccttaccggacgctagagacggcttaaagcctgttcataggcgtattttgtatgcgatgcatgaattaggccttacttccaaagtcgcttataaaaaaagcgctaggatcgtgggtgatgtgattggtaaataccacccccatggcgataatgcggtttatgatgcgttagtgagaatggcgcaagatttttccatgcgtttggaattagtggatgggcagggcaactttggttctattgatggcgataacgccgcagcgatgcgttacactgaagccagaatgaccaag…
SA301A	atgcaagataattcagtccatgaaacaaaaaatattgtagaagtggggattgattcttctattgaagagagctatttggcttattccatgagcgtgatcatagggcgtgctttaccggatgctagagatggcttaaagcctgtgcataggcgtattttgtatgcgatgcatgaattaggccttacttccaaagtcgcttataaaaaaagcgctaggatcgtgggtgatgtgattggtaaataccacccccatggcgacaccgcagtttatgatgcgttggtgagaatggcgcaagatttttccatgcgcttggaattagtggacgggcagggcaactttggctctattgatggcgataacgctgcagcgatgcgttacactgaagccagaatgactaag…
SA301C	atgcaagataattcagtccatgaaacaaaaaatattgtagaagtggggattgattcttctattgaagagagctatttggcttattccatgagcgtgatcatagggcgtgctttaccggatgctagagatggcttaaagcctgtgcataggcgtattttgtatgcgatgcatgaattaggccttacttccaaagtcgcttataaaaaaagcgctaggatcgtgggtgatgtgattggtaaataccacccccatggcgacaccgcagtttatgatgcgttggtgagaatggcgcaagatttttccatgcgcttggaattagtggacgggcagggcaactttggctctattgatggcgataacgctgcagcgatgcgttacactgaagccagaatgactaag…
SNT49	atgcaagataattcaatcaatgaaacaaaaaatattgtagaagtggggattgattcttctattgaagagagctatttagcttattcaatgagcgtgatcatagggcgcgctttaccggacgctagagatggcttaaagcctgtgcataggcgtattttgtatgcgatgcatgaattaggccttacttccaaagtcgcttataaaaaaagtgctaggatcgtgggtgatgtgattggtaaataccaccctcatggcgataacgcggtttataatgcgttagtgagaatggcgcaagacttttctatgcgtttggaattagtggatgggcaaggcaactttggctccattgatggcgataacgctgcagcgatgcgttacactgaagccagaatgaccaag…
SouthAfrica50	atgcaagatcatttagtcaatgaaacaaaaaatattgtagaagtggggattgattcttctattgaagagagttatttggcttattctatgagcgtgatcatagggcgcgctttaccggacgctagagatggcttaaagcctgtacataggcgtattttgtatgcgatgaatgaattaggccttacttctaaagtcgcttataaaaaaagcgctaggattgtgggtgatgtgattggtaaataccacccccacggcgatagagcggtttatgatgctctagtgagaatggcgcaagatttttccatgcgtttggaattagtggatgggcaaggaaactttggctctattgatggcgataacgctgcggcgatgcgttacactgaagccagaatgaccaag…
SU1	atgcaagataattcagtcaatgaaacaaaaaatattgtagaagtggggattgattcttctattgaagagagctatttagcttattccatgagcgtgatcatagggcgcgctttaccggatgctagagatggcttaaagcccgtgcataggcgtattttgtatgcgatgcatgaattaggccttacttctaaagtcgcttataaaaaaagtgctaggatcgtgggtgatgtgattggtaaataccacccccatggcgataacgcggtttatgatgcgctagtgagaatggcgcaagatttttccatgcgtttggaattagtggatgggcagggcaactttggctctattgatggcgataacgctgcggcgatgcgttacactgaagccagaatgactaag…

## Sheet: gyrB_Afro
ID	Sequence
KIN100	atgcaaaattaccagagccatagtattaaggttttaaaaggcttagagggggttaggaaacgccctggaatgtatattggcgataccaatgtgggtgggttgcaccacatggtgtatgaagtcgtggataacgctgtagatgagagcatggcgggtttttgcgatacgattaacatcactttgactgaggaggggtcatgcattgtagaagataacgggcgaggcattcctgtagatatccaccccacggaaaaaatccccgcttgcaccgtggttctaacgattttgcatgcggggggcaagtttgataacgatacttataaagtttcaggcggattgcatggcgtgggcgtttcggttgtaaacgctttgagcaaacgcttgattatgaccattaaa…
KIN101	atgcaaaattaccagagccatagtattaaggttttaaaaggcttagagggggttaggaaacgccctggaatgtatattggcgataccaatataggcgggttacaccacatggtgtatgaagtcgtggataacgctgtagatgagagcatggcgggcttttgcgataggattaatatcactttgactgaggaggggtcatgcattgtagaagataacgggcgaggcattcctgtagacattcaccccacggaaaaaatccccgcttgcactgtggttttaacgattttgcatgcggggggcaagtttgataatgatacttataaagtttcaggcggtttgcatggcgtgggcgtttcggttgtgaacgctttaagcaaacgcttgatcatgacgattaaa…
KIN102	atgcaaaattaccagagccatagtattaaggttttaaaaggcttagagggggttaggaaacgccctggaatgtatattggcgataccaatataggcgggttacaccacatggtgtatgaagtcgtggataacgctgtagatgagagcatggcgggcttttgcgataggattaatatcactttgactgaggaggggtcatgcattgtagaagataacgggcgaggcattcctgtagacattcaccctacggaaaagatccctgcttgcactgtggttttaacgattttgcatgcggggggcaagtttgataatgatacttataaagtttcaggcggtttgcatggcgtgggcgtttcggttgtgaacgctttgagcaaacgcttgattatgaccattaaa…
KIN104	atgcaaaattaccagagccatagtattaaggttttaaaaggcttagagggggttaggaaacgccctggaatgtatattggcgataccaatataggcgggttacaccacatggtgtatgaagtcgtggataacgctgtagatgagagcatggcgggcttttgcgataggattaatatcactttgactgaggaggggtcatgcattgtagaagataacgggcgaggcattcctgtagacattcaccccacggaaaaaatccccgcttgcaccgtggttttaacgattttgcatgcggggggcaagtttgataatgatacttataaagtttcaggcggtttgcatggcgtgggcgtttcggttgtgaacgctttgagcaaacgcttgatcatgacgattaaa…
KIN105	atgcaaaattaccagagccatagtattaaggttttaaaaggcttagagggggttaggaaacgccctggaatgtatattggcgataccaatataggcgggttacaccacatggtgtatgaagtcgtggataacgctgtagatgagagcatggcgggcttttgcgataggattaatatcactttgactgatgagggttcatgcattgtagaagataacgggcgaggcattcctgtagacattcaccccacggaaaaaatccccgcttgcaccgtggttttaacgattttgcatgcggggggcaagtttgataatgatacttataaagtttcaggcggtttgcatggcgtgggcgtttcggttgtgaacgctttgagcaaacgcttgatcatgacgattaaa…
KIN112	atgcaaaattaccagagccatagtattaaggttttaaaaggcttagagggggttaggaaacgccctggaatgtatattggcgataccaatataggcgggttacaccacatggtgtatgaagtcgtggataacgctgtagatgagagcatggcgggcttttgcgataggattaatatcactttgactgaggaggggtcatgcattgtagaagataacgggcgaggcattcctgtagacattcaccccacggaaaaaatccccgcttgcaccgtggttttaacgattttgcatgcggggggcaagtttgataatgatacttataaagtttcaggcggtttgcatggcgtgggcgtttcggttgtgaacgctttgagcaaacgcttgatcatgacgattaaa…
KIN114	atgcaaaattaccagagccatagtattaaggttttaaaaggcttagagggggttaggaaacgccctggaatgtatattggcgataccaatataggcgggttacaccacatggtgtatgaagtcgtggataacgctgtagatgagagcatggcgggcttttgcgataggattaatatcactttgactgaggaggggtcatgcattgtagaagataacgggcgaggcattcctgtagacattcaccccacggaaaaaatccccgcttgcaccgtggttttaacgattttgcatgcggggggcaagtttgataatgatacttataaagtttcaggcggtttgcatggcgtgggcgtttcggttgtgaacgctttgagcaaacgcttgatcatgacgattaaa…
KIN115	atgcaaaattaccagagccatagtattaaggttttaaaaggcttagagggggttaggaaacgacctggaatgtatattggcgataccaatataggcgggttacaccacatggtgtatgaagtcgtggataacgctgtagatgagagcatggcgggtttttgcgatacgattaacatcactttgactgaggaggggtcatgcattgtagaagataacgggcgaggcattcctgtagacattcaccccacggaaaaaatccccgcttgcaccgtggttttaacgattttgcatgcggggggcaagtttgataatgatacttataaagtttcaggcggtttgcatggcgtgggcgtttcggttgtgaacgctttgagcaaacgcttgatcatgacgattaaa…
KIN117	atgcaaaattaccagagccatagtattaaggttttaaaaggcttagagggggttaggaaacgccctggaatgtatattggcgataccaatataggcgggttacaccacatggtgtatgaagtcgtggataacgctgtagatgagagcatggcgggtttttgtgatacgattaacatcactttgactgaggaggggtcatgcattgtagaagataacgggcgaggcattcctgtagacattcaccctacggaaaagatccccgcttgcactgtggttttaacgattttgcatgcggggggcaagtttgataatgatacttataaagtttcaggcggtttgcatggcgtgggcgtttcggttgtgaacgctttgagcaaacgcttgattatgaccattaaa…
KIN118	atgcaaaattaccagagccatagtattaaggttttaaaaggcttagagggggttaggaaacgccctggaatgtatattggcgataccaatataggcgggttacaccacatggtgtatgaagtcgtggataacgctgtagatgagagcatggcgggcttttgcgataggattaatatcactttgactgaggaggggtcatgcattgtagaagataacgggcgaggcattcctgtagacattcaccccacggaaaaaatccccgcttgcaccgtggttttaacgattttgcatgcggggggcaagtttgataatgatacttataaagtttcaggcggtttgcatggcgtgggcgtttcggttgtgaacgctttaagcaaacgcttgatcatgacgattaaa…
KIN119	atgcaaaattaccagagccatagtattaaggttttaaaaggcttagagggggttaggaaacgccctggaatgtatattggcgataccaatataggcgggttacaccacatggtgtatgaaatcgtggataacgctgtagatgagagcatggcgggcttttgcgataggattaatatcactttgactgaggaggggtcatgcattgtagaagataacgggcgaggcattcctgtagacattcaccccacggaaaaaatccccgcttgcactgtggttttaacgattttgcatgcggggggcaagtttgataatgatacttataaagtttcaggcggtttgcatggcgtgggcgtttcggttgtgaacgctttaagcaaacgcttgatcatgacgattaaa…
KIN12	atgcaaaattaccagagccatagtattaaggttttaaaaggcttagagggggttaggaaacgccctggaatgtatattggcgataccaatataggcgggttacaccacatggtgtatgaagtcgtggataacgctgtagatgagagcatggcgggcttttgcgataggattaatatcactttgactgaggaggggtcatgcattgtagaagataacgggcgaggcattcctgtagacattcaccctacggaaaaaatccccgcttgcactgtggttttaacgattttgcatgcggggggcaagtttgataatgatacttataaagtttcaggcggtttgcatggcgtgggcgtttcggttgtgaacgctttgagcaaacgcttgatcatgacgattaaa…
KIN120	atgcaaaattaccagagccatagtattaaggttttaaaaggcttagagggggttaggaaacgacctggaatgtatattggcgataccaatataggcgggttacaccacatggtgtatgaagtcgtggataacgctgtagatgagagcatggcgggcttttgcgataggattaatatcactttgactgaggaggggtcatgcattgtagaagataacgggcgaggcattcctgtagacattcaccccacggaaaaaatccccgcttgcactgtggttttaacgattttgcatgcggggggcaagtttgataatgatacttataaagtttcaggcggtttgcatggcgtgggcgtttcggttgtgaacgctttgagcaaacgcttgatcatgaccattaaa…
KIN121	atgcaaaattaccagagccatagtattaaggttttaaaaggcttagagggggttaggaaacgccctggaatgtatattggcgataccaatataggcgggttacaccacatggtgtatgaagtcgtggataacgctgtagatgagagcatggcgggcttttgcgataggattaatatcactttgactgaggaggggtcatgcattgtagaagataacgggcgaggcattcctgtagacattcaccccacggaaaaaatccccgcttgcaccgtggttttaacgattttgcatgcggggggcaagtttgataatgatacttataaagtttcaggcggtttgcatggcgtgggcgtttcggttgtgaacgctttgagcaaacgcttgatcatgacgattaaa…
KIN122	atgcaaaattaccagagccatagtattaaggttttaaaaggcttagagggggttaggaaacgccctggaatgtatattggcgataccaatataggcgggttacaccacatggtgtatgaagtcgtggataacgctgtagatgagagcatggcgggcttttgcgataggattaatatcactttgactgaggaggggtcatgcattgtagaagataacgggcgaggcattcctgtagacattcaccccacggaaaaaatccccgcttgcactgtggttttaacgattttgcatgcggggggcaagtttgataatgatacttataaagtttcaggcggtttgcatggcgtgggcgtttcggttgtgaacgctttgagcaaacgcttgatcatgaccattaaa…
KIN14	atgcaaaattaccagagccatagtattaaggttttaaaaggcttagagggggttaggaaacgccctggaatgtatattggcgataccaatataggtgggttacaccacatggtgtatgaagtcgtggataacgctgtagatgagagcatggcgggcttttgcgataggattaatatcactttgactgaggaggggtcatgcattgtagaagataacgggcgaggcattcctgtagatattcaccccacggaaaaaatccccgcttgcaccgtggttttaacgattttgcatgcggggggcaagtttgataatgatacttataaagtttcaggcggtttgcatggcgtgggcgtttcggttgtgaacgctttgagcaaacgcttgatcatgacgattaaa…
KIN38	atgcaaaattaccagagccatagtattaaggttttaaaaggcttagagggggttaggaaacgacctggaatgtatattggcgataccaatataggcgggttacaccacatggtgtatgaagtcgtggataacgctgtagatgagagcatggcgggtttttgcgatacgattaacatcactttgactgaggaggggtcatgcattgtagaagataacgggcgaggcattcctgtagacattcaccccacggaaaaaatccccgcttgcaccgtggttttaacgattttgcatgcggggggcaagtttgataatgatacttataaagtttcaggcggtttgcatggcgtgggcgtttcggttgtgaacgctttgagcaaacgcttgatcatgacgattaaa…
KIN5	atgcaaaattaccagagccatagtattaaggttttaaaaggcttagagggggttaggaaacgccctggaatgtatattggcgataccaatataggcgggttacaccacatggtgtatgaagtcgtggataacgctgtagatgagagcatggcgggcttttgcgataggattaatatcactttgactgaggaggggtcatgcattgtagaagataacgggcgaggcattcctgtagacattcaccccacggaaaaaatccccgcttgcaccgtggttttaacgattttgcatgcggggggcaagtttgataatgatacttataaagtttcaggtggtttgcatggcgtgggcgtttcggttgtgaacgctttaagcaaacgcttgatcatgacgattaaa…
KIN53	atgcaaaattaccagagccatagtattaaggttttaaaaggcttagagggggttaggaaacgccctggaatgtatattggcgataccaatgtgggtgggttgcaccacatggtgtatgaagtcgtggataacgctgtagatgagagcatggcgggtttttgcgataggattaatatcactttgactgaggaggggtcatgcattgtagaagataacgggcgaggcattcctgtagacattcaccctacggaaaagatccccgcttgcactgtggttttaacgattttgcatgcggggggcaagtttgataatgatacttataaagtttcaggcggtttgcatggcgtgggcgtttcggttgtgaacgctttaagcaaacgcttgatcatgaccattaaa…
KIN58	atgcaaaattaccagagccatagtattaaggttttaaaaggcttagagggggttaggaaacgacctggaatgtatattggcgataccaatataggcgggttacaccacatggtgtatgaagtcgtggataacgctgtagatgagagcatggcgggcttttgcgataggattaatatcactttgactgaggaggggtcatgcattgtagaagataacgggcgaggcattcctgtagacattcaccccacggaaaaaatccccgcttgcaccgtggttttaacgattttgcatgcggggggcaagtttgataatgatacttataaagtttcaggcggtttgcatggcgtgggcgtttcggttgtgaacgctttgagcaaacgcttgatcatgacgattaaa…
KIN59	atgcaaaattaccagagccatagtattaaggttttaaaaggcttagagggggttaggaaacgccctggaatgtatattggcgataccgatataggcgggttacaccacatggtgtatgaagtcgtggataacgctgtagatgagagcatggcgggcttttgcgataggattaatatcactttgactgaggaggggtcatgcattgtagaagataacgggcgaggcattcctgtagacattcaccccacggaaaaaatccccgcttgcaccgtggttttaacgattttgcatgcggggggcaagtttgataatgatacttataaagtttcaggcggtttgcatggcgtgggcgtttcggttgtgaacgctttgagcaaacgcttgatcatgacgattaaa…
KIN60	atgcaaaattaccagagccatagtattaaggttttaaaaggcttagagggggttaggaaacgccctggaatgtatattggcgatactaatataggcgggttacaccacatggtgtatgaagtcgtggataacgctgtagatgagagcatggcgggtttttgtgatacgattaacatcgctttgactgaggaggggtcatgcattgtagaagataacgggcgaggcattcctgtagacattcaccctacggaaaagatccccgcttgcactgtggttttaacgattttgcatgcggggggcaagtttgataatgatacttataaagtttcaggcggtttgcatggcgtgggcgtttcggttgtgaacgctttgagcaaacgcttgattatgaccattaaa…
KIN61	atgcaaaattaccagagccatagtattaaggttttaaaaggcttagagggggttaggaaacgccctggaatgtatattggcgatactaatataggcgggttacaccacatggtgtatgaagtcgtggataacgctgtagatgagagcatggcgggtttttgtgatacgattaacatcgctttgactgaggaggggtcatgcattgtagaagataacgggcgaggcattcctgtagacattcaccctacggaaaagatccccgcttgcactgtggttttaacgattttgcatgcggggggcaagtttgataatgatacttataaagtttcaggcggtttgcatggcgtgggcgtttcggttgtgaacgctttgagcaaacgcttgattatgaccattaaa…
KIN62	atgcaaaattaccagagccatagtattaaggttttaaaaggcttagagggggttaggaaacgccctggaatgtatattggcgataccaatataggcgggttacaccacatggtgtatgaagtcgtggataacgctgtagatgagagcatggcgggcttttgcgataggattaatatcactttgactgaggaggggtcatgcattgtagaagataacgggcgaggcattcctgtagacattcaccccacggaaaaaatccccgcttgcaccgtggttttaacgattttgcatgcggggggcaagtttgataatgatacttataaagtttcaggcggtttgcatggtgtgggcgtttcggttgtgaacgctttgagcaaacgcttgatcatgacgattaaa…
KIN65	atgcaaaattaccagagccatagtattaaggttttaaagggcttagagggggttaggaaacgccctggaatgtatattggcgataccaatataggcgggttacaccacatggtgtatgaagtcgtggataacgctgtagatgagagcatggcgggcttttgcgataggattaatatcactttgactgaggaggggtcatgcattgtagaagataacgggcgaggcattcctgtagacattcaccccacggaaaaaatccccgcttgcactgtggttttaacgattttgcatgcggggggcaagtttgataatgatacttataaagtttcaggcggtttgcatggcgtgggcgtttcggttgtgaacgctttgagcaaacgcttgatcatgaccattaaa…
KIN68	atgcaaaattaccagagccatagtattaaggttttaaaaggcttagagggggttaggaaacgccctggaatgtatattggcgataccaatataggcgggttacaccacatggtgtatgaagtcgtggataacgctgtagatgagagcatggcgggcttttgcgataggattaatatcactttgactgaggaggggtcatgcattgtagaagataacgggcgaggcattcctgtagacattcaccccacggaaaaaatccccgcttgcaccgtggttttaacgattttgcatgcggggggcaagtttgataatgatacttataaagtttcaggcggtttgcatggcgtgggcgtttcggttgtgaacgctttgagcaaacgcttgatcatgacgattaaa…
KIN71	atgcaaaattaccagagccatagtattaaggttttaaaaggcttagagggggttaggaaacgccctggaatgtatattggcgataccaatataggcgggttacaccacatggtgtatgaagtcgtggataacgctgtagatgagagcatggcgggcttttgcgataggattaatatcactttgactgaggaggggtcatgcattgtagaagataacgggcgaggcattcctgtagacattcaccccacggaaaaaatccccgcttgcactgtggttttaacgattttgcatgcggggggcaagtttgataatgatacttataaagtttcaggcggtttgcatggcgtgggcgtttcggttgtgaacgctttgagcaaacgcttgatcatgaccattaaa…
KIN73	atgcaaaattaccagagccatagtattaaggttttaaaaggcttagagggggttaggaaacgccctggaatgtatattggcgataccaatataggcgggttacaccacatggtgtatgaagtcgtggataacgctgtagatgagagcatggcgggcttttgcgataggattaatatcactttgactgaggaggggtcatgcattgtagaagataacgggcgaggcattcctgtagacattcaccccacggaaaaaatccccgcttgcaccgtggttttaacgattttgcatgcggggggcaagtttgataatgatacttataaagtttcaggcggtttgcatggcgtgggcgtttcggttgtgaacgctttgagcaaacgcttgatcatgacgattaaa…
KIN74	atgcaaaattaccagagccatagtattaaggttttaaaaggcttagagggggttaggaaacgccctggaatgtatattggcgataccaatataggcgggttacaccacatggtgtatgaagtcgtggataacgctgtagatgagagcatggcgggcttttgcgataggattaatatcactttgactgaggaggggtcatgcattgtagaagataacgggcgaggcattcctgtagacattcaccccacggaaaaaatccccgcttgcactgtggttttaacgattttgcatgcggggggcaagtttgataatgatacttataaagtttcaggcggtttgcatggcgtgggcgtttcggttgtgaacgctttgagcaaacgcttgatcatgaccattaaa…
KIN76	atgcaaaattaccagagccatagtattaaggttttaaaaggcttagagggggttaggaaacgccctggaatgtatattggcgataccaatataggcgggttacaccacatggtgtatgaagtcgtggataacgctgtagatgagagcatggcgggcttttgcgataggattaatatcactttgactgaggaggggtcatgcattgtagaagatgacgggcgaggcattcctgtagacattcaccctacggaaaagatccccgcttgcactgtggttttaacgattttgcatgcggggggcaagtttgataatgatacttataaagtttcaggcggtttgcatggcgtgggcgtttcggttgtgaacgctttgagcaaacgcttgatcatgaccattaaa…
KIN77	atgcaaaattaccagagccatagtattaaggttttaaaaggcttagagggggttaggaaacgccctggaatgtatattggcgataccaatataggcgggttacaccacatggtgtatgaagtcgtggataacgctgtagatgagagcatggcgggcttttgcgataggattaatatcactttgactgaggaggggtcatgcattgtagaagataacgggcgaggcattcctgtagacattcaccccacggaaaaaatccccgcttgcaccgtggttttaacgattttgcatgcggggggcaagtttgataatgatacttataaagtttcaggcggtttgcatggcgtgggcgtttcggttgtgaacgctttgagcaaacgcttgatcatgacgattaaa…
KIN79	atgcaaaattaccagagccatagtattaaggttttaaaaggcttagagggggttaggaaacgccctggaatgtatattggcgataccaatataggtgggttacaccacatggtgtatgaagtcgtggataacgctgtagatgagagcatggcgggcttttgcgataggattaatatcactttgactgaggaggggtcatgcattgtagaagataacgggcgaggcattcctgtagacattcaccccacggaaaaaatccccgcttgcaccgtggttttaacgattttgcatgcggggggcaagtttgataatgatacttataaagtttcaggcggtttgcatggcgtgggcgtttcggttgtgaacgctttgagcaaacgcttgatcatgacgattaaa…
KIN8	atgcaaaattaccagagccatagtattaaggttttaaaaggcttagagggggttaggaaacgccctggaatgtatattggcgataccaatgtgggtgggttgcaccacatggtgtatgaagtcgtggataacgctgtagatgagagcatggcgggtttttgcgatacgattaacatcactttgactgaggaggggtcatgcattgtagaagataacgggcgaggcattcctgtagatatccaccccacggaaaaaatccccgcttgcaccgtggttctaacgattttgcatgcggggggcaagtttgataacgatacttataaagtttcaggcggattgcatggcgtgggcgtttcggttgtaaacgctttgagcaaacgcttgattatgaccattaaa…
KIN81	atgcaaaattaccagagccatagtattaaggttttaaaaggcttagagggggttaggaaacgccctggaatgtatattggcgataccaatataggcgggttacaccacatggtgtatgaagtcgtggataacgctgtagatgagagcatggcgggcttttgcgataggattaatatcactttgactgaggagggttcatgcattgtagaagataacgggcgaggcattcctgtagacattcaccccacggaaaagatccccgcttgcactgtggttttaacgattttgcatgcggggggcaagtttgataatgatacttataaagtttcaggcggtttgcatggcgtgggcgtttcggttgtgaacgctttgagcaaacgcttgattatgaccattaaa…
KIN82	atgcaaaattaccagagccatagtattaaggttttaaaaggcttagagggggttaggaaacgccctggaatgtatattggcgataccaatataggcgggttacaccacatggtgtatgaagtcgtggataacgctgtagatgagagcatggcgggcttttgcgataggattaatatcactttgactgatgagggttcatgcattgtagaagataacgggcgaggcattcctgtagacattcaccccacggaaaaaatccccgcttgcactgtggttttaacgattttgcatgcggggggcaagtttgataatgatacttataaagtttcaggcggtttgcatggcgtgggcgtttcggttgtgaacgctttgagcaaacgcttgatcatgacgattaaa…
KIN86	atgcaaaattaccagagccatagtattaaggttttaaaaggcttagagggggttaggaaacgccctggaatgtatattggcgataccaatataggcgggttacaccacatggtgtatgaagtcgtggataacgctgtagatgagagtatggcgggcttttgcgataggattaatatcactttgactgaggaggggtcatgcattgtagaagataacgggcgaggcattcctgtagacattcaccccacggaaaaaatccccgcttgcaccgtggttttaacgattttgcatgcggggggcaagtttgataatgatacttataaagtttcaggcggtttgcatggcgtgggcgtttcggttgtgaacgctttgagcaaacgcttgatcatgaccattaaa…
KIN87	atgcaaaattaccagagccatagtattaaggttttaaaaggcttagagggggttaggaaacgccctggaatgtatattggcgataccaatataggcgggttacaccacatggtgtatgaagtcgtggataacgctgtagatgagagcatggcgggcttttgcgataggattaatatcactttgactgaggaggggtcatgcgttgtagaagataacgggcgaggcattcctgtagacattcaccccacggaaaaaatccccgcttgcaccgtggttttaacgattttgcatgcggggggcaagtttgataatgatacttataaagtttcaggcggtttgcatggcgtgggcgtttcggttgtgaacgctttaagcaaacgcttgatcatgaccattaaa…
KIN88	atgcaaaattaccagagccatagtattaaggttttaaaaggcttagagggggttaggaaacgccctggaatgtatattggcgataccaatataggcgggttacaccacatggtgtatgaagtcgtggataacgctgtagatgagagcatggcgggcttttgcgataggattaatatcactttgactgaggaggggtcatgcattgtagaagataacgggcgaggcattcctgtagacattcaccccacggaaaaaatccccgcttgcaccgtggttttaacgattttgcatgcggggggcaagtttgataatgatacttataaagtttcaggcggtttgcatggcgtgggcgtttcggttgtgaacgctttgagcaaacgcttgatcatgacgattaaa…
KIN94	atgcaaaattaccagagccatagtattaaggttttaaaaggcttagagggggttaggaaacgccctggaatgtatattggcgataccaatataggcgggttacaccacatggtgtatgaagtcgtggataacgctgtagatgagagcatggcgggcttttgcgataggattaatatcactttgactgaggaggggtcatgcgttgtagaagataacgggcgaggcattcctgtagacattcaccccacggaaaaaatccccgcttgcaccgtggttttaacgattttgcatgcggggggcaagtttgataatgatacttataaagtttcaggcggtttgcatggcgtgggcgtttcggttgtgaacgctttgagcaaacgcttgatcatgacgattaaa…
KIN99	atgcaaaattaccagagccatagtattaaggttttaaaaggcttagagggggttaggaaacgccctggaatgtatattggcgataccaatataggcgggttacaccacatggtgtatgaagtcgtggataacgctgtagatgagagcatggcgggcttttgcgataggattaatatcactttgactgatgagggttcatgcattgtagaagataacgggcgaggcattcctgtagacattcaccccacggaaaaaatccccgcttgcaccgtggttttaacgattttgcatgcggggggcaagtttgataatgatacttataaagtttcaggcggtttgcatggcgtgggcgtttcggttgtgaacgctttgagcaaacgcttgatcatgacgattaaa…
CKIN1	atgcaaaattaccagagccatagtattaaggttttaaaaggcttagagggggttaggaaacgccctggaatgtatattggcgataccaatataggcgggttacaccacatggtgtatgaagttgtggataacgctgtagatgagagcatggcgggcttttgcgataggattaatatcactttgactgaggaggggtcatgcattgtagaagataacgggcgaggcattcctgtagacattcaccccacggaaaaaatccccgcttgcactgtggttttaacgattttgcatgcggggggcaagtttgataatgatacttataaagtttcaggcggtttgcatggcgtgggcgtttcggttgtgaacgctttgagcaaacgcttgattatgaccattaaa…
CKIN10	atgcaaaattaccagagccatagtattaaggttttaaaaggcttagagggggttaggaaacgccctggaatgtatattggcgataccaatataggcgggttacaccacatggtgtatgaagtcgtggataacgctgtagatgagagcatggcgggtttttgtgatacgattaacatcactttgactgaggaggggtcatgcattgtagaagataacgggcgaggcattcctgtagacattcaccctacggaaaagatccccgcttgcactgtggttttaacgattttgcatgcggggggcaagtttgataatgatacttataaagtttcaggcggtttgcatggcgtgggcgtttcggttgtgaacgctttgagcaaacgcttgatcatgaccattaaa…
CKIN100	atgcaaaattaccagagccatagtattaaggttttaaaaggcttagagggggttaggaaacgccctggaatgtatgttggcgataccaatataggcgggttacaccacatggtgtatgaagtcgtggataacgctgtagatgagagcatggcgggcttttgcgataggattaatatcactttgactgaggaggggtcatgcattgtagaagataacgggcgaggcattcctgtagacattcaccccacggaaaaaatccccgcttgcaccgtggttttaacgattttgcatgcggggggcaagtttgataatgatacttataaagtttcaggcggtttgcatggcgtgggcgtttcggttgtgaacgctttgagcaaacgcttgatcatgacgattaaa…
CKIN101	atgcaaaattaccagagccatagtattaaggttttaaaaggcttagagggggttaggaaacgccctggaatgtatattggcgataccaatataggcgggttacaccacatggtgtatgaagtcgtggataacgctgtagatgagagcatggcgggcttttgcgataggattaatatcactttgactgaggaggggtcatgcattgtagaagataacgggcgaggcattcctgtagacattcaccctacggaaaaaatccctgcttgcaccgtggttttaacgattttgcatgcggggggcaagtttgataatgatacttataaagtttcaggcggtttgcatggcgtgggcgtttcggttgtgaacgctttgagcaaacgcttgatcatgacgattaaa…
CKIN102	atgcaaaattaccagagccatagtattaaggttttaaaaggcttagagggggttaggaaacgccctggaatgtatattggcgataccaatataggcgggttacaccacatggtgtatgaagtcgtggataacgctgtagatgagagcatggcgggcttttgcgataggattaatatcactttgactgaggaggggtcatgcattgtagaagataacgggcgaggcattcctgtagacattcaccccacggaaaaaatccccgcttgcactgtggttttaacgattttgcatgcggggggcaagtttgataatgatacttataaagtttcaggcggtttgcatggcgtgggcgtttcggttgtgaacgctttgagcaaacgcttgatcatgaccattaaa…
CKIN104	atgcaaaattaccagagccatagtattaaggttttaaaaggcttagagggggttaggaaacgccctggaatgtatattggcgataccaatataggcgggttacaccacatggtgtatgaagtcgtggataacgctgtagatgagagcatggcgggcttttgcgataggattaatatcactttgactgaggaggggtcatgcattgtagaagataacgggcgaggcattcctgtagacattcaccctacggaaaaaatccctgcttgcaccgtggttttaacgattttgcatgcggggggcaagtttgataatgatacttataaagtttcaggcggtttgcatggcgtgggcgtttcggttgtgaacgctttgagcaaacgcttgatcatgacgattaaa…
CKIN106	atgcaaaattaccagagccatagtattaaggttttaaaaggcttagagggggttaggaaacgccctggaatgtatattggcgataccaatataggcgggttacaccacatggtgtatgaagtcgtggataacgctgtagatgagagcatggcgggcttttgcgataggattaatatcactttgactgaggaggggtcatgcattgtagaagataacgggcgaggcattcctgtagacattcaccctacggaaaaaatccccgcttgcactgtggttttaacgattttgcatgcggggggcaagtttgataatgatacttataaagtttcaggcggtttgcatggcgtgggcgtttcggttgtgaacgctttgagcaaacgcttgatcatgaccattaaa…
CKIN107	atgcaaaattaccagagccatagtattaaggttttaaaaggcttagagggggttaggaaacgccctggaatgtatattggcgataccaatataggcgggttacaccacatggtgtatgaagtcgtggataacgctgtagatgagagcatggcgggcttttgcgataggattaatatcactttgactgaggaggggtcatgcattgtagaagataacgggcgaggcattcctgtagacattcaccccacggaaaaaatccccgcttgcaccgtggttttaacgattttgcatgcggggggcaagtttgataatgatacttataaagtttcaggcggtttgcatggcgtgggcgtttcggttgtgaacgctttgagcaaacgcttgatcatgaccattaaa…
CKIN109	atgcaaaattaccagagccatagtattaaggttttaaagggcttagagggggttaggaaacgccctggaatgtatattggcgataccaatataggcgggttgcaccacatggtgtatgaagtcgtagataatgctgtagatgagagcatggcgggtttttgtgatacgattaacatcactttgactgatgagggttcatgcattgtagaagataacgggcgaggcattcctgtagacattcaccccacggaaaaaatccccgcttgcaccgtggttttaacgattttgcatgcggggggcaagtttgataatgatacctataaggtttcaggcggtttgcatggcgtgggcgtttcggttgtgaacgctttgagcaaacgcttgatcatgaccattaaa…
CKIN110	atgcaaaattaccagagccatagtattaaggttttaaaaggcttagagggggttaggaaacgccctggaatgtatattggcgataccaatataggcgggttacaccacatggtgtatgaagtcgtggataacgctgtagatgagagcatggcgggcttttgcgataggattaatatcactttgactgaggaggggtcatgcattgtagaagataacgggcgaggcattcctgtagacattcaccccacggaaaaaatccccgcttgcaccgtggttttaacgattttgcatgcggggggcaagtttgataatgatacttataaagtttcaggcggtttgcatggcgtgggcgtttcggttgtgaacgctttgagcaaacgcttgatcatgaccattaaa…
CKIN111	atgcaaaattaccagagccatagtattaaggttttaaaaggcttagagggggttaggaaacgccctggaatgtatattggcgataccaatgtgggtgggttgcaccacatggtgtatgaagtcgtggataacgctgtagatgagagcatggcgggcttttgtgataggattaatatcactttgaccgaggagggttcatgcgttgtagaagataacgggcgaggcattcctgtagacattcaccccacggaaaaaattcctgcttgcaccgtggttttaacgattttgcatgcggggggcaagtttgataatgatacttataaagtttcaggcggtttgcatggcgtgggcgtttcggttgtgaacgctttgagcaaacgcttgatcatgaccattaaa…
CKIN115	atgcaaaattaccagagccatagtattaaggttttaaaaggcttagagggggttaggaaacgccctggaatgtatattggcgataccaatataggcgggttacaccacatggtgtatgaagtcgtggataacgctgtagatgagagcatggcgggtttttgtgatacgattaacatcactttgactgaggaggggtcatgcattgtagaagataacgggcgaggcattcctgtagacattcaccctacggaaaagatccccgcttgcactgtggttttaacgattttgcatgcggggggcaagtttgataatgatacttataaagtttcaggcggtttgcatggcgtgggcgtttcggttgtgaacgctttgagcaaacgcttgattatgaccattaaa…
CKIN116	atgcaaaattaccagagccatagtattaaggttttaaaaggcttagagggggttaggaaacgccctgggatgtatattggcgataccaatgtgggtgggttgcaccacatggtgtatgaagtcgtggataacgctgtagatgagagcatggcgggcttttgcgataggattaatatcactttgactgaggaggggtcatgcattgtagaagataacgggcgaggcattcctgtagatattcaccccacggaaaaaatccccgcttgcaccgtggttttaacgattttgcatgcggggggcaagtttgataatgatacttataaagtttcaggcggtttgcatggcgtgggcgtttcggttgtgaacgctttgagcaaacgcttgattatgaccattaaa…
CKIN117	atgcaaaattaccagagccatagtattaaggttttaaaaggcttagagggggttaggaaacgccctggaatgtatattggcgataccaatataggcgggttacaccacatggtgtatgaagtcgtggataacgctgtagatgagagcatggcgggcttttgcgataggattaatatcactttgactgaggaggggtcatgcattgtagaagataacgggcgaggcattcctgtagacattcaccccacggaaaaaatccccgcttgcaccgtggttttaacgattttgcatgcggggggcaagtttgataatgatacttataaagtttcaggcggtttgcatggcgtgggcgtttcggttgtgaacgctttgagcaaacgcttgatcatgacgattaaa…
CKIN118	atgcaaaattaccagagccatagtattaaggttttaaaaggcttagagggggttaggaaacgccctggaatgtatattggcgataccaatataggcgggttacaccacatggtgtatgaagtcgtggataacgctgtagatgagagcatggcgggtttttgtgatacaattaacatcactttgactgaggaggggtcatgcattgtagaagataacgggcgaggcattcctgtagacattcaccctacggaaaagatccccgcttgcactgtggttttaacgattttgcatgcggggggcaagtttgataatgatacttataaagtttcaggcggtttgcatggcgtgggcgtttcggttgtgaacgctttgagcaaacgcttgattatgaccattaaa…
CKIN119	atgcaaaattaccagagccatagtattaaggttttaaaaggcttagagggggttaggaaacgccctggaatgtatattggcgataccaatataggcgggttacaccacatggtgtatgaagtcgtggataacgctgtagatgagagcatggcgggcttttgcgataggattaatatcactttgactgaggaggggtcatgcattgtagaagataacgggcgaggcattcctgtagacattcaccccacggaaaaaatccccgcttgcaccgtggttttaacgattttgcatgcggggggcaagtttgataatgatacttataaagtttcaggcggtttgcatggcgtgggcgtttcggttgtgaacgctttgagcaaacgcttgatcatgaccattaaa…
CKIN12	atgcaaaattaccagagccatagtattaaggttttaaaaggcttagagggggttaggaaacgccctggaatgtatattggcgataccaatgtgggtgggttgcaccacatggtgtatgaagtcgtggataacgctgtagatgagagcatggcgggtttttgcgatacaattaatatcactttgactgatgagggttcatgcattgtagaagataacgggcgaggcattcctgtagatattcaccccacggaaaaaatccccgcttgcactgtggttttaacgattttgcatgcggggggcaagtttgataatgatacttataaagtttcaggcggtttgcatggcgtgggcgtttcggttgtgaacgctttgagcaaacgcttgattatgaccattaaa…
CKIN120	atgcaaaattaccagagccatagtattaaggttttaaaaggcttagagggggttaggaaacgccctggaatgtatattggcgataccaatataggcgggttacaccacatggtgtatgaagtcgtggataacgctgtagatgagagcatggcgggcttttgcgataggattaatatcactttgactgaggaggggtcatgcattgtagaagataacgggcgaggcattcctgtagacattcaccccacggaaaaaatccccgcttgcaccgtggttttaacgattttgcatgcggggggcaagtttgataatgatacttataaagtttcaggcggtttgcatggcgtgggcgtttcggttgtgaacgctttgagcaaacgcttgatcatgacgattaaa…
CKIN122	atgcaaaattaccagagccatagtattaaggttttaaaaggcttagagggggttaggaaacgccctggaatgtatattggcgataccaatataggcgggttacaccacatggtgtatgaagtcgtggataacgctgtagatgagagcatggcgggcttttgcgataggattaatatcactttgactgaggaggggtcatgcattgtagaagataacgggcgaggcattcctgtagacattcaccccacggaaaaaatccccgcttgcactgtggttttaacgattttgcatgcggggggcaagtttgataatgatacttataaagtttcaggcggtttgcatggcgtgggcgtttcggttgtgaacgctttgagcaaacgcttgatcatgaccattaaa…
CKIN123	atgcaaaattaccagagccatagtattaaggttttaaaaggcttagagggggttaggaaacgccctggaatgtatattggcgataccaatataggcgggttacaccacatggtgtatgaagtcgtggataacgctgtagatgagagcatggcgggcttttgcgataggattaatatcactttgactgaggaggggtcatgcattgtagaagataacgggcgaggcattcctgtagacattcaccccacggaaaaaatccccgcttgcaccgtggttttaacgattttgcatgcggggggcaagtttgataatgatacttataaagtttcaggcggtttgcatggcgtgggcgtttcggttgtgaacgctttgagcaaacgcttgatcatgaccattaaa…
CKIN124	atgcaaaattaccagagccatagtattaaggttttaaaaggcttagagggggttaggaaacgccctggaatgtatattggcgataccaatataggcgggttacaccacatggtgtatgaagtcgtggataacgctgtagatgagagcatggcgggtttttgtgatacgatcaacatcactttgactgaggaggggtcatgcattgtagaagataacgggcgaggcattcctgtagacattcaccccacggaaaagatccccgcttgcactgtggttttaacgattttgcatgcggggggcaagtttgataatgatacttataaagtttcaggcggtttgcatggcgtgggcgtttcggttgtgaacgctttgagcaaacgcttgattatgaccattaaa…
CKIN125	atgcaaaattaccagagccatagtattaaggttttaaaaggcttagagggggttaggaaacgccctggaatgtatattggcgataccaatataggcgggttacaccacatggtgtatgaagtcgtggataacgctgtagatgagagcatggcgggtttttgtgatacaattaacatcactttgactgaggaggggtcatgcattgtagaagataacgggcgaggcattcctgtagacattcaccctacggaaaagatccccgcttgcactgtggttttaacgattttgcatgcggggggcaagtttgataatgatacttataaagtttcaggcggtttgcatggcgtgggcgtttcggttgtgaacgctttgagcaaacgcttgattatgaccattaaa…
CKIN127	atgcaaaattaccagagccatagtattaaggttttaaaaggcttagagggggttaggaaacgccctggaatgtatattggcgataccaatataggcgggttacaccacatggtgtatgaagtcgtggataacgctgtagatgagagcatggcgggcttttgcgataggattaatatcactttgactgaggaggggtcatgcattgtagaagataacgggcgaggcattcctgtagacattcaccccacggaaaaaatccccgcttgcaccgtggttttaacgattttgcatgcggggggcaagtttgataatgatacttataaagtttcaggcggtttgcatggcgtgggcgtttcggttgtgaacgctttgagcaaacgcttgatcatgacgattaaa…
CKIN129	atgcaaaattaccagagccatagtattaaggttttaaaaggcttagagggggttaggaaacgccctggaatgtatattggcgataccaatataggcgggttacaccacatggtgtatgaagtcgtggataacgctgtagatgagagcatggcgggcttttgcgataggattaatatcactttgactgaggaggggtcatgcattgtagaagataacgggcgaggcattcctgtagacattcaccccacggaaaaaatccccgcttgcactgtggttttaacgattttgcatgcggggggcaagtttgataatgatacttataaagtttcaggcggtttgcatggcgtgggcgtttcggttgtgaacgctttgagcaaacgcttgatcatgacgattaaa…
CKIN130	atgcaaaattaccagagccatagtattaaggttttaaaaggcttagagggggttaggaaacgccctggaatgtatattggcgataccaatataggcgggttacaccacatggtgtatgaagtcgtggataacgctgtagatgagagcatggcgggcttttgcgataggattaatatcactttgactgaggaggggtcatgcattgtagaagataacgggcgaggcattcctgtagacattcaccccacggaaaaaatccccgcttgcaccgtggttttaacgattttgcatgcggggggcaagtttgataatgatacttataaagtttcaggcggtttgcatggcgtgggcgtttcggttgtgaacgctttgagcaaacgcttgatcatgacgattaaa…
CKIN132	atgcaaaattaccagagccatagtattaaggttttaaaaggcttagagggggttaggaaacgccctggaatgtatattggcgataccaatataggcgggttacaccacatggtgtatgaagtcgtggataacgctgtagatgagagcatggcgggcttttgcgataggattaatatcactttgactgatgagggttcatgcattgtagaagataacgggcgaggcattcctgtagacattcaccccacggaaaaaatccccgcttgcactgtggttttaacgattttgcatgcggggggcaagtttgataatgatacttataaagtttcaggcggtttgcatggcgtgggcgtttcggttgtgaacgctttaagcaaacgcttgatcatgaccattaaa…
CKIN14	atgcaaaattaccagagccatagtattaaggttttaaaaggcttagagggggttaggaaacgccctggaatgtatattggcgataccaatataggtgggttacaccacatggtgtatgaagtcgtggataacgctgtagatgagagcatggcgggcttttgcgataggattaatatcactttgactgaggaggggtcatgcattgtagaagataacgggcgaggcattcctgtagacattcaccccacggaaaaaatccccgcttgcaccgtggttttaacgattttgcatgcggggggcaagtttgataatgatacttataaagtttcaggcggtttgcatggcgtgggcgtttcggttgtgaacgctttgagcaaacgcttgatcatgacgattaaa…
CKIN15	atgcaaaattaccagagccatagtattaaggttttaaaaggcttagagggggttaggaaacgccctggaatgtatattggcgataccaatataggcgggttacaccacatggtgtatgaagtcgtggataacgctgtagatgagagcatggcgggcttttgcgataggattaatatcactttgactgaggaggggtcatgcattgtagaagataacgggcgaggcattcctgtagacattcaccccacggaaaaaatccccgcttgcaccgtggttttaacgattttgcatgcggggggcaagtttgataatgatacttataaagtttcaggcggtttgcatggcgtgggcgtttcggttgtgaacgctttaagcaaacgcttgatcatgacgattaaa…
CKIN17	atgcaaaattaccagagccatagtattaaggttttaaaaggcttagagggggttaggaaacgccctggaatgtatattggcgataccaatgtgggtgggttgcaccacatggtgtatgaagtcgtggataacgctgtagatgagagcatggcgggtttttgcgataggattaatatcactttgactgaggaggggtcatgcattgtagaagataacgggcgaggcattcctgtagacattcaccctacggaaaagattcccgcttgcactgtggttttaacgattttgcatgcggggggcaagtttgataatgatacttataaagtttcaggcggtttgcatggcgtgggcgtttcggttgtgaacgctttaagcaaacgcttgatcatgaccattaaa…
CKIN2	atgcaaaattaccagagccatagtattaaggttttaaaaggcttagagggggttaggaaacgccctggaatgtatattggcgataccaatgtgggtgggttgcaccacatggtgtatgaagtcgtggataacgctgtagatgagagcatggcgggtttttgcgataggattaatatcactttgactgaggaggggtcatgcattgtagaagataacgggcgaggcattcctgtagacattcaccctacggaaaagattcccgcttgcactgtggttttaacgattttgcatgcggggggcaagtttgataatgatacttataaagtttcaggcggtttgcatggcgtgggcgtttcggttgtgaacgctttaagcaaacgcttgatcatgaccattaaa…
CKIN22	atgcaaaattaccagagccatagtattaaggttttaaaaggcttagagggggttaggaaacgacctggaatgtatattggcgataccaatataggcgggttacaccacatggtgtatgaagtcgtggataacgctgtagatgagagcatggcgggcttttgcgataggattaatatcactttgactgaggaggggtcatgcattgtagaagataacgggcgaggcattcctgtagacattcaccccacggaaaaaatccccgcttgcaccgtggttttaacgattttgcatgcggggggcaagtttgataatgatacttataaagtttcaggcggtttgcatggcgtgggcgtttcggttgtgaacgctttgagcaaacgcttgatcatgaccattaaa…
CKIN24	atgcaaaattaccagagccatagtattaaggttttaaaaggcttagagggggttaggaaacgccctggaatgtatattggcgataccaatataggcgggttacaccacatggtgtatgaagtcgtggataacgctgtagatgagagcatggcgggcttttgcgataggattaatatcactttgactgaggaggggtcatgcattgtagaagataacgggcgaggcattcctgtagacattcaccccacggaaaaaatccccgcttgcaccgtggttttaacgattttgcatgcggggggcaagtttgataatgatacttataaagtttcaggcggtttgcatggcgtgggcgtttcggttgtgaacgctttgagcaaacgcttgatcatgaccattaaa…
CKIN25	atgcaaaattaccagagccatagtattaaggttttaaaaggcttagagggggttaggaaacgccctggaatgtatattggcgataccaatataggcgggttacaccacatggtgtatgaagtcgtggataacgctgtagatgagagcatggcgggcttttgcgataggattaatatcactttgactgaggaggggtcatgcattgtagaagataacgggcgaggcattcctgtagacattcaccccacggaaaaaatccccgcttgcactgtggttttaacgattttgcatgcggggggcaagtttgataatgatacttataaagtttcaggcggtttgcatggcgtgggcgtttcggttgtgaacgccttgagcaaacgcttgatcatgaccattaaa…
CKIN27	atgcaaaattaccagagccatagtattaaggttttaaaaggcttagagggggttaggaaacgccctggaatgtatattggcgataccaatataggcgggttacaccacatggtgtatgaagtcgtggataacgctgtagatgagagcatggcgggcttttgcgataggattaatatcactttgactgatgagggttcatgcattgtagaagataacgggcgaggcattcctgtagacattcaccccacggaaaaaatccccgcttgcactgtggttttaacgattttgcatgcggggggcaagtttgataatgatacttataaagtttcaggcggtttgcatggcgtgggcgtttcggttgtgaacgctttgagcaaacgcttgatcatgaccattaaa…
CKIN28	atgcaaaattaccagagccatagtattaaggttttaaaaggcttagagggggttaggaaacgccctggaatgtatattggcgataccaatataggcgggttacaccacatggtgtatgaagtcgtggataacgctgtagatgagagcatggcgggcttttgcgataggattaatatcactttgactgaggaggggtcatgcattgtagaagataacgggcgaggcattcctgtagacattcaccccacggaaaaaatccccgcttgcaccgtggttttaacgattttgcatgcggggggcaagtttgataatgatacttataaagtttcaggcggtttgcatggcgtgggcgtttcggttgtgaacgctttaagcaaacgcttgatcatgacgattaaa…
CKIN29	atgcaaaattaccagagccatagtattaaggttttaaaaggcttagagggggttaggaaacgacctggaatgtatattggcgataccaatataggcgggttacaccacatggtgtatgaagtcgtggataacgctgtagatgagagcatggcgggtttttgcgatacgattaacatcactttgactgaggaggggtcatgcattgtagaagataacgggcgaggcattcctgtagacattcaccccacggaaaaaatccccgcttgcaccgtggttttaacgattttgcatgcggggggcaagtttgataatgatacttataaagtttcaggcggtttgcatggcgtgggcgtttcggttgtgaacgctttgagcaaacgcttgatcatgacgattaaa…
CKIN3	atgcaaaattaccagagccatagtattaaggttttaaaaggcttagagggggttaggaaacgacctggaatgtatattggcgataccaatataggcgggttacaccacatggtgtatgaagtcgtggataacgctgtagatgagagcatggcgggcttttgcgataggattaatatcactttgactgaggaggggtcatgtattgtagaagataacgggcgaggcattcctgtagacattcaccctacggaaaagatccccgcttgcaccgtggttttaacgattttgcatgcggggggcaagtttgataatgatacttataaagtttcaggcggtttgcatggcgtgggcgtttcggttgtgaacgctttaagcaaacgcttgatcatgacgattaaa…
CKIN31	atgcaaaattaccagagccatagtattaaggttttaaaaggcttagagggggttaggaaacgacctggaatgtatattggcgataccaatataggcgggttacaccacatggtgtatgaagtcgtggataacgctgtagatgagagcatggcgggcttttgcgataggattaatatcactttgactgaggaggggtcatgtattgtagaagataacgggcgaggcattcctgtagacattcaccctacggaaaagatccccgcttgcaccgtggttttaacgattttgcatgcggggggcaagtttgataatgatacttataaagtttcaggcggtttgcatggcgtgggcgtttcggttgtgaacgctttaagcaaacgcttgatcatgacgattaaa…
CKIN32	atgcaaaattaccagagccatagtattaaggttttaaaaggcttagagggggttaggaaacgccctggaatgtatattggcgataccaatataggcgggttacaccacatggtgtatgaagtcgtggataacgctgtagatgagagcatggcgggcttttgcgataggattaatatcactttgactgaggaggggtcatgcattgtagaagataacgggcgaggcattcctgtagacattcaccccacggaaaaaatccccgcttgcactgtggttttaacgattttgcatgcggggggcaagtttgataatgatacttataaagtttcaggcggtttgcatggcgtgggcgtttcggttgtgaacgctttgagcaaacgcttgatcatgaccattaaa…
CKIN34	atgcaaaattaccagagccatagtattaaggttttaaaaggcttagagggggttaggaaacgccctggaatgtatattggcgataccaatataggcgggttacaccacatggtgtatgaagtcgtggataacgctgtagatgagagcatggcgggcttttgcgataggattaatatcactttgactgaggaggggtcatgcattgtagaagataacgggcgaggcattcctgtagacattcaccctacggaaaagatccccgcttgcactgtggttttaacgattttgcatgcggggggcaagtttgataatgatacttataaagtttcaggcggtttgcatggcgtgggcgtttcggttgtgaacgctttgagcaaacgcttgatcatgaccattaaa…
CKIN35	atgcaaaattaccagagccatagtattaaggttttaaaaggcttagagggggttaggaaacgccctggaatgtatattggcgataccaatataggcgggttacaccacatggtgtatgaagtcgtggataacgctgtagatgagagcatggcgggcttttgcgataggattaatatcactttgactgatgagggttcatgcattgtagaagataacgggcgaggcattcctgtagacattcaccccacggaaaaaatccccgcttgcaccgtggttttaacgattttgcatgcggggggcaagtttgataatgatacttataaagtttcaggcggtttgcatggcgtgggcgtttcggttgtgaacgctttgagcaaacgcttgatcatgacgattaaa…
CKIN36	atgcaaaattaccagagccatagtattaaggttttaaaaggcttagagggggttaggaaacgccctggaatgtatattggcgataccaatataggcgggttacaccacatggtgtatgaagtcgtggataacgctgtagatgagagcatggcgggcttttgcgataggattaatatcactttgactgaggaggggtcatgcattgtagaagataacgggcgaggcattcctgtagacattcaccccacggaaaaaatccccgcttgcaccgtggttttaacgattttgcatgcggggggcaagtttgataatgatacttataaagtttcaggcggtttgcatggcgtgggcgtttcggttgtgaacgctttgagcaaacgcttgatcatgacgattaaa…
CKIN37	atgcaaaattaccagagccatagtattaaggttttaaaaggcttagagggggttaggaaacgacctggaatgtatattggcgataccaatataggcgggttacaccacatggtgtatgaagtcgtggataacgctgtagatgagagcatggcgggcttttgcgataggattaatatcactttgactgaggaggggtcatgtattgtagaagataacgggcgaggcattcctgtagacattcaccctacggaaaagatccccgcttgcaccgtggttttaacgattttgcatgcggggggcaagtttgataatgatacttataaagtttcaggcggtttgcatggcgtgggcgtttcggttgtgaacgctttaagcaaacgcttgatcatgacgattaaa…
CKIN39	atgcaaaattaccagagccatagtattaaggttttaaaaggcttagagggggttaggaaacgccctggaatgtatattggcgataccaatgtgggtgggttgcaccacatggtgtatgaagtcgtggataacgctgtagatgagagcatggcgggtttttgcgatacaattaatatcactttgactgatgagggttcatgcattgtagaagataacgggcgaggcattcctgtagatattcaccccacggaaaaaatccccgcttgcactgtggttttaacgattttgcatgcggggggcaagtttgataatgatacttataaagtttcaggcggtttgcatggcgtgggcgtttcggttgtgaacgctttgagcaaacgcttgattatgaccattaaa…
CKIN41	atgcaaaattaccagagccatagtattaaggttttaaaaggcttagagggggttaggaaacgacctggaatgtatattggcgataccaatataggcgggttacaccacatggtgtatgaagtcgtggataacgctgtagatgagagcatggcgggtttttgcgatacgattaacatcactttgactgaggaggggtcatgcattgtagaagataacgggcgaggcattcctgtagacattcaccccacggaaaaaatccccgcttgcaccgtggttttaacgattttgcatgcggggggcaagtttgataatgatacttataaagtttcaggcggtttgcatggcgtgggcgtttcggttgtgaacgctttgagcaaacgcttgatcatgacgattaaa…
CKIN44	atgcaaaattaccagagccatagtattaaggttttaaaaggcttagagggggttaggaaacgccctggaatgtatattggcgataccaatataggcgggttacaccacatggtgtatgaagtcgtggataacgctgtagatgagagcatggcgggcttttgcgataggattaatatcactttgactgaggaggggtcatgcattgtagaagataacgggcgaggcattcctgtagacattcaccccacggaaaaaatccccgcttgcactgtggttttaacgattttgcatgcggggggcaagtttgataatgatacttataaagtttcaggcggtttgcatggcgtgggcgtttcggttgtgaacgctttgagcaaacgcttgatcatgaccattaaa…
CKIN47	atgcaaaattaccagagccatagtattaaggttttaaaaggcttagagggggttaggaaacgccctggaatgtatattggcgataccaatataggcgggttacaccacatggtgtatgaagtcgtggataacgctgtagatgagagcatggcgggcttttgcgataggattaatatcactttgactgaggaggggtcatgcattgtagaagataacgggcgaggcattcctgtagacattcaccccacggaaaaaatccccgcttgcactgtggttttaacgattttgcatgcggggggcaagtttgataatgatacttataaagtttcaggcggtttgcatggcgtgggcgtttcggttgtgaacgctttaagcaaacgcttgatcatgacgattaaa…
CKIN4	atgcaaaattaccagagccatagtattaaggttttaaaaggcttagagggggttaggaaacgccctggaatgtatattggcgataccaatataggcgggttacaccacatggtgtatgaagttgtggataacgctgtagatgagagcatggcgggcttttgcgataggattaatatcactttgactgaggaggggtcatgcattgtagaagataacgggcgaggcattcctgtagacattcaccccacggaaaaaatccccgcttgcactgtggttttaacgattttgcatgcggggggcaagtttgataatgatacttataaagtttcaggcggtttgcatggcgtgggcgtttcggttgtgaacgctttgagcaaacgcttgattatgaccattaaa…
CKIN5	atgcaaaattaccagagccatagtattaaggttttaaaaggcttagagggggttaggaaacgccctggaatgtatattggcgataccaatgtgggtgggttgcaccacatggtgtatgaagtcgtggataacgctgtagatgagagcatggcgggtttttgcgataggattaatatcactttgactgaggaggggtcatgcattgtagaagataacgggcgaggcattcctgtagacattcaccctacggaaaagattcccgcttgcactgtggttttaacgattttgcatgcggggggcaagtttgataatgatacttataaagtttcaggcggtttgcatggcgtgggcgtttcggttgtgaacgctttaagcaaacgcttgatcatgaccattaaa…
CKIN52	atgcaaaattaccagagccatagtattaaggttttaaaaggcttagagggggttaggaaacgccctggaatgtatattggcgataccaatataggcgggttacaccacatggtgtatgaagtcgtggataacgctgtagatgagagcatggcgggcttttgcgataggattaatatcactttgactgaggaggggtcatgcattgtagaagataacgggcgaggcattcctgtagatattcaccccacggaaaaaatccccgcttgcaccgtggttttaacgattttgcatgcggggggtaagtttgataatgatacttataaagtttcaggcggtttgcatggcgtgggcgtttcggttgtgaacgctttaagcaaacgcttgatcatgacgattaaa…
CKIN54	atgcaaaattaccagagccatagtattaaggttttaaaaggcttagagggggttaggaaacgccctggaatgtatattggcgataccaatataggcgggttacaccacatggtgtatgaagtcgtggataacgctgtagatgagagcatggcgggcttttgcgataggattaatatcactttgactgaggaggggtcatgcattgtagaagataacgggcgaggcattcctgtagacattcaccccacggaaaaaatccccgcttgcactgtggttttaacgattttgcatgcggggggcaagtttgataatgatacttataaagtttcaggcggtttgcatggcgtgggcgtttcggttgtgaacgctttgagcaaacgcttgatcatgaccattaaa…
CKIN56	atgcaaaattaccagagccatagtattaaggttttaaaaggcttagagggggttaggaaacgccctggaatgtatattggcgataccaatataggcgggttacaccacatggtgtatgaagtcgtggataacgctgtagatgagagcatggcgggcttttgcgataggattaatatcactttgactgaggaggggtcatgcattgtagaagataacgggcgaggcattcctgtagacattcaccccacggaaaaaatccccgcttgcactgtggttttaacgattttgcatgcggggggcaagtttgataatgatacttataaagtttcaggcggtttgcatggcgtgggcgtttcggttgtgaacgccttgagcaaacgcttgatcatgaccattaaa…
CKIN58	atgcaaaattaccagagccatagtattaaggttttaaaaggcttagagggggttaggaaacgccctggaatgtatattggcgataccaatataggcgggttacaccacatggtgtatgaagtcgtggataacgctgtagatgagagcatggcgggcttttgcgataggattaatatcactttgactgaggaggggtcatgcattgtagaagataacgggcgaggcattcctgtagacattcaccccacggaaaaaatccccgcttgcaccgtggttttaacgattttgcatgcggggggcaagtttgataatgatacttataaagtttcaggcggtttgcatggcgtgggcgtttcggttgtgaacgctttgagcaaacgcttgatcatgacgattaaa…
CKIN59	atgcaaaattaccagagccatagtattaaggttttaaaaggcttagagggggttaggaaacgccctggaatgtatattggcgataccaatgtgggtgggttgcaccacatggtgtatgaagtcgtggataacgctgtagatgagagtatggcgggcttttgcgataggattaatatcactttgactgaggaagggtcatgcgttgtagaagataacgggcgaggcattcctgtagatattcaccccacggaaaaaatccccgcttgcaccgtggttttaacgattttgcatgcggggggtaagtttgataatgatacttataaagtttcaggcggtttgcatggcgtgggcgtttcagttgtgaacgctttgagcaaacgcttgattatgaccattaaa…
CKIN6	atgcaaaattaccagagccatagtattaaggttttaaaaggcttagagggggttaggaaacgccctggaatgtatattggcgataccaatataggcgggttacaccacatggtgtatgaagtcgtggataacgctgtagatgagagtatggcgggcttttgcaataggattaatatcactttgactgaggaggggtcatgcattgtagaagataacgggcgaggcattcctgtagacattcaccccacggaaaaaatccccgcttgcaccgtggttttaacgattttgcatgcggggggcaagtttgataatgatacttataaagtttcaggcggtttgcatggcgtgggcgtttcggttgtgaacgctttgagcaaacgcttgatcatgacgattaaa…
CKIN60	atgcaaaattaccagagccatagtattaaggttttaaaaggcttagagggggttaggaaacgacctggaatgtatattggcgataccaatataggcgggttacaccacatggtgtatgaagtcgtggataacgctgtagatgagagcatggcgggtttttgcgataggattaatatcactttgactgaggaggggtcatgcattgtagaagataacgggcgaggcattcctgtagacattcaccccacggaaaaaatccccgcttgcaccgtggttttaacgattttgcatgcggggggcaagtttgataatgatacttataaagtttcaggcggtttgcatggcgtgggcgtttcggttgtgaacgctttgagcaaacgcttgatcatgaccattaaa…
CKIN65	atgcaaaattaccagagccatagtattaaggttttaaaaggcttagagggggttaggaaacgccctggaatgtatattggcgataccaatataggcgggttacaccacatggtgtatgaagtcgtggataacgctgtagatgagagcatggcgggcttttgcgataggattaatatcactttgactgaggaggggtcatgcattgtagaagataacgggcgaggcattcctgtagacattcaccccacggaaaaaatccccgcttgcaccgtggttttaacgattttgcatgcggggggcaagtttgataatgatacctataaagtttcaggcggtttgcatggcgtgggcgtttcggttgtgaacgctttgagcaaacgcttgatcatgacgattaaa…
CKIN66	atgcaaaattaccagagccatagtattaaggttttaaaaggcttagagggggttaggaaacgccctggaatgtatattggcgataccaatataggcgggttacaccacatggtgtatgaagtcgtggataacgctgtagatgagagcatggcgggcttttgcgataggattaatatcactttgactgaggaggggtcatgcattgtagaagataacgggcgaggcattcctgtagacattcaccccacggaaaaaatccccgcttgcaccgtggttttaacgattttgcatgcggggggcaagtttgataatgatacttataaagtttcaggcggtttgcatggcgtgggcgtttcggttgtgaacgctttgagcaaacgcttgatcatgacgattaaa…
CKIN70	atgcaaaattaccagagccatagtattaaggttttaaaaggcttagagggggttaggaaacgccctggaatgtatgttggcgataccaatataggcgggttacaccacatggtgtatgaagtcgtggataacgctgtagatgagagcatggcgggcttttgcgataggattaatatcactttgactgaggaggggtcatgcattgtagaagataacgggcgaggcattcctgtagacattcaccccacggaaaaaatccccgcttgcaccgtggttttaacgattttgcatgcggggggcaagtttgataatgatacttataaagtttcaggcggtttgcatggcgtgggcgtttcggttgtgaacgctttgagcaaacgcttgatcatgacgattaaa…
CKIN71	atgcaaaattaccagagccatagtattaaggttttaaaaggcttagagggggttaggaaacgccctggaatgtatattggcgataccaatgtgggtgggttgcaccacatggtgtatgaagtcgtggataacgctgtagatgagagtatggcgggcttttgcgataggattaatatcactttgactgaggaagggtcatgcgttgtagaagataacgggcgaggcattcctgtagatattcaccccacggaaaaaatccccgcttgcaccgtggttttaacgattttgcatgcggggggtaagtttgataatgatacttataaagtttcaggcggtttgcatggcgtgggcgtttcagttgtgaacgctttgagcaaacgcttgattatgaccattaaa…
CKIN72	atgcaaaattaccagagccatagtattaaggttttaaaaggcttagagggggttaggaaacgccctggaatgtatattggcgataccaatgtgggtgggttgcaccacatggtgtatgaagtcgtggataacgctgtagatgagagtatggcgggcttttgcgataggattaatatcactttgactgaggaagggtcatgcgttgtagaagataacgggcgaggcattcctgtagatattcaccccacggaaaaaatccccgcttgcaccgtggttttaacgattttgcatgcggggggtaagtttgataatgatacttataaagtttcaggcggtttgcatggcgtgggcgtttcagttgtgaacgctttgagcaaacgcttgattatgaccattaaa…
CKIN74	atgcaaaattaccagagccatagtattaaggttttaaaaggcttagagggggttaggaaacgccctggaatgtatattggcgataccaatgtgggcgggttgcaccacatggtgtatgaagtcgtagataacgctgtagatgagagcatggcgggcttttgcgataggattaatatcactttgactgatgaggggtcatgcattgtagaagataatgggcgaggcattcctgtagatatccaccccacggaaaaaatccccgcttgcaccgtggttttaacgatgttgcatgcggggggcaagtttgataatgatacttataaggtttcaggcggtttgcatggcgtgggcgtttcggttgtgaacgctttgagcaaacgcttgattatgaccattaaa…
CKIN78	atgcaaaattaccagagccatagtattaaggttttaaaaggcttagagggggttaggaaacgccctggaatgtatattggcgataccaatataggcgggttacaccacatggtgtatgaagtcgtggataacgctgtagatgagagcatggcgggcttttgcgataggattaatatcactttgactgaggaggggtcatgcattgtagaagataacgggcgaggcattcctgtagacattcaccccacggaaaaaatccccgcttgcaccgtggttttaacgattttgcatgcggggggcaagtttgataatgatacttataaagtttcaggcggtttgcatggcgtgggcgtttcggttgtgaacgctttgagcaaacgcttgatcatgacgattaaa…
CKIN79	atgcaaaattaccagagccatagtattaaggttttaaaaggcttagagggggttaggaaacgccctggaatgtatgttggcgataccaatataggcgggttacaccacatggtgtatgaagtcgtggataacgctgtagatgagagcatggcgggcttttgcgataggattaatatcactttgactgaggaggggtcatgcattgtagaagataacgggcgaggcattcctgtagacattcaccccacggaaaaaatccccgcttgcaccgtggttttaacgattttgcatgcggggggcaagtttgataatgatacttataaagtttcaggcggtttgcatggcgtgggcgtttcggttgtgaacgctttgagcaaacgcttgatcatgacgattaaa…
CKIN8	atgcaaaattaccagagccatagtattaaggttttaaaaggcttagagggggttaggaaacgccctggaatgtatattggcgataccaatgtgggtgggttgcaccacatggtgtatgaagtcgtggataacgctgtagatgagagcatggcgggtttttgcgataggattaatatcactttgactgaggaggggtcatgcattgtagaagataacgggcgaggcattcctgtagacattcaccctacggaaaagattcccgcttgcactgtggttttaacgattttgcatgcggggggcaagtttgataatgatacttataaagtttcaggcggtttgcatggcgtgggcgtttcggttgtgaacgctttaagcaaacgcttgatcatgaccattaaa…
KE9	atgcaaaattaccagagccatagtattaaggttttaaaaggcttagagggggttaggaaacgccctggaatgtatattggcgataccaatgtgggtgggttgcaccacatggtgtatgaagtcgtggataacgctgtagatgagagcatggcgggtttttgtgatacgattaacatcactttgactgagggggggtcatgcattgtagaagataacgggcgaggcattcctgtagatatccaccccacggaaaaaatccccgcttgcaccgtggttttaacgatgttgcatgcggggggcaagtttgataacgatacttataaagtttcaggcggattgcatggcgtgggcgtttcggttgtgaatgctttaagcaaacgcttgattatgaccattaaa…
KE19	atgcaaaattaccagagccatagtattaaggttttaaaaggcttagagggggttaggaaacgccctggaatgtatattggcgataccaatataggcgggttacaccacatggtgtatgaagtcgtggataacgctgtagatgagagcatggcgggcttttgcgataggattaatatcactttgactgaggaggggtcatgcattgtagaagataacgggcgaggcattcctgtagacattcaccccacggaaaaaatccccgcttgcaccgtggttttaacgattttgcatgcggggggcaagtttgataatgatacttataaagtttcaggcggtttgcatggcgtgggcgtttcggttgtgaacgctttaagcaaacgcttgatcatgacgattaaa…
KE21	atgcaaaattaccagagccatagtattaaggttttaaaaggcttagagggggttaggaaacgccctggaatgtatattggcgataccaatataggcgggttacaccacatggtgtatgaagtcgtggataacgctgtagatgagagcatggcgggtttttgtgatacgattaacatcactttgactgaggaggggtcatgtattgtagaagataacgggcgaggcattcctgtagacattcaccccacggaaaaaatccccgcttgcaccgtggttttaacgattttgcatgcggggggcaagtttgataatgatacttataaagtttcaggcggtttgcatggcgtgggcgtttcggttgtgaacgctttgagcaaacgcttgatcatgaccattaaa…
KE7	atgcaaaattaccagagccatagtattaaggttttaaaaggcttagagggggttaggaaacgccctggaatgtatattggcgataccaatgtgggtgggttgcaccacatggtgtatgaagtcgtggataacgctgtagatgagagcatggcgggtttttgtgatacgattaacatcactttgactgagggggggtcatgcattgtagaagataacgggcgaggcattcctgtagatatccaccccacggaaaaaatccccgcttgcaccgtggttttaacgatgttgcatgcggggggcaagtttgataacgatacttataaagtttcaggcggattgcatggcgtgggcgtttcggttgtgaatgctttaagcaaacgcttgattatgaccattaaa…
KE22	atgcaaaattaccagagccatagtattaaggttttaaaaggcttagagggggttaggaaacgccctggaatgtatattggcgataccaatataggcgggttacaccacatggtgtatgaagtcgtggataacgctgtagatgagagcatggcgggtttttgtgatacgattaacatcactttgactgaggaggggtcatgcattgtagaagataacgggcgaggcattcctgtagacattcaccccacggaaaagatccccgcttgcactgtggttttaacgattttgcatgcggggggcaagtttgataatgatacttataaagtttcaggcggtttgcatggcgtgggcgtttcggttgtgaacgctttaagcaaacgcttgatcatgaccattaaa…
KE28	atgcaaaattaccagagccatagtattaaggttttaaaaggcttagagggggttaggaaacgccctggaatgtatattggcgataccaatataggcgggttacaccacatggtgtatgaagtcgtggataacgctgtagatgagagcatggcgggtttttgtgatacgattaacatcactttgactgaggaggggtcatgcattgtagaagataacgggcgaggcattcctgtagacattcaccccacggaaaagatccccgcttgcactgtggttttaacgattttgcatgcggggggcaagtttgataatgatacttataaagtttcaggcggtttgcatggcgtgggcgtttcggttgtgaacgctttaagcaaacgcttgatcatgaccattaaa…
KE30	atgcaaaattaccagagccatagtattaaggttttaaaaggcttagagggggttaggaaacgccctggaatgtatattggcgataccaatataggcgggttacaccacatggtgtatgaagtcgtggataacgctgtagatgagagcatggcgggcttttgcgataggattaatatcactttgactgaggaggggtcatgcattgtagaagataacgggcgaggcattcctgtagatatccatcccacggaaaaaatccccgcttgcaccgtggttttaacgatattgcatgcggggggtaagtttgataatgatacttataagatttcaggcggtttgcatggcgtgggcgtttcggttgtgaacgctttgagcaaacgcttgattatgaccattaaa…
KE37	atgcaaaattaccagagccatagtattaaggttttaaaaggcttagagggggttaggaaacgccctggaatgtatattggcgataccaatataggcgggttacaccacatggtgtatgaagtcgtggataacgctgtagatgagagcatggcgggcttttgcgataggattaatatcactttgactgaggaggggtcatgcattgtagaagataacgggcgaggcattcctgtagatatccatcccacggaaaaaatccccgcttgcaccgtggttttaacgatattgcatgcggggggtaagtttgataatgatacttataagatttcaggcggtttgcatggcgtgggcgtttcggttgtgaacgctttgagcaaacgcttgattatgaccattaaa…
KE38	atgcaaaattaccagagccatagtattaaggttttaaaaggcttagagggggttaggaaacgccctggaatgtatattggcgataccaatataggcgggttacaccacatggtgtatgaagtcgtggataacgctgtagatgagagcatggcgggcttttgcgataggattaatatcactttgactgaggaggggtcatgcattgtagaagataacgggcgaggcattcctgtagatatccatcccacggaaaaaatccccgcttgcaccgtggttttaacgatattgcatgcggggggtaagtttgataatgatacttataagatttcaggcggtttgcatggcgtgggcgtttcggttgtgaacgctttgagcaaacgcttgattatgaccattaaa…
KE43	atgcaaaattaccagagccatagtattaaggttttaaaaggcttagagggggttaggaaacgccctggaatgtatattggcgataccaatgtgggcgggttgcaccacatggtgtatgaagtcgtggataacgccgtagatgagagcatggcgggattttgcgataggattaatatcactttgactagtgaggggtcatgcattgtagaagataacgggcgaggcattcctgtagacattcaccccacggaaaaaatccccgcttgcaccgtggttttaacgattttgcatgcggggggtaagtttgataatgatacttataaagtttcaggcggtttgcatggcgtgggcgtttcggttgtgaacgctttgagcaaacgcttgattatgaccattaaa…
KE46	atgcaaaattaccagagccatagtattaaggttttaaaaggcttagagggggttaggaaacgccctggaatgtatattggcgataccaatataggcgggttacaccacatggtgtatgaagtcgtggataacgctgtagatgagagcatggcgggcttttgcgataggattaatatcactttgactgaggaggggtcatgcattgtagaagataacgggcgaggcattcctgtagacattcaccccacggaaaaaatccccgcttgcaccgtggttttaacgattttgcatgcggggggcaagtttgataatgatacttataaagtttcaggcggtttgcatggcgtgggcgtttcggttgtgaacgctttgagcaaacgcttgatcatgaccattaaa…
KE47	atgcaaaattaccagagccatagtattaaggttttaaaaggcttagagggggttaggaaacgccctggaatgtatattggcgataccaatgtgggcgggttgcaccacatggtgtatgaagtcgtggataacgctgtagatgagagcatggcgggcttttgcgataggattaatatcactttgactagtgagggttcatgcattgtagaagataacgggcgaggtattcctgtagatattcaccccacggaaaaaatccccgcttgcaccgtggttttaacgattttgcatgcggggggcaagtttgataatgatacttataaggtttcaggcggtttgcatggcgtgggcgtttcggttgtgaacgctttgagcaaacgcttgattatgaccattaaa…
KE53	atgcaaaattaccagagccatagtattaaggttttaaaaggcttagagggggttaggaaacgccctggaatgtatattggcgataccaatgtgggtgggttgcaccacatggtgtatgaagtcgtggataacgctgtagatgagagcatggcgggcttttgcgataggattaacatcactttgactagtgaggggtcatgcattgtagaagataacgggcgaggcattcctgtagatattcaccctacggaaaaaatccccgcttgcaccgtggttttaacgattttgcatgcggggggcaagtttgataatgatacttataaagtttcaggcggtttgcatggcgtgggcgtttcggttgtgaacgctttaagcaaacgcttgattatgaccattaaa…
KE54	atgcaaaattaccagagccatagtattaaggttttaaaaggcttagagggggttaggaaacgccctggaatgtatattggcgataccaatgtgggtgggttgcaccacatggtgtatgaagtcgtggataacgctgtagatgagagcatggcgggcttttgcgataggattaatatcactttgactagtgaggggtcatgtattgtagaagataacgggcgaggcattcctgtagatatccatcccacggaaaaaatccccgcttgcaccgtggttttaacgattttgcatgcggggggcaagtttgataatgatacttataaagtttcaggcggtttgcatggcgtgggcgtttcggttgtgaacgctttaagcaaacgcttgatcatgaccattaaa…
KE60	atgcaaaattaccagagccatagtattaaggttttaaaaggcttagagggggttaggaaacgccctggaatgtatattggcgataccaatataggcgggttacaccacatggtgtatgaagtcgtggataacgctgtagatgagagcatggcgggcttttgcgataggattaatatcactttgactgaggaggggtcatgcattgtagaagataacgggcgaggcattcctgtagacattcaccccacggaaaagatccccgcttgcactgtggttttaacgattttgcatgcggggggcaagtttgataatgatacttataaagtttcaggcggtttgcatggcgtgggcgtttcggttgtgaacgctttgagcaaacgcttgatcatgaccattaaa…
KE61	atgcaaaattaccagagccatagtattaaggttttaaaaggcttagagggggttaggaaacgccctggaatgtatattggcgataccaatgtgggtgggttgcaccacatggtgtatgaagtcgtggataacgctgtagatgagagcatggcgggtttttgtgatacgattaacatcactttgactgagggggggtcatgcattgtagaagataacgggcgaggcattcctgtagatatccaccccacggaaaaaatccccgcttgcaccgtggttttaacgatgttgcatgcggggggcaagtttgataacgatacttataaagtttcaggcggattgcatggcgtgggcgtttcggttgtgaatgctttaagcaaacgcttgattatgaccattaaa…
KE62	atgcaaaattaccagagccatagtattaaggttttaaaaggcttagagggggttaggaaacgccctggaatgtatattggcgataccaatataggcgggttacaccacatggtgtatgaagtcgtggataacgctgtagatgagagcatggcgggtttttgtgatacgattaacatcactttgactgaggaggggtcatgcattgtagaagataacgggcgaggcattcctgtagacattcaccccacggaaaagatccccgcttgcactgtggttttaacgattttgcatgcggggggcaagtttgataatgatacttataaagtttcaggcggtttgcatggcgtgggcgtttcggttgtgaacgctttaagcaaacgcttgatcatgaccattaaa…
KE65	atgcaaaattaccagagccatagtattaaggttttaaaaggcttagagggggttaggaaacgccctggaatgtatattggcgataccaatataggcgggttacaccacatggtgtatgaagtcgtggataacgctgtagatgagagcatggcgggtttttgtgatacgattaacatcactttgactgaggaggggtcatgcattgtagaagataacgggcgaggcattcctgtagacattcaccccacggaaaagatccccgcttgcactgtggttttaacgattttgcatgcggggggcaagtttgataatgatacttataaagtttcaggcggtttgcatggcgtgggcgtttcggttgtgaacgctttaagcaaacgcttgatcatgaccattaaa…
KE67	atgcaaaattaccagagccatagtattaaggttttaaaaggcttagagggggttaggaaacgccctggaatgtatattggcgataccaatataggcgggttacaccacatggtgtatgaagtcgtggataacgctgtagatgagagcatggcgggtttttgtgatacgattaacatcactttgactgaggaggggtcatgcattgtagaagataacgggcgaggcattcctgtagacattcaccccacggaaaagatccccgcttgcactgtggttttaacgattttgcatgcggggggcaagtttgataatgatacttataaagtttcaggcggtttgcatggcgtgggcgtttcggttgtgaacgctttaagcaaacgcttgatcatgaccattaaa…
KE69	atgcaaaattaccagagccatagtattaaggttttaaaaggcttagagggggttaggaaacgccctggaatgtatattggcgataccaatgtgggtgggttgcaccacatggtgtatgaagtcgtggataacgctgtagatgagagcatggcgggtttttgcgatacgattaatatcactttgactgagggggggtcatgcattgtagaagataacgggcgaggcattcctgtagatattcaccccacggaaaaaatccccgcttgcaccgtggttttaacgattttgcatgcgggaggcaagtttgataatgatacctataaagtttcaggcggtttgcatggcgtgggcgtttcggttgtgaacgctttgagcaaacgcttgattatgaccattaaa…
KE74	atgcaaaattaccagagccacagtattaaggttttaaaaggcttagagggggttaggaaacgccctggaatgtatattggcgataccaatgtgggtgggttgcaccacatggtgtatgaagtcgtggataacgccgtagatgagagcatggcgggcttttgcgataggattaatatcactttgactgagaaggggtcatgcattgtagaagataacgggcgaggcattcctgtagacattcaccccacggaaaaaatccccgcttgcaccgtggttttaacgatattgcatgcggggggcaagtttgataatgatacctataaggtttcaggcggtttgcatggcgtgggcgtttcggttgtgaacgctttgagcaaacgcttgattatgaccattaaa…
KE76	atgcaaaattaccagagccatagtattaaggttttaaaaggcttagagggggttaggaaacgccctggaatgtatattggcgataccaatataggcgggttacaccacatggtgtatgaagtcgtggataacgctgtagatgagagcatggcgggcttttgcgataggattaatatcactttgactgaggaggggtcatgcattgtagaagataacgggcgaggcattcctgtagacattcaccccacggaaaagatccccgcttgcactgtggttttaacgattttgcatgcggggggcaagtttgataatgatacttataaagtttcaggcggtttgcatggcgtgggcgtttcggttgtgaacgctttgagcaaacgcttgatcatgaccattaaa…
KE78	atgcaaaattaccagagccatagtattaaggttttaaaaggcttagagggggttaggaaacgccctggaatgtatattggcgataccaatataggcgggttacaccacatggtgtatgaagtcgtggataacgctgtagatgagagcatggcgggtttttgtgatacgattaacatcactttgactgaggaggggtcatgcattgtagaagataatgggcgaggcattcctgtagacattcaccccacggaaaaaatccccgcttgcaccgtggttttaacgattttgcatgcggggggcaagtttgataatgatacttataaagtttcaggcggtttgcatggcgtgggcgtttcggttgtgaacgctttgagcaaacgcttgatcatgaccattaaa…
KE91	atgcaaaattaccagagccatagtattaaggttttaaaaggcttagagggggttaggaaacgccctggaatgtatattggcgataccaatgtgggtgggttgcaccacatggtgtatgaagtcgtggataacgctgtagatgagagcatggcgggcttttgcgataggattaatatcactttgactgaggaggggtcatgcattgtagaagataacgggcgaggcattcctgtagacattcaccctacggaaaagatccccgcttgcactgtggttttaacgattttgcatgcggggggcaagtttgataatgatacttataaagtttcaggcggtttgcatggcgtgggcgtttcggttgtgaacgctttgagcaaacgcttgattatgaccattaaa…
Ausabrj05	atgcaaaattaccagagccatagtattaaggttttaaaaggcttagagggggttaggaaacgccctggaatgtatattggcgataccaatgtgggtgggttgcaccacatggtgtatgaagtcgtggataacgctgtagatgagagcatggcgggtttttgcgatacgattaatatcactttgactgatgagggttcatgcattgtagaagataacgggcgaggcattcctgtagatattcaccccacggaaaaaatccccgcttgcaccgtggttttaacgattttgcatgcggggggcaagtttgataatgatacttataaagtttcaggcggtttgcatggcgtgggcgtttcagtggtgaatgctttaagcaaacgcttgattatgaccattaaa…
DU15	atgcaaaattaccagagccatagtatcaaggttttaaaaggcttagagggggttaggaaacgccctggaatgtatattggcgataccaatgtgggtgggttgcaccacatggtgtatgaagtcgtggataacgctgtagatgagagcatggcgggtttttgcgatacgattaatatcactttgactagtgagggttcatgcattgtagaagataacgggcgaggcattcctgtagatattcaccccacggaaaaaatccccgcttgcaccgtggttttaacgattttgcatgcggggggcaagtttgataatgatacttataaagtttcaggcggtttgcatggcgtgggcgtttcggttgtgaacgctttaagcaaacgcttgattatgaccattaaa…
F16	atgcaaaattaccagagccatagtatcaaggttttaaaaggcttagagggggttaggaaacgccctggaatgtatattggcgataccaatgtgggtgggttgcaccacatggtatatgaagtcgtggataacgctgtagatgagagcatggcgggtttttgcgatacgattaatatcactttgactgatgagggttcatgcatcgtagaagataatgggcgaggtattcctgtagatattcaccccacggaaaaaatccccgcttgcaccgtggttttaacgattttgcatgcggggggcaagtttgataatgatacttataaagtttcaggcggtttgcatggcgtgggcgtttcggttgtgaacgctttaagcaaacgcttgattatgaccattaaa…
G27	atgcaaaattaccagagccatagtattaaggttttaaaaggcttagagggggttaggaaacgccctggaatgtatattggcgataccaatgtgggcgggttgcaccacatggtgtatgaagtcgtggataacgctgtagatgagagcatggcgggcttttgcgatacgattaacatcactttgactgatgagggttcatgcatcgtagaagataacgggcgaggcattcctgtagatattcaccccacggaaaaaatccccgcttgcaccgtggttctaacgattttgcatgcggggggcaagtttgataacgatacttataaagtttcaggcggtttgcatggcgtgggtgtttcggttgtgaacgctttaagcaaacgcttgattatgaccattaaa…
HPAG1	atgcaaaattaccagagccatagtattaaggttttaaaaggcttagagggggttaggaaacgccctggaatgtatattggcgataccaatataggcgggttgcaccacatggtgtatgaagtcgtggataacgctgtagatgagagcatggcgggtttttgtgatacaattaatatcactttgactagtgaggggtcatgcattgtagaagataacgggcgaggcattcctgtagatatccaccccacggaaaaaatccccgcttgcaccgtggttttaacgattttgcatgcggggggcaagtttgataatgatacttataaagtttcaggcggtttgcatggcgtgggcgtttcggttgtgaacgctttgagcaaacgcttgattatgaccattaaa…
India7	atgcaaaattaccagagccatagtattaaggttttaaaaggtttagagggggttaggaaacgccctggaatgtatattggcgataccaatgtgggtgggttgcaccacatggtgtatgaagtcgtggataacgctgtagatgagagcatggcgggtttttgcgatacgattaatatcactttgactggtgagggttcatgcatcgtagaagataacgggcgaggcattcctgtagatattcaccccacagaaaaaatccccgcttgcaccgtggttttaacgattttgcatgcggggggcaagtttgataatgatacttataaagtttcaggcggtttgcatggcgtgggcgtttcggttgtgaacgctttgagcaaacgcttgattatgaccatcaaa…
L7	atgcaaaattaccagagccatagtattaaggttttaaaaggcttagagggggttaggaaacgccctggaatgtatattggcgataccaatgtgggtgggttgcaccacatggtgtatgaagtcgtggataacgctgtagatgagagcatggcgggtttttgcgatacgattaatatcactttgactgatgagggttcatgcattgtagaagataatgggcgaggcattcctgtagatattcaccccacagaaaaaatccccgcttgcaccgtggttttaacgattttgcatgcggggggcaagtttgataatgatacttataaagtttcaggcggtttgcatggtgtgggcgtttcggttgtgaacgctttaagcaaacgcttgattatgaccattaaa…
PNG84	atgcaaaattaccagagccatagtattaaggttttaaaaggcttagagggagttaggaaacgccctggaatgtatattggcgataccaatgtgggtgggttgcaccacatggtgtatgaagtcgtggataacgctgtagatgagagcatggcgggtttttgcgatacgattaatatcactttgactgatgagggttcgtgcattgtagaagataacgggcgaggcattcctgtagatattcaccccacggaaaaaatccccgcttgcaccgtggttttaacgattttgcatgcggggggcaagtttgataatgatacttataaggtttcaggcggtttgcatggcgtgggtgtttcggtcgtgaacgctttaagcaaacgcttggttatgactattaaa…
Shi112	atgcaaaattaccagagccatagtatcaaggttttaaaaggcttagagggggttaggaaacgccctggaatgtatattggcgataccaatgtgggtgggttgcaccacatggtgtatgaagtcgtggataacgctgtagatgagagcatggcgggtttttgcgatacgattaatatcactttgactgatgagggttcatgcatcgtggaagataacgggcgaggcattcctgtagatattcaccccacggaaaaaatccccgcttgcaccgtggttttaacgattttgcatgcggggggcaagtttgataatgatacttataaagtttcaggcggtttgcatggcgtgggcgtttcggttgtgaacgctttgagcaaacgcttgattatgaccattaaa…
V225d	atgcaaaattaccagagccatagtattaaggttttaaaaggcttagagggggttaggaaacgccctggaatgtatattggcgataccaatgtgggtgggttgcaccacatggtgtatgaagtcgtggataacgctgtagatgagagcatggcaggtttttgcgatacgattaatatcactttgactgatgagggttcatgcatcgtggaagataacgggcgaggcattcctgtagatattcaccccacagaaaaaatccccgcttgcaccgtggttttaacgattttgcatgcggggggcaagtttgataatgatacttataaagtttcaggcggtttgcatggcgtgggcgtttcggttgtgaacgctttaagcaagcgcttgattatgactattaaa…
SouthAfrica7	atgcaagattatcaaagccatagtattaaggttttaaaaggcttagagggggttaggaaacgccctggaatgtatattggcgacaccaatgtgggcgggttgcaccacatggtgtatgaagtcgtggataacgctgtagatgaaagcatggcgggtttttgcgatactatcaatatcactttgaccgatgaaggctcatgcattgtagaagataacgggcgaggcattcctgtgggtatccaccccacagaaaaaatccccgcttgcaccgtggttttaacgatgttgcatgcgggggggaagtttgataatgatacttataaggtttcaggcgggttgcatggcgtgggcgtttcggttgtgaatgctttgagcaaacgcttgattatgaccattaaa…
K26A1	atgcaagattatcaaagccatagtattaaggttttaaaaggcttagaaggggttaggaaacgccccgggatgtatattggcgataccaatgtgggcgggttgcaccacatggtgtatgaagtcgtggataacgctgtagatgagagcatggcgggtttttgcgacactatcaatatcactttgaccgatgaaggctcatgcattgtagaagataacgggcgaggcattcctgtgggtatccaccccacggaaaaaatccccgcttgcaccgtggttttaacgatgttgcatgcgggggggaagtttgataatgatacttataaggtttcaggtgggttgcatggcgtgggcgtttcggttgtgaatgctttgagcaaacgcttgatcatgaccattaaa…
CC33C	atgcaaaattaccagagccatagtattaaggttttaaaaggcttagagggggttaggaaacgccctggaatgtatattggcgataccaatataggcgggttacaccacatggtgtatgaagtcgtggataacgctgtagatgagagcatggcgggcttttgcgataggattaatatcactttgactgaggaggggtcatgcattgtagaagataacgggcgaggcattcctgtagacattcaccccacggaaaaaatccccgcttgcactgtggttttaacgattttgcatgcggggggcaagtttgataatgatacttataaagtttcaggcggtttgcatggcgtgggcgtttcggttgtgaacgctttgagcaaacgcttgatcatgaccattaaa…
G4	atgcaaaattaccagagccatagtattaaggttttaaaaggcttagagggggttaggaaacgccctggaatgtatattggcgataccaatgtgggtgggttgcaccacatggtgtatgaagtcgtggataacgctgtagatgagagcatggcgggtttttgcgatacgatcaatatcactttgactgaggaggggtcatgcattgtagaagataacgggcgaggcattcctgtagacattcaccccacggaaaaaatccccgcttgcaccgtggttttaacgattttgcatgcagggggcaagtttgataatgacacttataaagtttcaggcggtttgcatggcgtgggcgtttcggttgtgaacgctttgagcaaacgcttgatcatgaccattaaa…
GAM42Ai	atgcaaaattaccagagccatagtattaaggttttaaaaggcttagagggggttaggaaacgccctggaatgtatattggcgataccaatataggcgggttacaccacatggtgtatgaagtcgtggataacgctgtagatgagagcatggcgggtttttgcgatacgatcaacatcactttgactgaggaggggtcatgcattgtagaagataacgggcgaggcattcctgtagacattcaccccacggaaaaaatccccgcttgcaccgtggttttaacgattttgcatgcggggggcaagtttgataatgatacttataaagtttcaggcggtttgcatggcgtgggtgtttcggttgtgaacgctttgagcaaacgcttgatcatgaccattaaa…
GAM71Ai	atgcaaaattaccagagtcatagcattaaggttttaaaaggcttagagggggttaggaaacgccctggaatgtatattggcgataccaatataggcgggttgcaccacatggtgtatgaagtcgtggataacgctgtagatgagagcatggcgggtttttgcgatacgattaatatcactttgactgaggaggggtcatgcattgtagaagataacgggcgaggcattcctgtagacattcaccccacggaaaaaatccccgcttgtaccgtggttttaacgattttgcatgcggggggcaagtttgataatgatgcttataaggtttcaggcggtttgcatggcgtgggcgtttcggttgtgaatgccttgagcaaacgcttgatcatgaccattaaa…
GAM80Ai	atgcaaaattaccagagccatagtattaaggttttaaaaggcttagagggggttaggaaacgccctggaatgtatattggcgataccaatataggtgggttgcaccacatggtgtatgaagtcgtggataacgctgtagatgagagcatggcgggtttttgcgatacgatcaatatcactttgactgatgaggggtcatgcattgtagaagataacgggcgaggcattcctgtagacattcaccccacggaaaaaatccccgcttgcaccgtggttttaacgattttgcatgcggggggcaagtttgataatgatacttataaagtttcaggcggattgcatggcgtgggcgtttcggttgtgaacgctttaagtaaacgcttgatcatgacgattaaa…
Ausabrj05	atgcaaaattaccagagccatagtattaaggttttaaaaggcttagagggggttaggaaacgccctggaatgtatattggcgataccaatgtgggtgggttgcaccacatggtgtatgaagtcgtggataacgctgtagatgagagcatggcgggtttttgcgatacgattaatatcactttgactgatgagggttcatgcattgtagaagataacgggcgaggcattcctgtagatattcaccccacggaaaaaatccccgcttgcaccgtggttttaacgattttgcatgcggggggcaagtttgataatgatacttataaagtttcaggcggtttgcatggcgtgggcgtttcagtggtgaatgctttaagcaaacgcttgattatgaccattaaa…
DU15	atgcaaaattaccagagccatagtatcaaggttttaaaaggcttagagggggttaggaaacgccctggaatgtatattggcgataccaatgtgggtgggttgcaccacatggtgtatgaagtcgtggataacgctgtagatgagagcatggcgggtttttgcgatacgattaatatcactttgactagtgagggttcatgcattgtagaagataacgggcgaggcattcctgtagatattcaccccacggaaaaaatccccgcttgcaccgtggttttaacgattttgcatgcggggggcaagtttgataatgatacttataaagtttcaggcggtttgcatggcgtgggcgtttcggttgtgaacgctttaagcaaacgcttgattatgaccattaaa…
F16	atgcaaaattaccagagccatagtatcaaggttttaaaaggcttagagggggttaggaaacgccctggaatgtatattggcgataccaatgtgggtgggttgcaccacatggtatatgaagtcgtggataacgctgtagatgagagcatggcgggtttttgcgatacgattaatatcactttgactgatgagggttcatgcatcgtagaagataatgggcgaggtattcctgtagatattcaccccacggaaaaaatccccgcttgcaccgtggttttaacgattttgcatgcggggggcaagtttgataatgatacttataaagtttcaggcggtttgcatggcgtgggcgtttcggttgtgaacgctttaagcaaacgcttgattatgaccattaaa…
G27	atgcaaaattaccagagccatagtattaaggttttaaaaggcttagagggggttaggaaacgccctggaatgtatattggcgataccaatgtgggcgggttgcaccacatggtgtatgaagtcgtggataacgctgtagatgagagcatggcgggcttttgcgatacgattaacatcactttgactgatgagggttcatgcatcgtagaagataacgggcgaggcattcctgtagatattcaccccacggaaaaaatccccgcttgcaccgtggttctaacgattttgcatgcggggggcaagtttgataacgatacttataaagtttcaggcggtttgcatggcgtgggtgtttcggttgtgaacgctttaagcaaacgcttgattatgaccattaaa…
Hp26695	atgcaaaattaccagagccatagtattaaggttttaaaaggcttagagggggttaggaaacgccctggaatgtatattggtgataccaatgtgggtgggttgcaccacatggtgtatgaagtcgtggataacgctgtagatgagagcatggcgggtttttgcgatacgattaatatcactttgaccgatgagggttcatgcatcgtagaagataacgggcgaggcattcctgtagatattcaccccacggaaaaaatccccgcttgcaccgtggttttaacgattttgcatgcggggggcaagtttgataacgatacttataaagtttcaggcggtttgcatggcgtgggcgtttcggttgtgaacgctttgagcaaacgcttgattatgaccattaaa…
HPAG1	atgcaaaattaccagagccatagtattaaggttttaaaaggcttagagggggttaggaaacgccctggaatgtatattggcgataccaatataggcgggttgcaccacatggtgtatgaagtcgtggataacgctgtagatgagagcatggcgggtttttgtgatacaattaatatcactttgactagtgaggggtcatgcattgtagaagataacgggcgaggcattcctgtagatatccaccccacggaaaaaatccccgcttgcaccgtggttttaacgattttgcatgcggggggcaagtttgataatgatacttataaagtttcaggcggtttgcatggcgtgggcgtttcggttgtgaacgctttgagcaaacgcttgattatgaccattaaa…
HpJ99	atgcaaaattaccagagccatagtattaaggttttaaaaggcttagagggggttaggaaacgccctggaatgtatattggcgataccaatgtgggtgggttgcaccacatggtgtatgaagtcgtggataacgctgtagatgagagcatggcgggtttttgcgatacgatcaatatcactttgactgaggaggggtcatgcattgtagaagataacgggcgaggcattcctgtagacattcaccccacggaaaaaatccccgcttgcaccgtggttttaacgattttgcatgcagggggcaagtttgataatgacacttataaagtttcaggcggtttgcatggcgtgggcgtttcggttgtgaacgctttgagcaaacgcttgatcatgaccattaaa…
India7	atgcaaaattaccagagccatagtattaaggttttaaaaggtttagagggggttaggaaacgccctggaatgtatattggcgataccaatgtgggtgggttgcaccacatggtgtatgaagtcgtggataacgctgtagatgagagcatggcgggtttttgcgatacgattaatatcactttgactggtgagggttcatgcatcgtagaagataacgggcgaggcattcctgtagatattcaccccacagaaaaaatccccgcttgcaccgtggttttaacgattttgcatgcggggggcaagtttgataatgatacttataaagtttcaggcggtttgcatggcgtgggcgtttcggttgtgaacgctttgagcaaacgcttgattatgaccatcaaa…
L7	atgcaaaattaccagagccatagtattaaggttttaaaaggcttagagggggttaggaaacgccctggaatgtatattggcgataccaatgtgggtgggttgcaccacatggtgtatgaagtcgtggataacgctgtagatgagagcatggcgggtttttgcgatacgattaatatcactttgactgatgagggttcatgcattgtagaagataatgggcgaggcattcctgtagatattcaccccacagaaaaaatccccgcttgcaccgtggttttaacgattttgcatgcggggggcaagtttgataatgatacttataaagtttcaggcggtttgcatggtgtgggcgtttcggttgtgaacgctttaagcaaacgcttgattatgaccattaaa…
PNG84	atgcaaaattaccagagccatagtattaaggttttaaaaggcttagagggagttaggaaacgccctggaatgtatattggcgataccaatgtgggtgggttgcaccacatggtgtatgaagtcgtggataacgctgtagatgagagcatggcgggtttttgcgatacgattaatatcactttgactgatgagggttcgtgcattgtagaagataacgggcgaggcattcctgtagatattcaccccacggaaaaaatccccgcttgcaccgtggttttaacgattttgcatgcggggggcaagtttgataatgatacttataaggtttcaggcggtttgcatggcgtgggtgtttcggtcgtgaacgctttaagcaaacgcttggttatgactattaaa…
Shi112	atgcaaaattaccagagccatagtatcaaggttttaaaaggcttagagggggttaggaaacgccctggaatgtatattggcgataccaatgtgggtgggttgcaccacatggtgtatgaagtcgtggataacgctgtagatgagagcatggcgggtttttgcgatacgattaatatcactttgactgatgagggttcatgcatcgtggaagataacgggcgaggcattcctgtagatattcaccccacggaaaaaatccccgcttgcaccgtggttttaacgattttgcatgcggggggcaagtttgataatgatacttataaagtttcaggcggtttgcatggcgtgggcgtttcggttgtgaacgctttgagcaaacgcttgattatgaccattaaa…
Tx30a	atgcaaaattaccagagccatagtattaaggttttaaaaggattagagggggttaggaaacgccctggaatgtatattggcgataccaatgtgggtgggttgcaccacatggtgtatgaagtcgtggataacgctgtagatgagagcatggcgggtttttgcgatacgattaatatcactttgactgaggaggggtcatgcattgtagaagataacgggcgaggcattcctgtagatatccaccccacggaaaaaatccccgcttgcaccgtggttttaacgattttgcatgcggggggcaagtttgataatgatacttataaagtttcaggcggtttgcatggcgtgggcgtttcggttgtgaacgctttgagcaaacgcttgatcatgaccattaaa…
V225d	atgcaaaattaccagagccatagtattaaggttttaaaaggcttagagggggttaggaaacgccctggaatgtatattggcgataccaatgtgggtgggttgcaccacatggtgtatgaagtcgtggataacgctgtagatgagagcatggcaggtttttgcgatacgattaatatcactttgactgatgagggttcatgcatcgtggaagataacgggcgaggcattcctgtagatattcaccccacagaaaaaatccccgcttgcaccgtggttttaacgattttgcatgcggggggcaagtttgataatgatacttataaagtttcaggcggtttgcatggcgtgggcgtttcggttgtgaacgctttaagcaagcgcttgattatgactattaaa…
CC33C	atgcaaaattaccagagccatagtattaaggttttaaaaggcttagagggggttaggaaacgccctggaatgtatattggcgataccaatataggcgggttacaccacatggtgtatgaagtcgtggataacgctgtagatgagagcatggcgggcttttgcgataggattaatatcactttgactgaggaggggtcatgcattgtagaagataacgggcgaggcattcctgtagacattcaccccacggaaaaaatccccgcttgcactgtggttttaacgattttgcatgcggggggcaagtttgataatgatacttataaagtttcaggcggtttgcatggcgtgggcgtttcggttgtgaacgctttgagcaaacgcttgatcatgaccattaaa…
G4	atgcaaaattaccagagccatagtattaaggttttaaaaggcttagagggggttaggaaacgccctggaatgtatattggcgataccaatgtgggtgggttgcaccacatggtgtatgaagtcgtggataacgctgtagatgagagcatggcgggtttttgcgatacgatcaatatcactttgactgaggaggggtcatgcattgtagaagataacgggcgaggcattcctgtagacattcaccccacggaaaaaatccccgcttgcaccgtggttttaacgattttgcatgcagggggcaagtttgataatgacacttataaagtttcaggcggtttgcatggcgtgggcgtttcggttgtgaacgctttgagcaaacgcttgatcatgaccattaaa…
GAM42Ai	atgcaaaattaccagagccatagtattaaggttttaaaaggcttagagggggttaggaaacgccctggaatgtatattggcgataccaatataggcgggttacaccacatggtgtatgaagtcgtggataacgctgtagatgagagcatggcgggtttttgcgatacgatcaacatcactttgactgaggaggggtcatgcattgtagaagataacgggcgaggcattcctgtagacattcaccccacggaaaaaatccccgcttgcaccgtggttttaacgattttgcatgcggggggcaagtttgataatgatacttataaagtttcaggcggtttgcatggcgtgggtgtttcggttgtgaacgctttgagcaaacgcttgatcatgaccattaaa…
GAM71Ai	atgcaaaattaccagagtcatagcattaaggttttaaaaggcttagagggggttaggaaacgccctggaatgtatattggcgataccaatataggcgggttgcaccacatggtgtatgaagtcgtggataacgctgtagatgagagcatggcgggtttttgcgatacgattaatatcactttgactgaggaggggtcatgcattgtagaagataacgggcgaggcattcctgtagacattcaccccacggaaaaaatccccgcttgtaccgtggttttaacgattttgcatgcggggggcaagtttgataatgatgcttataaggtttcaggcggtttgcatggcgtgggcgtttcggttgtgaatgccttgagcaaacgcttgatcatgaccattaaa…
GAM80Ai	atgcaaaattaccagagccatagtattaaggttttaaaaggcttagagggggttaggaaacgccctggaatgtatattggcgataccaatataggtgggttgcaccacatggtgtatgaagtcgtggataacgctgtagatgagagcatggcgggtttttgcgatacgatcaatatcactttgactgatgaggggtcatgcattgtagaagataacgggcgaggcattcctgtagacattcaccccacggaaaaaatccccgcttgcaccgtggttttaacgattttgcatgcggggggcaagtttgataatgatacttataaagtttcaggcggattgcatggcgtgggcgtttcggttgtgaacgctttaagtaaacgcttgatcatgacgattaaa…
GAM83Bi	atgcaaaattaccagagccatagtattaaggttttaaaaggcttagagggggttaggaaacgccctggaatgtatattggcgataccaatataggtgggttacaccacatggtgtatgaagtcgtggataacgctgtagatgagagcatggcgggtttttgcgatacgattaacatcactttgactgaggaggggtcatgcattgtagaagataatgggcgaggcattcctgtagacattcaccccacggaaaaaatccccgcttgcaccgtggttttaacgattttgcatgcggggggcaagtttgataatgatacttataaagtttcaggcggtttgcatggcgtgggcgtttcggttgtgaatgccttgagcaaacgcttgatcatgaccattaaa…
GAM83T	atgcaaaattaccagagccatagtattaaggttttaaaaggcttagagggggttaggaaacgccctggaatgtatattggcgataccaatataggtgggttacaccacatggtgtatgaagtcgtggataacgctgtagatgagagcatggcgggtttttgcgatacgattaacatcactttgactgaggaggggtcatgcattgtagaagataatgggcgaggcattcctgtagacattcaccccacggaaaaaatccccgcttgcaccgtggttttaacgattttgcatgcggggggcaagtttgataatgatacttataaagtttcaggcggtttgcatggcgtgggcgtttcggttgtgaatgccttgagcaaacgcttgatcatgaccattaaa…
GAM93Bi	atgcaaaattaccagagccatagtattaaggttttaaaaggcttagagggggttaggaaacgccctggaatgtatattggcgataccaatataggcgggttgcaccacatggtgtatgaagtcgtggataacgctgtagatgagagcatggcgggtttttgcgatacgatcaatatcactttgactgaggaagggtcatgcattgtagaagataacgggcgaggcattcctgtagacattcaccctacggaaaaaatccccgcttgcaccgtggttttaacgattttgcatgcggggggcaagtttgataatgatacttataaagtttcaggcggattgcatggcgtgggcgtttcggttgtgaacgctttgagcaaacgcttgatcatgaccattaaa…
GAM96Ai	atgcaaaattaccagagccatagtattaaggttttaaagggcttagagggggttaggaaacgccctggaatgtatattggcgataccaatataggcgggttgcaccacatggtgtatgaagtcgtggataacgctgtagatgagagcatggcgggtttttgcgatacgatcaacatcactttgactgatgaggggtcatgcgttgtagaagataacgggcgaggcattcctgtagacattcaccctacggaaaaaatccccgcttgcaccgtggttttaacgattttgcatgcggggggcaagtttgataatgatacttataaagtttcaggcggtttgcatggcgtgggcgtttcggttgtgaacgctttgagcaaacgcttgatcatgaccattaaa…
GAM100Ai	atgcaaaattaccagagccatagtattaaggttttaaaaggcttagagggggttaggaaacgccctggaatgtatattggcgataccaatataggcgggttgcaccacatggtgtatgaagtcgtggataacgctgtagatgagagcatggcgggtttttgtgatacgatcaatatcactttgactgatgagggttcatgcattgtagaagataacgggcgaggcattcctgtagacattcaccctacggaaaaaatccccgcttgcaccgtggttttaacgattttgcatgcggggggcaagtttgataatgatacttataaagtttcaggcggtttgcatggcgtgggcgtttcggttgtgaacgccttgagcaaacgcttgatcatgaccattaaa…
GAM101Biv	atgcaaaattaccagagccatagtattaaggttttaaaaggcttagagggggttaggaaacgccctggaatgtatattggcgataccaatgtgggtgggttgcaccacatggtgtatgaagtcgtggataacgctgtagatgagagcatggcgggtttttgcgatacgattaacatcactttgactgaggaggggtcatgcattgtagaagataacgggcgaggcattcctgtagacattcatcccacggaaaaaatccccgcttgcaccgtggttttaacgattttgcatgcggggggcaaatttgataatgatacttataaagtttcaggcggattgcatggcgtgggcgtttcggttgtgaacgctttgagcaaacgcttgatcatgaccattaaa…
GAM103Bi	atgcaaaattaccagagccatagtattaaggttttaaagggcttagagggggttaggaaacgccctggaatgtatattggcgataccaatataggcgggttgcaccatatggtgtatgaagtcgtggataacgctgtagatgagagcatggcgggtttttgcgatacgattaatatcactttgactgatgaggggtcatgcattgtagaagataacgggcgaggcattcctgtagatattcaccccacggaaaaaatccccgcttgcaccgtggttttaacgattttgcatgcggggggcaagtttgataatgatacttataaggtttcaggcggtttgcatggcgtgggcgtttcggttgtgaacgctttaagcaaacgcttgatcatgaccattaaa…
GAM105Ai	atgcaaaattaccagagccatagtattaaggttttaaaaggcttagagggggttaggaaacgccctggaatgtatattggcgataccaatataggcgggttgcaccacatggtgtatgaagtcgtggataacgctgtagatgagagcatggcgggtttttgcgatacgattaacatcactttgactgaggaggggtcatgcattgtagaagataatgggcgaggcattcctgtagacattcaccccacggaaaaaatccccgcttgcaccgtggttttaacgattttgcatgcggggggcaagtttgataatgatacttataaagtttcaggcggattgcatggcgtgggcgtttcggttgtgaacgctttgagcaaacgcttgatcatgaccattaaa…
GAM112Ai	atgcaaaattaccagagccatagtattaaggttttaaaaggcttagagggggttaggaaacgccctggaatgtatattggcgataccaatataggcgggttacaccacatggtgtatgaagtcgtggataacgctgtagatgagagcatggcgggtttttgcgatacgatcaacatcactttgactgaggaggggtcatgcattgtagaagataacgggcgaggcattcctgtagacattcaccccacggaaaaaatccccgcttgcaccgtggttttaacgattttgcatgcggggggcaagtttgataatgatacttataaagtttcaggcggtttgcatggcgtgggtgtttcggttgtgaacgctttgagcaaacgcttgatcatgaccattaaa…
GAM114Ai	atgcaaaattaccagagccatagtattaaggttttaaaaggcttagagggggttaggaaacgccctggaatgtatattggcgataccaatataggcgggttgcaccacatggtgtatgaagtcgtggataacgctgtagatgagagcatggcgggtttttgcgatacgattaatatcactttgactgatgaggggtcatgcattgtagaagataacgggcgaggcattcctgtagacattcaccccacggaaaaaatccccgcttgcaccgtggttttaacgattttgcatgcggggggcaagtttgataatgatacttataaagtttcaggcggattgcatggcgtgggcgtttcggttgtgaatgccttgagcaaacgcttgatcatgaccattaaa…
GAM115Ai	atgcaaaattaccagagccatagtattaaggttttaaaaggcttagagggggttaggaaacgccctggaatgtatattggcgataccaatataggcgggttgcaccacatggtgtatgaagtcgtggataacgctgtagatgagagcatggcgggtttttgcgatacgatcagcatcactttgactgatgagggttcatgcattgtagaagataacgggcgaggcattcctgtagacattcaccccacggaaaaaatccccgcttgcaccgtggttttaacgattttgcatgcggggggcaagtttgataatgatacttataaagtttcaggcggtttgcatggcgtgggcgtttcggttgtgaacgccttgagtaaacgcttgatcatgacgattaaa…
GAM115Ai	atgcaaaattaccagagccatagtattaaggttttaaaaggcttagagggggttaggaaacgccctggaatgtatattggcgataccaatataggcgggttgcaccacatggtgtatgaagtcgtggataacgctgtagatgagagcatggcgggtttttgcgatacgatcagcatcactttgactgatgagggttcatgcattgtagaagataacgggcgaggcattcctgtagacattcaccccacggaaaaaatccccgcttgcaccgtggttttaacgattttgcatgcggggggcaagtttgataatgatacttataaagtttcaggcggtttgcatggcgtgggcgtttcggttgtgaacgccttgagtaaacgcttgatcatgacgattaaa…
GAM117Ai	atgcaaaattaccagagccatagtattaaggttttaaaaggcttagagggggttaggaaacgccctggaatgtatattggcgataccaatataggcgggttgcaccacatggtgtatgaagtcgtggataacgctgtagatgagagcatggcgggtttttgtgatacgattaacatcactttgactgatgagggttcatgcattgtagaagataacgggcgaggcattcctgtagacattcaccctacggaaaaaatccccgcttgcaccgtggttttaacgattttgcatgcggggggcaagtttgataatgatacttataaagtttcaggcggtttgcatggcgtgggcgtttcggttgtgaacgccttgagcaaacgcttgattatgaccattaaa…
GAM118Bi	atgcaaaattaccagagccatagtattaaggttttaaaaggcttagagggggttaggaaacgccctggaatgtatattggcgataccaatataggcgggttacaccacatggtgtatgaagtcgtggataacgctgtagatgagagcatggcgggtttttgcgatacgatcaacatcactttgactgaggaggggtcatgcattgtagaagataacgggcgaggcattcctgtagacattcaccccacggaaaaaatccccgcttgcaccgtggttttaacgattttgcatgcggggggcaagtttgataatgatacttataaagtttcaggcggtttgcatggcgtgggtgtttcggttgtgaacgctttgagcaaacgcttgatcatgaccattaaa…
GAM118Bi	atgcaaaattaccagagccatagtattaaggttttaaaaggcttagagggggttaggaaacgccctggaatgtatattggcgataccaatataggcgggttacaccacatggtgtatgaagtcgtggataacgctgtagatgagagcatggcgggtttttgcgatacgatcaacatcactttgactgaggaggggtcatgcattgtagaagataacgggcgaggcattcctgtagacattcaccccacggaaaaaatccccgcttgcaccgtggttttaacgattttgcatgcggggggcaagtttgataatgatacttataaagtttcaggcggtttgcatggcgtgggtgtttcggttgtgaacgctttgagcaaacgcttgatcatgaccattaaa…
GAM119Bi	atgcaaaattaccagagccatagtattaaggttttaaaaggcttagagggggttaggaaacgccctggaatgtatattggcgataccaatataggcgggttgcaccacatggtgtatgaagtcgtggataacgctgtagatgagagcatggcgggtttttgcgatacgattaatatcactttgactgaggaggggtcatgcattgtagaagataacgggcgaggcattcctgtagacattcaccctacggaaaaaatccccgcttgcaccgtggttttaacgattttgcatgcggggggcaagtttgataatgatacttataaagtttcaggcggtttgcatggcgtgggcgtttcggttgtgaacgccttgagcaaacgcttgatcatgacgattaaa…
GAM120Ai	atgcaaaattaccagagccatagtattaaggttttaaaaggcttagagggggttaggaaacgccctggaatgtatattggcgataccaatataggcgggttacatcacatggtgtatgaagtcgtggataacgctgtagatgagagcatggcgggtttttgcgatacgatcaacatcactttgactgaggaggggtcatgcattgtagaagataatgggcgaggcattcctgtagacattcaccctacggaaaaaatccccgcttgcaccgtggttttaacgattttgcatgcggggggcaagtttgataacgatacttataaggtttcaggcggtttgcatggcgtgggcgtttcggttgtgaacgctttgagcaaacgcttgatcatgaccattaaa…
GAM121Aii	atgcaaaattaccagagccatagtattaaggttttaaaaggcttagagggggttaggaaacgccctggaatgtatattggcgataccaatataggcgggttgcaccacatggtgtatgaagtcgtggataacgctgtagatgagagcatggcgggtttttgcgatacgattaacatcactttgactgaggaggggtcatgcattgtagaagataatgggcgaggcattcctgtagacattcaccctacggaaaaaatccccgcttgcaccgtggttttaacgattttgcatgcggggggcaagtttgataacgatacttataaggtttcaggcggtttgcatggcgtgggcgtttcggttgtgaacgctttgagcaaacgcttgatcatgaccattaaa…
GAM201Ai	atgcaaaattaccagagtcatagtattaaggttttaaaaggcttagagggggttaggaaacgccctggaatgtatattggcgataccaatataggtgggttgcaccacatggtgtatgaagtcgtggataacgctgtagatgagagcatggcgggcttttgcgataggattaacatcactttgactgaggaggggtcatgcattgtagaagataacgggcgaggcattcctgtagacattcaccccacggaaaaaatccccgcttgcaccgtggttttaacgattttgcatgcggggggcaagtttgataatgatacttataaggtttcaggcggtttgcatggcgtgggcgtttcggttgtgaacgctttgagcaaacgcttgatcatgaccattaaa…
GAM210Bi	atgcaaaattaccagagccatagtattaaggttttaaaaggcttagagggggttaggaaacgccctggaatgtatattggcgataccaatataggcgggttgcaccacatggtgtatgaagtcgtagataacgctgtagatgagagcatgacgggtttttgcgatacgatcaacatcactttgactgaggaggggtcatgcattgtagaagataacgggcgaggcattcctgtagacattcaccccacggaaaaaatccccgcttgcaccgtggttttaacgattttgcatgcggggggcaagtttgataatgatacttataaagtttcaggcggtttgcatggcgtgggcgtttcggttgtgaacgctttgagcaaacgcttgatcatgaccattaaa…
GAM231Ai	atgcaaaattaccagagtcatagcattaaggttttaaaaggcttagagggggttaggaaacgccctggaatgtatattggtgataccaatataggcgggttgcaccacatggtgtatgaagtcgtggataacgctgtagatgagagcatggcgggtttttgcgatacgattaatatcactttgactgaggaggggtcatgcattgtagaagataacgggcgaggcattcctgtagacattcaccccacggaaaaaatccccgcttgtaccgtagttttaacgattttgcatgcggggggcaagtttgataatgatacttataaggtttcaggcggtttgcatggcgtgggcgtttcggttgtgaatgccttgagcaaacgcttgatcatgaccattaaa…
GAM239Bi	atgcaaaattaccagagccatagtattaaggttttaaaaggcttagagggggttaggaaacgccctggaatgtatattggcgataccaatataggcgggttgcaccacatggtgtatgaagtcgtggataacgctgtagatgagagcatggcgggcttttgcgataggattaatatcactttgactgaggaggggtcatgcattgtagaagataacgggcgaggcattcctgtagacattcatcccacggaaaaaatccccgcttgcaccgtggttttaacgattttgcatgcggggggcaaatttgataatgatacttataaagtttcaggcggattgcatggcgtgggcgtttcggttgtgaacgctttgagcaaacgcttgatcatgaccattaaa…
GAM244Ai	atgcaaaattaccagagccatagtattaaggttttaaaaggcttagagggggttaggaaacgccctggaatgtatattggcgataccaatataggcgggttgcaccacatggtgtatgaagtcgtggataacgctgtagatgagagcatggcgggtttttgcgatacgattaacatcactttgactgaggaggggtcatgcattgtagaagataacgggcgaggcattcctgtagacattcaccccacggaaaaaatccccgcttgcaccgtggttttaacgattttgcatgcggggggcaagtttgataatgatacttataaagtttcaggcggtttgcatggcgtgggcgtttcggttgtgaacgccttgagcaaacgcttgatcatgaccattaaa…
GAM245Ai	atgcaaaattaccagagccatagtattaaggttttaaaaggcttagagggggttaggaaacgccctggaatgtatattggcgataccaatataggcgggttacaccacatggtgtatgaagtcgtggataacgctgtagatgagagcatggcgggtttttgcgatacgatcaacatcactttgactgaggaggggtcatgcattgtagaagataacgggcgaggcattcctgtagacattcaccccacggaaaaaatccccgcttgcaccgtggttttaacgattttgcatgcggggggcaagtttgataatgatacttataaagtttcaggcggtttgcatggcgtgggtgtttcggttgtgaacgctttgagcaaacgcttgatcatgaccattaaa…
GAM246Ai	atgcaaaattaccagagccatagtattaaggttttaaagggcttagagggggttaggaaacgccctggaatgtatattggcgataccaatataggcgggttgcaccacatggtgtatgaagtcgtggataacgctgtagatgagagcatggcgggtttttgcgatacgatcaatatcactttgactgatgaggggtcatgcattgtagaagataacgggcgaggcattcctgtagacattcaccctacggaaaaaatccccgcttgcaccgtggttttaacgattttgcatgcggggggcaagtttgataatgatacttataaagtttcaggcggattgcatggcgtgggcgtttcggttgtgaacgccttgagcaaacgcttgatcatgaccattaaa…
GAM249T	atgcaaaattaccagagccatagtattaaggttttaaaaggcttagagggggttaggaaacgccctggaatgtatattggcgataccaatgtgggtgggttgcaccacatggtgtatgaagtcgtggataacgctgtagatgagagcatggcgggtttttgcgataggattaatatcactttgactgaggaggggtcatgcattgtagaagataacgggcgaggcattcctgtagacattcaccccacggaaaaaatccccgcttgcaccgtggttttaacgattttgcatgcggggggcaagtttgataatgatacttataaggtttcaggcggtttgcatggcgtgggcgtttcggttgtgaacgctttgagcaaacgcttgatcatgaccattaaa…
GAM250AFi	atgcaaaattaccagagccatagtattaaggttttaaaaggcttagagggggttaggaaacgccctggaatgtatattggcgataccaatataggcgggttgcaccacatggtgtatgaagtcgtggataacgctgtagatgagagcatggcgggtttttgtgacaggattaatatcactttgactgaggaggggtcatgcgttgtagaagataatgggcgaggcattcctgtagacattcaccccacggaaaaaatccccgcttgcaccgtggttttaacgattttgcatgcggggggcaagtttgataatgatacttataaagtttcaggcggtttgcatggcgtgggcgtttcggttgtgaatgccttgagcaaacgcttgatcatgaccattaaa…
GAM250T	atgcaaaattaccagagccatagtattaaggttttaaaaggcttagagggggttaggaaacgccctggaatgtatattggcgataccaatataggcgggttgcaccacatggtgtatgaagtcgtggataacgctgtagatgagagcatggcgggtttttgtgacaggattaatatcactttgactgaggaggggtcatgcgttgtagaagataatgggcgaggcattcctgtagacattcaccccacggaaaaaatccccgcttgcaccgtggttttaacgattttgcatgcggggggcaagtttgataatgatacttataaagtttcaggcggtttgcatggcgtgggcgtttcggttgtgaatgccttgagcaaacgcttgatcatgaccattaaa…
GAM252Bi	atgcaaaattaccagagccatagtattaaggttttaaaaggcttagagggggttaggaaacgccctggaatgtatattggcgataccaatataggcgggttgcaccacatggtgtatgaagtcgtggataacgctgtagatgagagcatggcgggtttttgtgacaggattaatatcactttgactgaggaggggtcatgcgttgtagaagataatgggcgaggcattcctgtagacattcaccccacggaaaaaatccccgcttgcaccgtggttttaacgattttgcatgcggggggcaagtttgataatgatacttataaagtttcaggcggtttgcatggcgtgggcgtttcggttgtgaatgccttgagcaaacgcttgatcatgaccattaaa…
GAM252T	atgcaaaattaccagagccatagtattaaggttttaaaaggcttagagggggttaggaaacgccctggaatgtatattggcgataccaatataggcgggttgcaccacatggtgtatgaagtcgtggataacgctgtagatgagagcatggcgggtttttgtgacaggattaatatcactttgactgaggaggggtcatgcgttgtagaagataatgggcgaggcattcctgtagacattcaccccacggaaaaaatccccgcttgcaccgtggttttaacgattttgcatgcggggggcaagtttgataatgatacttataaagtttcaggcggtttgcatggcgtgggcgtttcggttgtgaatgccttgagcaaacgcttgatcatgaccattaaa…
GAM254Ai	atgcaaaattaccagagccatagtattaaggttttaaaaggcttagagggggttaggaaacgccctggaatgtatattggcgataccaatataggcgggttgcaccacatggtgtatgaagtcgtagataatgctgtagatgagagcatggcgggtttttgcgatacgatcaatatcactttgactgaggaggggtcatgcattgtagaagataacgggcgaggcattcctgtagacattcaccctacggaaaaaatccccgcttgcaccgtggttttaacgattttgcatgcggggggcaagtttgataatgatacttataaagtttcaggcggattgcatggcgtgggcgtttcggttgtgaacgctttgagcaaacgcttgatcatgaccattaaa…
GAM254Ai	atgcaaaattaccagagccatagtattaaggttttaaaaggcttagagggggttaggaaacgccctggaatgtatattggcgataccaatataggcgggttgcaccacatggtgtatgaagtcgtggataacgctgtagatgagagcatggcgggtttttgcgatacgattaatatcactttgactgatgaggggtcatgcattgtagaagataacgggcgaggcattcctgtagacattcaccccacggaaaaaatccccgcttgcaccgtggttttaacgattttgcatgcggggggcaagtttgataatgatacttataaagtttcaggcggattgcatggcgtgggcgtttcggttgtgaacgctttgagcaaacgcttgatcatgaccatcaaa…
GAM260Bi	atgcaaaattaccagagccatagtattaaggttttaaaaggtttagagggggttaggaaacgccctggaatgtatattggcgataccaatgtgggtgggttgcaccacatggtgtatgaagtcgtggataacgctgtagatgagagcatggcgggtttttgcgatacgattaacatcactttgactgaggaggggtcatgcattgtagaagataacgggcggggcattcctgtagacattcaccccacggaaaaaatccccgcttgcaccgtggttttaacgattttgcatgcggggggcaagtttgataatgatacttataaagtttcaggcggattgcatggcgtgggcgtttcggttgtgaacgctttaagcaaacgcttgatcatgaccattaaa…
GAM260BSi	atgcaaaattaccagagccatagtattaaggttttaaaaggcttagagggggttaggaaacgccctggaatgtatattggcgataccaatataggcgggttgcaccacatggtgtatgaagtcgtggataacgctgtagatgagagcatggcgggtttttgtgacaggattaatatcactttgactgaggaggggtcatgcattgtagaagataatggtcgaggtattcctgtagacattcaccctacggaaaaaatccccgcttgcaccgtggttttaacgattttgcatgcggggggcaagtttgataatgatacttataaggtttcaggcggtttgcatggcgtgggcgtttcggttgtgaacgctttgagcaaacgcttgatcatgaccattaaa…
GAM263BFi	atgcaaaattaccagagccatagtattaaggttttaaaaggcttagagggggttaggaaacgccctggaatgtatattggcgataccaatataggcgggttgcaccacatggtgtatgaagtcgtggataacgctgtagatgagagcatggcgggcttttgcgatacgattaacatcactttgactgaggaggggtcatgcattgtagaagataacgggcgaggcattcctgtagacattcaccctacggaaaaaatccccgcttgcaccgtggttttaacgattttgcatgcggggggcaagtttgataatgatacttataaagtttcaggcggtttgcatggcgtgggcgtttcggttgtgaacgctttgagcaaacgcttgatcatgaccattaaa…
GAM264Ai	atgcaaaattaccagagccatagtattaaggttttaaaaggcttagagggggttaggaaacgccctggaatgtatattggcgataccaatataggcgggttacaccacatggtgtatgaagtcgtggataacgctgtagatgagagcatggcgggtttttgcgatacgatcaacatcactttgactgaggaggggtcatgcattgtagaagataacgggcgaggcattcctgtagacattcaccccacggaaaaaatccccgcttgcaccgtggttttaacgattttgcatgcggggggcaagtttgataatgatacttataaagtttcaggcggtttgcatggcgtgggcgtttcggttgtgaacgctttgagcaaacgcttgatcatgaccattaaa…
GAM265BSii	atgcaaaattaccagagccatagtattaaggttttaaaaggcttagagggggttaggaaacgccctggaatgtatattggcgataccaatgtgggtgggttgcaccacatggtgtatgaagtcgtggataacgctgtagatgagagcatggcgggtttttgcgatacgatcaacatcactttgactgaggagaggtcatgcattgtagaagataatgggcgaggcattcctgtagacattcaccccacggaaaaaatccccgcttgcaccgtggttttaacgattttgcatgcggggggcaagtttgataacgatgcttataaggtttcaggcggtttgcatggcgtgggcgtttcggttgtgaacgctttgagcaaacgcttgattatgacgattaaa…
GAM268Bii	atgcaaaattaccagagccatagtattaaggttttaaaaggcttagagggggttaggaaacgccctggaatgtatattggcgataccaatataggcgggttgcaccacatggtgtatgaagtcgtggataacgctgtagatgagagcatggcgggtttttgcgatacgattaatatcactttgactgatgaggggtcatgcattgtagaagataacgggcgaggcattcctgtagacattcaccccacggaaaaaatccccgcttgcaccgtggttttaacgattttgcatgcggggggcaagtttgataatgatacttataaagtttcaggcggattgcatggcgtgggcgtttcggttgtgaacgctttgagcaaacgcttgatcatgaccatcaaa…
GAM270ASi	atgcaaaattaccagagccatagtattaaggttttaaagggcttagagggggttaggaaacgccctggaatgtatattggcgataccaatataggcgggttacaccacatggtgtatgaagtcgtggataacgctgtagatgagagcatggcgggtttttgcgatacgatcaatatcactttgactgaggaggggtcatgcattgtagaagataacgggcgaggcattcctgtagacattcaccccacggaaaaaatccccgcttgcaccgtggttttaacgattttgcatgcggggggcaagtttgataatgatacttataaggtttcaggcggtttgcatggcgtgggcgtttcggttgtgaacgctttgagcaaacgcttgatcatgaccattaaa…
Gambia94_24	atgcaaaattaccagagccatagtattaaggttttaaaaggcttagagggggttaggaaacgccctggaatgtatattggcgataccaatataggcgggttgcaccacatggtgtatgaagtcgtggataacgctgtagatgagagcatggcgggtttttgcgatacgatcaatatcactttgactagtgaggggtcatgcattgtagaagataacgggcgaggcattcctgtagacattcatcccacggaaaaaatccccgcttgcaccgtggttttaacgattttgcatgcggggggcaaatttgataatgatacttataaagtttcaggcggattgcatggcgtgggcgtttcggttgtgaacgctttgagcaaacgcttgatcatgaccattaaa…
GAMchJs106B	atgcaaaattaccagagtcatagcattaaggttttaaaaggcttagagggggttaggaaacgccctggaatgtatattggcgatactaatataggcgggttgcaccacatggtgtatgaagttgtggataacgctgtagatgagagcatggcgggtttttgcgatacgattaacatcactttgactgaggaggggtcatgcattgtagaagataacgggcgaggcattcctgtagacattcaccccacggaaaaaatccccgcttgcaccgtggttttaacgattttgcatgcggggggcaagtttgataatgatacttataaagtttcaggcggtttgcatggcgtgggcgtttcggttgtgaacgccttgagcaaacgcttgatcatgaccattaaa…
GAMchJs114i	atgcaaaattaccagagtcatagcattaaggttttaaaaggcttagagggggttaggaaacgccctggaatgtatattggcgataccaatataggcgggttgcaccacatggtgtatgaagtcgtggataacgctgtagatgagagcatggcgggtttttgcgatacgatcaacatcactttgactgaggaggggtcatgcattgtagaagataacgggcgaggcattcctgtagacattcatcccacggaaaaaatccccgcttgcaccgtggttttaacgattttgcatgcggggggcaaatttgataatgatacttataaagtttcaggcggattgcatggcgtgggcgtttcggttgtgaacgctttgagcaaacgcttgatcatgaccattaaa…
GAMchJs117Ai	atgcaaaattaccagagccatagtattaaggttttaaaaggcttagagggggttaggaaacgccctggaatgtatattggcgataccaatataggcgggttgcaccacatggtgtatgaagtcgtggataacgctgtagatgagagcatggcgggtttttgcgatacgattaacatcactttgactgaagagggatcatgcattgtagaagataacgggcgaggcattcctgtagacattcaccccacggaaaaaatccccgcttgcaccgtggttttaacgattttgcatgcggggggcaagtttgataatgatacttataaggtttcaggcggtttgcatggcgtgggcgtttcggttgtgaacgctttgagcaaacgcttgatcatgaccattaaa…
GAMchJs124i	atgcaaaattaccagagccatagtattaaggttttaaaaggcttagagggggttaggaaacgccctggaatgtatattggtgataccaatataggcgggttgcaccacatggtgtatgaagtcgtggataacgctgtagatgagagcatggcgggtttttgcgatacgattaatatcactttgactgaggaggggtcatgcattgtagaagataacgggcgaggcattcctgtagacattcaccccacggaaaaaatccccgcttgtaccgtggttttaacgattttgcatgcggggggcaagtttgataatgatacttataaggtttcaggcggtttgcatggcgtgggcgtttcggttgtgaacgctttgagcaaacgcttgatcatgaccattaaa…
GAMchJs136i	atgcaaaattaccagagccatagtattaaggttttaaagggcttagagggggttaggaaacgccctggaatgtatattggcgataccaatataggtgggttgcaccacatggtgtatgaagtcgtggataacgctgtagatgagagcatggcgggtttttgcgatacgattaacatcactttgactgaggaggggtcatgcattgtagaagataacgggcgaggcattcctgtagacattcaccccacggaaaaaatccccgcttgcaccgtggttttaacgattttgcatgcggggggcaagtttgataatgatacttataaagtttcaggcggattgcatggcgtgggcgtttcggttgtgaacgctttaagcaaacgcttgatcatgaccattaaa…
HP_106	atgcaaaattaccagagccatagtattaaggttttaaaaggcttagagggggttaggaaacgccctggaatgtatattggcgataccaatgtgggtgggttgcaccacatggtgtatgaagtcgtggataacgctgtagatgagagcatggcgggtttttgcgatacgatcaatatcactttgactgaggaggggtcatgcattgtagaagataacgggcgaggcattcctgtagacattcaccccacggaaaaaatccccgcttgcaccgtggttttaacgattttgcatgcagggggcaagtttgataatgacacttataaagtttcaggcggtttgcatggcgtgggcgtttcggttgtgaacgctttgagcaaacgcttgatcatgaccattaaa…
HP_PWs	atgcaaaattaccagagccatagtattaaggttttaaaaggcttagagggggttaggaaacgccctggaatgtatattggcgataccaatgtgggtgggttgcaccacatggtgtatgaagtcgtggataacgctgtagatgagagcatggcgggtttttgcgatacgatcaatatcactttgactgaggaggggtcatgcattgtagaagataacgggcgaggcattcctgtagacattcaccccacggaaaaaatccccgcttgcaccgtggttttaacgattttgcatgcagggggcaagtttgataatgacacttataaagtttcaggcggtttgcatggcgtgggcgtttcggttgtgaacgctttgagcaaacgcttgatcatgaccattaaa…
HP116Bi	atgcaaaattaccagagccatagtattaaggttttaaaaggcttagagggggttaggaaacgccctggaatgtatattggcgataccaatgtgggtgggttgcaccacatggtgtatgaagtcgtggataacgctgtagatgagagcatggcgggtttttgcgatacgattaacatcactttgactgaggaggggtcatgcattgtagaagataacgggcggggcattcctgtagacattcaccccacggaaaaaatccccgcttgcaccgtggttttaacgattttgcatgcggggggcaagtttgataatgatacttataaagtttcaggcggattgcatggcgtgggcgtttcggttgtgaacgctttgagcaaacgcttgatcatgaccattaaa…
HP725g	atgcaaaattaccagagccatagtattaaggttttaaaaggcttagagggggttaggaaacgccctggaatgtatattggcgataccaatgtgggtgggttgcaccacatggtgtatgaagtcgtggataacgctgtagatgagagcatggcgggtttttgcgatacgatcaatatcactttgactgaggaggggtcatgcattgtagaagataacgggcgaggcattcctgtagacattcaccccacggaaaaaatccccgcttgcaccgtggttttaacgattttgcatgcagggggcaagtttgataatgacacttataaagtttcaggcggtttgcatggcgtgggcgtttcggttgtgaacgctttgagcaaacgcttgatcatgaccattaaa…
K26A1	atgcaagattatcaaagccatagtattaaggttttaaaaggcttagaaggggttaggaaacgccccgggatgtatattggcgataccaatgtgggcgggttgcaccacatggtgtatgaagtcgtggataacgctgtagatgagagcatggcgggtttttgcgacactatcaatatcactttgaccgatgaaggctcatgcattgtagaagataacgggcgaggcattcctgtgggtatccaccccacggaaaaaatccccgcttgcaccgtggttttaacgatgttgcatgcgggggggaagtttgataatgatacttataaggtttcaggtgggttgcatggcgtgggcgtttcggttgtgaatgctttgagcaaacgcttgatcatgaccattaaa…
NCTC13345	atgcaaaattaccagagccatagtattaaggttttaaaaggcttagagggggttaggaaacgccctggaatgtatattggcgataccaatgtgggcgggttgcaccacatggtgtatgaagtcgtggataacgctgtagatgagagcatggcgggtttttgtgataggattaatatcaccttgactgaggaaggttcatgcattgtagaagataacgggcgaggcattcctgtagacattcaccccacggaaaaaatccccgcttgcaccgtggttttaacgatattgcatgcggggggcaagtttgataatgatacttataaggtttcaggcggtttgcatggcgtgggcgtttcggttgtgaatgctttgagcaaacgcttgatcatgaccattaaa…
SA29A	atgcaagattatcaaagccatagtattaaggttttaaaaggcttagagggggttaggaaacgccctggaatgtatattggcgatactaatgtgggcgggttgcaccacatggtgtatgaagtcgtggataacgctgtagatgaaagcatggcgggtttttgcgatactatcaatatcactttgaccgatgaaggctcatgcattgtagaagataacgggcgaggcattcctgtaggtatccatcccacagaaaaaatccccgcttgcaccgtggttttaacgatgttgcatgcgggggggaagtttgataatgatacttataaggtttcaggcgggttgcatggcgtgggcgtttcggttgtgaatgctttgagcaaacgcttgattatgaccattaaa…
SA29C	atgcaaaattaccagagccatagtattaaggttttaaaaggcttagagggggttaggaaacgccctggaatgtatattggcgataccaatataggcgggttgcaccacatggtgtatgaagtcgtggataacgctgtagatgagagcatggcgggtttttgcgatacgatcaacatcactttgactgatgagggttcatgcattgtagaagataacgggcgaggcattcctgtagacattcaccccacggaaaagatccccgcttgcaccgtggttttaacgattttgcatgcggggggcaagtttgataatgatacttataaagtttcaggcggtttgcatggcgtgggcgtttcggttgtgaatgccttgagcaaacgcttgattatgaccattaaa…
SA30A	atgcaaaattaccagagccatagtattaaggttttaaaaggcttagagggggttaggaaacgccctggaatgtatgttggcgataccaatgtgggtgggttgcaccacatggtgtatgaagtcgtggataacgctgtagatgagagcatggcgggtttttgcgataggattaatatcactttgactgaggaggggtcatgcattgtagaagataacgggcgaggcattcctgtagatattcaccccacggaaaagatccctgcttgcactgtggttttaacgattttgcatgcggggggcaagtttgataatgatacttataaagtttcaggcggtttgcatggcgtgggcgtttcggttgtgaacgctttaagcaaacgcttgattatgaccattaaa…
SA30C	atgcaaaattaccagagccatagtattaaggttttaaaaggcttagagggggttaggaaacgccctggaatgtatgttggcgataccaatgtgggtgggttgcaccacatggtgtatgaagtcgtggataacgctgtagatgagagcatggcgggtttttgcgataggattaatatcactttgactgaggaggggtcatgcattgtagaagataacgggcgaggcattcctgtagatattcaccccacggaaaagatccctgcttgcactgtggttttaacgattttgcatgcggggggcaagtttgataatgatacttataaagtttcaggcggtttgcatggcgtgggcgtttcggttgtgaacgctttaagcaaacgcttgattatgaccattaaa…
SA31C	atgcaaaattaccagagccatagtattaaggttttaaaaggcttagagggggttaggaaacgccctggaatgtatattggcgataccaatataggcgggttacaccacatggtgtatgaagtcgtggataacgctgtagatgagagcatggcgggcttttgcgataggattaatatcactttgactgaggaggggtcatgcattgtagaagataacgggcgaggcattcctgtagatattcaccccacggaaaaaatccccgcttgcaccgtggttttaacgattttgcatgcggggggcaagtttgataatgatacttataaagtttcaggcggtttgcatggcgtgggcgtttcggttgtgaacgctttaagcaaacgcttgatcatgacgattaaa…
SA31C	atgcaagattatcaaagccatagtattaaggttttaaaaggcttagagggggttaggaaacgccctggaatgtatattggcgatactaatgtgggcgggttgcaccacatggtgtatgaagtcgtggataacgctgtagatgagagcatggcgggtttttgcgatactatcaatatcactttgaccgatgaaggctcatgcattgtagaagataacgggcgaggcattcctgtaggtatccaccccacggaaaaaatccccgcttgcaccgtggttttaacgatgttgcatgcgggggggaagtttgataatgatacttataaggtttcaggcgggttgcatggcgtgggcgtttctgttgtgaatgctttgagcaaacgcttgattatgaccattaaa…
SA34A	atgcaagattatcaaagccatagtattaaggttttaaaaggcttagagggggttaggaaacgccctggaatgtatattggcgatactaatgtgggcgggttgcaccacatggtgtatgaagtcgtggataacgctgtagatgagagcatggcgggtttttgcgatactatcaatatcactttgaccgatgaaggctcatgcattgtagaagataacgggcgaggcattcctgtaggtatccaccccacggaaaaaatccccgcttgcaccgtggttttaacgatgttgcatgcgggggggaagtttgataatgatacttataaggtttcaggcgggttgcatggcgtgggcgtttctgttgtgaatgctttgagcaaacgcttgattatgaccattaaa…
SA34C	atgcaagattatcaaagccatagtattaaggttttaaaaggcttagagggggttaggaaacgccctggaatgtatattggcgatactaatgtgggcgggttgcaccacatggtgtatgaagtcgtggataacgctgtagatgagagcatggcgggtttttgcgatactatcaatatcactttgaccgatgaaggctcatgcattgtagaagataacgggcgaggcattcctgtaggtatccaccccacggaaaaaatccccgcttgcaccgtggttttaacgatgttgcatgcgggggggaagtttgataatgatacttataaggtttcaggcgggttgcatggcgtgggcgtttctgttgtgaatgctttgagcaaacgcttgattatgaccattaaa…
SA35A	atgcaaaattaccagagccatagtattaaggttttaaaaggattagagggggttaggaaacgccctggaatgtatgttggcgataccaatgtgggtgggttgcaccacatggtgtatgaagtcgtggataacgctgtagatgagagcatggcgggtttttgcgataggattaatatcactttgactgaggaggggtcatgcattgtagaagataacgggcgaggcattcctgtagatattcaccccacggaaaaaatccccgcttgcaccgtggttttaacgattttgcatgcggggggcaagtttgataatgatacttataaagtttcaggcggtttgcatggcgtgggcgtttcggttgtgaacgctttaagcaaacgcttgatcatgaccattaaa…
SA35C	atgcaaaattaccagagccatagtattaaggttttaaaaggattagagggggttaggaaacgccctggaatgtatgttggcgataccaatgtgggtgggttgcaccacatggtgtatgaagtcgtggataacgctgtagatgagagcatggcgggtttttgcgataggattaatatcactttgactgaggaggggtcatgcattgtagaagataacgggcgaggcattcctgtagatattcaccccacggaaaaaatccccgcttgcaccgtggttttaacgattttgcatgcggggggcaagtttgataatgatacttataaagtttcaggcggtttgcatggcgtgggcgtttcggttgtgaacgctttaagcaaacgcttgatcatgaccattaaa…
SA36C	atgcaagattatcaaagccatagtattaaggttttaaaaggcttagagggggttaggaaacgccctggaatgtatattggcgacaccaatgtgggcgggttgcaccacatggtgtatgaagtcgtggataacgctgtagatgaaagcatggcgggtttttgcgatactatcaatatcactttgaccgatgaaggctcatgcattgtagaagataacgggcgaggcattcctgtgggtatccaccccacagaaaaaatccccgcttgcaccgtggttttaacgatgttgcatgcgggggggaagtttgataatgatacttataaggtttcaggcgggttgcatggcgtgggcgtttcggttgtgaatgctttgagcaaacgcttgattatgaccattaaa…
SA37A	atgcaaaattaccagagccatagtattaaggttttaaaaggcttagagggggttaggaaacgccctggaatgtatattggcgataccaatgtgggcgggttgcaccacatggtgtatgaagtcgtggataacgctgtagatgagagcatggcgggtttttgcgatacgatcagcatcactttgactgatgagggttcatgcattgtagaagataacgggcgaggcattcctgtagacattcaccccacggaaaaaatccccgcttgcaccgtggttttaacgattttgcatgcggggggcaagtttgataatgatacttataaagtttcaggcggtttgcatggcgtgggcgtttcggttgtgaacgccttgagtaaacgcttgatcatgacgattaaa…
SA37C	atgcaaaattaccagagccatagtattaaggttttaaaaggcttagagggggttaggaaacgccctggaatgtatattggcgataccaatgtgggcgggttgcaccacatggtgtatgaagtcgtggataacgctgtagatgagagcatggcgggtttttgcgatacgatcagcatcactttgactgatgagggttcatgcattgtagaagataacgggcgaggcattcctgtagacattcaccccacggaaaaaatccccgcttgcaccgtggttttaacgattttgcatgcggggggcaagtttgataatgatacttataaagtttcaggcggtttgcatggcgtgggcgtttcggttgtgaacgccttgagtaaacgcttgatcatgacgattaaa…
SA40A	atgcaagattatcaaagccatagtattaaggttttaaaaggcttagagggggttaggaaacgccctggaatgtatattggcgacaccaatgtgggcgggttgcaccacatggtgtatgaagtcgtggataacgctgtagatgaaagcatggcgggtttttgcgatactatcaatatcactttgaccgatgaaggctcatgcattgtagaagataacgggcgaggcattcctgtgggtatccaccccacagaaaaaatccccgcttgcaccgtggttttaacgatgttgcatgcgggggggaagtttgataatgatacttataaggtttcaggcgggttgcatggcgtgggcgtttcggttgtgaatgctttgagcaaacgcttgattatgaccattaaa…
SA40C	atgcaagattatcaaagccatagtattaaggttttaaaaggcttagagggggttaggaaacgccctggaatgtatattggcgacaccaatgtgggcgggttgcaccacatggtgtatgaagtcgtggataacgctgtagatgaaagcatggcgggtttttgcgatactatcaatatcactttgaccgatgaaggctcatgcattgtagaagataacgggcgaggcattcctgtgggtatccaccccacagaaaaaatccccgcttgcaccgtggttttaacgatgttgcatgcgggggggaagtttgataatgatacttataaggtttcaggcgggttgcatggcgtgggcgtttcggttgtgaatgctttgagcaaacgcttgattatgaccattaaa…
SA45A	atgcaaaattaccagagccatagtattaaggttttaaaaggcttagagggggttaggaaacgccctggaatgtatattggcgataccaatgtgggtgggttgcaccacatggtgtatgaagtcgtggataacgctgtagatgagagcatggcgggtttttgtgatacgattaacatcactttgactgaggaggggtcatgtattgtagaagataacgggcgaggcattcctgtagacattcaccctacggaaaagatccccgcttgcactgtggttttaacgattttgcatgcggggggcaagtttgataatgatacttataaagtttcaggcggtttgcatggcgtgggcgtttcggttgtgaacgctttaagcaaacgcttgatcatgacgattaaa…
SA45C	atgcaaaattaccagagccatagtattaaggttttaaaaggcttagagggggttaggaaacgccctggaatgtatattggcgataccaatgtgggtgggttgcaccacatggtgtatgaagtcgtggataacgctgtagatgagagcatggcgggtttttgtgatacgattaacatcactttgactgaggaggggtcatgtattgtagaagataacgggcgaggcattcctgtagacattcaccctacggaaaagatccccgcttgcactgtggttttaacgattttgcatgcggggggcaagtttgataatgatacttataaagtttcaggcggtttgcatggcgtgggcgtttcggttgtgaacgctttaagcaaacgcttgatcatgacgattaaa…
SA45C	atgcaaaattaccagagccatagtattaaggttttaaaaggcttagagggggttaggaaacgccctggaatgtatattggcgataccaatgtgggtgggttgcaccacatggtgtatgaagtcgtggataacgctgtagatgagagcatggcgggtttttgtgatacgattaacatcactttgactgaggaggggtcatgtattgtagaagataacgggcgaggcattcctgtagacattcaccctacggaaaagatccccgcttgcactgtggttttaacgattttgcatgcggggggcaagtttgataatgatacttataaagtttcaggcggtttgcatggcgtgggcgtttcggttgtgaacgctttaagcaaacgcttgatcatgacgattaaa…
SA46A	atgcaaaattaccagagccatagtattaaggttttaaaaggcttagagggggttaggaaacgccctggaatgtatattggcgataccaatgtgggtgggttgcaccacatggtgtatgaagtcgtggataacgctgtagatgagagcatggcgggtttttgtgatacgattaacatcactttgactgaggaggggtcatgtattgtagaagataacgggcgaggcattcctgtagacattcaccctacggaaaagatccccgcttgcactgtggttttaacgattttgcatgcggggggcaagtttgataatgatacttataaagtttcaggcggtttgcatggcgtgggcgtttcggttgtgaacgctttaagcaaacgcttgatcatgaccattaaa…
SA46C	atgcaaaattaccagagccatagtattaaggttttaaaaggcttagagggggttaggaaacgccctggaatgtatattggcgataccaatgtgggtgggttgcaccacatggtgtatgaagtcgtggataacgctgtagatgagagcatggcgggtttttgtgatacgattaacatcactttgactgaggaggggtcatgtattgtagaagataacgggcgaggcattcctgtagacattcaccctacggaaaagatccccgcttgcactgtggttttaacgattttgcatgcggggggcaagtttgataatgatacttataaagtttcaggcggtttgcatggcgtgggcgtttcggttgtgaacgctttaagcaaacgcttgatcatgaccattaaa…
SA46C	atgcaagattatcaaagccatagtattaaggttttaaaaggcttagagggggttaggaaacgccctggaatgtatattggcgatactaatgtgggcgggttgcaccacatggtgtatgaagtcgtggataacgctgtagatgaaagcatggcgggtttttgcgatactatcaatatcactttgaccgatgaaggctcatgcattgtagaagataacgggcgaggcattcctgtaggtatccatcccacagaaaaaatccccgcttgcaccgtggttttaacgatgttgcatgccggtgggaagtttgataatgatacctataaggtttcaggtgggttgcatggcgtgggtgtttcggttgtgaatgctttgagtaaacgcttgattatgaccattaaa…
SA47A	atgcaagattatcaaagccatagtattaaggttttaaaaggcttagagggggttaggaaacgccctggaatgtatattggcgatactaatgtgggcgggttgcaccacatggtgtatgaagtcgtggataacgctgtagatgaaagcatggcgggtttttgcgatactatcaatatcactttgaccgatgaaggctcatgcattgtagaagataacgggcgaggcattcctgtaggtatccatcccacagaaaaaatccccgcttgcaccgtggttttaacgatgttgcatgccggtgggaagtttgataatgatacctataaggtttcaggtgggttgcatggcgtgggtgtttcggttgtgaatgctttgagtaaacgcttgattatgaccattaaa…
SA47C	atgcaagattatcaaagccatagtattaaggttttaaaaggcttagagggggttaggaaacgccctggaatgtatattggcgatactaatgtgggcgggttgcaccacatggtgtatgaagtcgtggataacgctgtagatgaaagcatggcgggtttttgcgatactatcaatatcactttgaccgatgaaggctcatgcattgtagaagataacgggcgaggcattcctgtaggtatccatcccacagaaaaaatccccgcttgcaccgtggttttaacgatgttgcatgccggtgggaagtttgataatgatacctataaggtttcaggtgggttgcatggcgtgggtgtttcggttgtgaatgctttgagtaaacgcttgattatgaccattaaa…
SA144A	atgcaagattatcaaagccatagtattaaggttttaaaaggcttagagggggttaggaaacgccctggaatgtatattggcgatactaatgtgggcgggttgcaccacatggtgtatgaagtcgtggataacgctgtagatgaaagcatggcgggtttttgcgatactatcaatatcactttgaccgatgaaggctcatgcattgtagaagataacgggcgaggcattcctgtaggtatccaccccacggaaaaaatccccgcttgcaccgtggttttaacgatgttgcatgcgggggggaagtttgataatgatacttataaggtttcaggcgggttgcatggcgtgggcgtttcggttgtgaatgctttgagcaaacgcttgattatgaccattaaa…
SA144C	atgcaagattatcaaagccatagtattaaggttttaaaaggcttagagggggttaggaaacgccctggaatgtatattggcgatactaatgtgggcgggttgcaccacatggtgtatgaagtcgtggataacgctgtagatgaaagcatggcgggtttttgcgatactatcaatatcactttgaccgatgaaggctcatgcattgtagaagataacgggcgaggcattcctgtaggtatccaccccacggaaaaaatccccgcttgcaccgtggttttaacgatgttgcatgcgggggggaagtttgataatgatacttataaggtttcaggcgggttgcatggcgtgggcgtttcggttgtgaatgctttgagcaaacgcttgattatgaccattaaa…
SA146A	atgcaaaattaccagagccatagtattaaggttttaaaaggcttagagggggttaggaaacgccctggaatgtatattggcgataccaatgtgggtgggttgcaccacatggtgtatgaagtcgtggataacgctgtagatgagagcatggcgggtttttgtgatacgattaacatcactttgactgaggaggggtcatgtattgtagaagataacgggcgaggcattcctgtagacattcaccctacggaaaagatccccgcttgcactgtggttttaacgattttgcatgcggggggcaagtttgataatgatacttataaagtttcaggcggtttgcatggcgtgggcgtttcggttgtgaacgctttaagcaaacgcttgattatgaccattaaa…
SA146C	atgcaaaattaccagagccatagtattaaggttttaaaaggcttagagggggttaggaaacgccctggaatgtatattggcgataccaatgtgggtgggttgcaccacatggtgtatgaagtcgtggataacgctgtagatgagagcatggcgggtttttgtgatacgattaacatcactttgactgaggaggggtcatgtattgtagaagataacgggcgaggcattcctgtagacattcaccctacggaaaagatccccgcttgcactgtggttttaacgattttgcatgcggggggcaagtttgataatgatacttataaagtttcaggcggtttgcatggcgtgggcgtttcggttgtgaacgctttaagcaaacgcttgattatgaccattaaa…
SA155A	atgcaagattatcaaagccatagtattaaggttttaaaaggcttagaaggggttaggaaacgccctggaatgtatattggcgacaccaatgtgggtgggttgcaccacatggtgtatgaagtcgtggataacgctgtggatgaaagcatggcgggtttttgcgatactatcaatatcactttgaccgatgaaggctcatgcattgtagaagataatgggcgaggcattcctgtgggtatccatcccacagaaaaaatccccgcttgcaccgtggttttaacaatgttgcatgcgggggggaagtttgataatgatacttataaggtttcaggcgggttgcatggcgtgggcgtttctgttgtgaatgctttgagcaaacgcttgattatgaccattaaa…
SA155C	atgcaagattatcaaagccatagtattaaggttttaaaaggcttagaaggggttaggaaacgccctggaatgtatattggcgacaccaatgtgggtgggttgcaccacatggtgtatgaagtcgtggataacgctgtggatgaaagcatggcgggtttttgcgatactatcaatatcactttgaccgatgaaggctcatgcattgtagaagataatgggcgaggcattcctgtgggtatccatcccacagaaaaaatccccgcttgcaccgtggttttaacaatgttgcatgcgggggggaagtttgataatgatacttataaggtttcaggcgggttgcatggcgtgggcgtttctgttgtgaatgctttgagcaaacgcttgattatgaccattaaa…
SA156A	atgcaaaattaccagagccatagtattaaggttttaaaaggcttagagggggttaggaaacgacctggaatgtatattggcgataccaatataggcgggttacaccacatggtgtatgaagtcgtggataacgctgtagatgagagcatggcgggtttttgtgatacgatcaacatcactttgactgaggaggggtcatgcattgtagaagataacgggcgaggcattcctgtagacattcaccccacggaaaagatccccgcttgcaccgtggttttaacgattttgcatgcggggggcaagtttgataatgatacttataaagtttcaggcggtttgcatggcgtgggcgtttcggttgtgaacgctttaagcaaacgcttgatcatgaccattaaa…
SA156C	atgcaaaattaccagagccatagtattaaggttttaaaaggcttagagggggttaggaaacgacctggaatgtatattggcgataccaatataggcgggttacaccacatggtgtatgaagtcgtggataacgctgtagatgagagcatggcgggtttttgtgatacgatcaacatcactttgactgaggaggggtcatgcattgtagaagataacgggcgaggcattcctgtagacattcaccccacggaaaagatccccgcttgcaccgtggttttaacgattttgcatgcggggggcaagtttgataatgatacttataaagtttcaggcggtttgcatggcgtgggcgtttcggttgtgaacgctttaagcaaacgcttgatcatgaccattaaa…
SA157A	atgcaaaattaccagagccatagtattaaggttttaaaaggcttagagggggttaggaaacgccctggaatgtatattggcgataccaatataggcgggttacaccacatggtgtatgaagtcgtggataacgctgtagatgagagcatggcgggcttttgcgataggattaatatcactttgactgatgagggttcatgcattgtagaagataacgggcgaggcattcctgtagacattcaccccacggaaaaaatccccgcttgcaccgtggttttaacgattttgcatgcggggggcaagtttgataatgatacttataaagtttcaggcggtttgcatggcgtgggcgtttcggttgtgaacgctttgagcaaacgcttgatcatgacgattaaa…
SA158A	atgcaaaattaccagagccatagtattaaggttttaaaaggcttagagggggttaggaaacgccctggaatgtatattggcgataccaatataggcgggttacaccacatggtgtatgaagtcgtggataacgctgtagatgagagcatggcgggcttttgcgataggattaatatcactttgactgaggaggggtcatgcattgtagaagataacgggcgaggcattcctgtagatattcaccccacggaaaaaatccccgcttgcaccgtggttttaacgattttgcatgcggggggcaagtttgataatgatacttataaagtttcaggcggtttgcatggcgtgggcgtttcggttgtgaacgctttaagcaaacgcttgatcatgacgattaaa…
SA160A	atgcaagattatcaaagccatagtattaaggttttaaaaggcttagagggggttaggaaacgccctggaatgtatattggcgataccaatgtgggcgggttgcaccacatggtgtatgaagtcgtggataacgctgtagatgaaagcatggcgggtttttgcgatactattaatatcactttgaccgatgaaggctcatgcattgtagaagataacgggcgaggtattcctgtgggtatccaccccacagaaaaaatccccgcttgcaccgtggttttaacgatgttgcatgccggtgggaagtttgataatgatacttataaggtttcaggcgggttgcatggcgtgggcgtttcggttgtgaatgctttgagcaaacgcttgattatgaccattaaa…
SA160C	atgcaagattatcaaagccatagtattaaggttttaaaaggcttagagggggttaggaaacgccctggaatgtatattggcgataccaatgtgggcgggttgcaccacatggtgtatgaagtcgtggataacgctgtagatgaaagcatggcgggtttttgcgatactattaatatcactttgaccgatgaaggctcatgcattgtagaagataacgggcgaggtattcctgtgggtatccaccccacagaaaaaatccccgcttgcaccgtggttttaacgatgttgcatgccggtgggaagtttgataatgatacttataaggtttcaggcgggttgcatggcgtgggcgtttcggttgtgaatgctttgagcaaacgcttgattatgaccattaaa…
SA161A	atgcaaaattaccagagccatagtattaaggttttaaaaggcttagagggggttaggaaacgccctggaatgtatattggcgataccaatataggcgggttgcaccacatggtgtatgaagtcgtggataacgctgtagatgagagcatggcgggtttttgcgatacgatcaacatcactttgactgaggagggttcatgcattgtagaagataacgggcgaggcattcctgtagacattcaccccacggaaaaaatccccgcttgcaccgtggttttaacgattttgcatgcggggggcaagtttgataatgatacttataaagtttcaggcggtttgcatggcgtgggcgtttcggttgtgaatgccttgagcaaacgcttgatcatgacgattaaa…
SA161C	atgcaaaattaccagagccatagtattaaggttttaaaaggcttagagggggttaggaaacgccctggaatgtatattggcgataccaatataggcgggttgcaccacatggtgtatgaagtcgtggataacgctgtagatgagagcatggcgggtttttgcgatacgatcaacatcactttgactgaggagggttcatgcattgtagaagataacgggcgaggcattcctgtagacattcaccccacggaaaaaatccccgcttgcaccgtggttttaacgattttgcatgcggggggcaagtttgataatgatacttataaagtttcaggcggtttgcatggcgtgggcgtttcggttgtgaatgccttgagcaaacgcttgatcatgacgattaaa…
SA162A	atgcaaaattaccagagccatagtattaaggttttaaaaggcttagagggggttaggaaacgccctggaatgtatattggcgataccaatataggcgggttgcaccacatggtgtatgaagtcgtggataacgctgtagatgagagcatggcgggtttttgcgatacgatcaacatcactttgactgatgagggttcatgcattgtagaagataacgggcgaggcattcctgtagacattcaccccacggaaaagatccccgcttgcaccgtggttttaacgattttgcatgcggggggcaagtttgataatgatacttataaagtttcaggcggtttgcatggcgtgggcgtttcggttgtgaatgccttgagcaaacgcttgatcatgaccattaaa…
SA162C	atgcaaaattaccagagccatagtattaaggttttaaaaggcttagagggggttaggaaacgccctggaatgtatattggcgataccaatataggcgggttgcaccacatggtgtatgaagtcgtggataacgctgtagatgagagcatggcgggtttttgcgatacgatcaacatcactttgactgatgagggttcatgcattgtagaagataacgggcgaggcattcctgtagacattcaccccacggaaaagatccccgcttgcaccgtggttttaacgattttgcatgcggggggcaagtttgataatgatacttataaagtttcaggcggtttgcatggcgtgggcgtttcggttgtgaatgccttgagcaaacgcttgatcatgaccattaaa…
SA163A	atgcaaaattaccagagccatagtattaaggttttaaaaggcttagagggggttaggaaacgccctggaatgtatattggcgataccaatataggcgggttacaccacatggtgtatgaagtcgtggataacgctgtagatgagagcatggcgggcttttgcgataggattaatatcactttgactgaggaggggtcatgcattgtagaagataacgggcgaggcattcctgtagatattcaccccacggaaaaaatccccgcttgcaccgtggttttaacgattttgcatgcggggggcaagtttgataatgatacttataaagtttcaggcggtttgcatggcgtgggcgtttcggttgtgaacgctttaagcaaacgcttgatcatgacgattaaa…
SA163C	atgcaaaattaccagagccatagtattaaggttttaaaaggcttagagggggttaggaaacgccctggaatgtatattggcgataccaatataggcgggttacaccacatggtgtatgaagtcgtggataacgctgtagatgagagcatggcgggcttttgcgataggattaatatcactttgactgaggaggggtcatgcattgtagaagataacgggcgaggcattcctgtagatattcaccccacggaaaaaatccccgcttgcaccgtggttttaacgattttgcatgcggggggcaagtttgataatgatacttataaagtttcaggcggtttgcatggcgtgggcgtttcggttgtgaacgctttaagcaaacgcttgatcatgacgattaaa…
SA164A	atgcaaaattaccagagccatagtattaaggttttaaaaggcttagagggggttaggaaacgccctggaatgtatattggcgataccaatgtgggtgggttgcaccacatggtgtatgaagtcgtggataacgctgtagatgagagcatggcgggtttttgtgatacgattaacatcactttgactgaggaggggtcatgcatcgtagaagataacgggcgaggcattcctgtagatatccaccccacggaaaaaatccccgcttgcaccgtggttctaacgattttgcatgcggggggcaagtttgataacgatacttataaagtttcaggcggtttgcatggcgtgggcgtttcggttgtgaacgctttgagcaaacgcttgattatgaccattaaa…
SA164C	atgcaaaattaccagagccatagtattaaggttttaaaaggcttagagggggttaggaaacgccctggaatgtatattggcgataccaatgtgggtgggttgcaccacatggtgtatgaagtcgtggataacgctgtagatgagagcatggcgggtttttgtgatacgattaacatcactttgactgaggaggggtcatgcatcgtagaagataacgggcgaggcattcctgtagatatccaccccacggaaaaaatccccgcttgcaccgtggttctaacgattttgcatgcggggggcaagtttgataacgatacttataaagtttcaggcggtttgcatggcgtgggcgtttcggttgtgaacgctttgagcaaacgcttgattatgaccattaaa…
SA165A	atgcaaaattaccagagccatagtattaaggttttaaaaggcttagagggggttaggaaacgccctggaatgtatattggcgataccaatgtgggtgggttgcaccacatggtgtatgaagtcgtggataacgctgtagatgagagcatggcgggtttttgtgatacgattaacatcactttgactgaggaggggtcatgcatcgtagaagataacgggcgaggcattcctgtagatatccaccccacggaaaaaatccccgcttgcaccgtggttctaacgattttgcatgcggggggcaagtttgataacgatacttataaagtttcaggcggtttgcatggcgtgggcgtttcggttgtgaacgctttgagcaaacgcttgattatgaccattaaa…
SA165C	atgcaaaattaccagagccatagtattaaggttttaaaaggcttagagggggttaggaaacgccctggaatgtatattggcgataccaatgtgggtgggttgcaccacatggtgtatgaagtcgtggataacgctgtagatgagagcatggcgggtttttgtgatacgattaacatcactttgactgaggaggggtcatgcatcgtagaagataacgggcgaggcattcctgtagatatccaccccacggaaaaaatccccgcttgcaccgtggttctaacgattttgcatgcggggggcaagtttgataacgatacttataaagtttcaggcggtttgcatggcgtgggcgtttcggttgtgaacgctttgagcaaacgcttgattatgaccattaaa…
SA166A	atgcaagattatcaaagccatagtattaaggttttaaaaggcttagagggggttaggaaacgccctggaatgtatattggcgacaccaatgtgggcgggttgcaccacatggtgtatgaagtcgtggataacgctgtagatgaaagcatggcgggtttttgcgatactatcaatatcactttgaccgatgaaggctcatgcattgtagaagataacgggcgaggcattcctgtgggtatccaccccacagaaaaaatccccgcttgcaccgtggttttaacgatgttgcatgcgggggggaagtttgataatgatacttataaggtttcaggcgggttgcatggcgtgggcgtttcggttgtgaatgctttgagcaaacgcttgattatgaccattaaa…
SA168A	atgcaaaattaccagagccatagtattaaggttttaaaaggcttagagggggttaggaaacgccctggaatgtatattggcgataccaatataggcgggttgcaccacatggtgtatgaagtcgtggataacgctgtagatgagagcatggcgggtttttgcgatacgatcaacatcactttgactgatgagggttcatgcattgtagaagataacgggcgaggcattcctgtagacattcaccccacggaaaagatccccgcttgcaccgtggttttaacgattttgcatgcggggggcaagtttgataatgatacttataaagtttcaggcggtttgcatggcgtgggcgtttcggttgtgaatgccttgagcaaacgcttgattatgaccattaaa…
SA168C	atgcaaaattaccagagccatagtattaaggttttaaaaggcttagagggggttaggaaacgccctggaatgtatattggcgataccaatataggcgggttgcaccacatggtgtatgaagtcgtggataacgctgtagatgagagcatggcgggtttttgcgatacgatcaacatcactttgactgatgagggttcatgcattgtagaagataacgggcgaggcattcctgtagacattcaccccacggaaaagatccccgcttgcaccgtggttttaacgattttgcatgcggggggcaagtttgataatgatacttataaagtttcaggcggtttgcatggcgtgggcgtttcggttgtgaatgccttgagcaaacgcttgattatgaccattaaa…
SA169A	atgcaagattatcaaagccatagtattaaggttttaaaaggcttagagggggttaggaaacgccctggaatgtatattggcgacaccaatgtgggcgggttgcaccacatggtgtatgaagtcgtggataacgctgtagatgaaagcatggcgggtttttgcgatactattaatatcactttgaccgatgaaggctcatgcattgtagaagataacgggcgaggcattcctgtaggtatccaccccacggaaaaaatccccgcttgcaccgtggttttaacgatgttgcatgcgggggggaagtttgataatgatacctataaggtttcaggtgggttgcatggcgtgggcgtttcggttgtgaatgctttgagcaaacgcttgattatgaccattaaa…
SA169C	atgcaagattatcaaagccatagtattaaggttttaaaaggcttagagggggttaggaaacgccctggaatgtatattggcgacaccaatgtgggcgggttgcaccacatggtgtatgaagtcgtggataacgctgtagatgaaagcatggcgggtttttgcgatactattaatatcactttgaccgatgaaggctcatgcattgtagaagataacgggcgaggcattcctgtaggtatccaccccacggaaaaaatccccgcttgcaccgtggttttaacgatgttgcatgcgggggggaagtttgataatgatacctataaggtttcaggtgggttgcatggcgtgggcgtttcggttgtgaatgctttgagcaaacgcttgattatgaccattaaa…
SA170A	atgcaaaattaccagagccatagtattaaggttttaaaaggcttagagggggttaggaaacgccctggaatgtatattggcgataccaatataggcgggttacaccacatggtgtatgaagtcgtggataacgctgtagatgagagcatggcgggcttttgcgataggattaatatcactttgactgaggaggggtcatgcattgtagaagataacgggcgaggcattcctgtagacattcaccccacggaaaaaatccccgcttgcactgtggttttaacgattttgcatgcggggggcaagtttgataatgatacttataaagtttcaggcggtttgcatggcgtgggcgtttcggttgtgaacgctttaagcaaacgcttgatcatgaccattaaa…
SA170C	atgcaaaattaccagagccatagtattaaggttttaaaaggcttagagggggttaggaaacgccctggaatgtatattggcgataccaatataggcgggttacaccacatggtgtatgaagtcgtggataacgctgtagatgagagcatggcgggcttttgcgataggattaatatcactttgactgaggaggggtcatgcattgtagaagataacgggcgaggcattcctgtagacattcaccccacggaaaaaatccccgcttgcactgtggttttaacgattttgcatgcggggggcaagtttgataatgatacttataaagtttcaggcggtttgcatggcgtgggcgtttcggttgtgaacgctttaagcaaacgcttgatcatgaccattaaa…
SA171A	atgcaaaattaccagagccatagtattaaggttttaaaaggcttagagggggttaggaaacgccctggaatgtatattggcgataccaatgtgggtgggttgcaccacatggtgtatgaagtcgtggataacgctgtagatgagagcatggctggtttttgcgatacgattaatatcactttgactgagggggggtcatgcattgtagaagataacgggcgaggcattcctgtagatattcaccccacggaaaaaatccccgcttgcaccgtggttttaacgattttgcatgcggggggtaagtttgataacgatacttataaagtttcaggcggtttgcatggcgtgggcgtttcggttgtgaacgctttgagcaaacgcttgattatgaccattaaa…
SA171C	atgcaaaattaccagagccatagtattaaggttttaaaaggcttagagggggttaggaaacgccctggaatgtatattggcgataccaatgtgggtgggttgcaccacatggtgtatgaagtcgtggataacgctgtagatgagagcatggctggtttttgcgatacgattaatatcactttgactgagggggggtcatgcattgtagaagataacgggcgaggcattcctgtagatattcaccccacggaaaaaatccccgcttgcaccgtggttttaacgattttgcatgcggggggtaagtttgataacgatacttataaagtttcaggcggtttgcatggcgtgggcgtttcggttgtgaacgctttgagcaaacgcttgattatgaccattaaa…
SA172A	atgcaaaattaccagagccatagtattaaggttttaaaaggcttagagggggttaggaaacgccctggaatgtatattggcgataccaatgtgggtgggttgcaccacatggtgtatgaagtcgtggataacgctgtagatgagagcatggctggtttttgcgatacgattaatatcactttgactgagggggggtcatgcattgtagaagataacgggcgaggcattcctgtagatattcaccccacggaaaaaatccccgcttgcaccgtggttttaacgattttgcatgcggggggtaagtttgataacgatacttataaagtttcaggcggtttgcatggcgtgggcgtttcggttgtgaacgctttgagcaaacgcttgattatgaccattaaa…
SA172C	atgcaagattatcaaagccatagtattaaggttttaaaaggcttagagggggttaggaaacgccctggaatgtatattggcgataccaatgtgggtgggttgcaccacatggtgtatgaagtcgtggataacgctgtagatgagagcatggcgggtttttgcgatactattaatatcactttgaccgatgaaggctcatgcattgtagaagataacgggcgaggcattcctgtgggtatccaccccacggaaaaaatccccgcttgcaccgtggttttaacaatgttgcatgccggtgggaagtttgataatgatacttataaggtttcaggcgggttgcatggcgtgggcgtttccgttgtgaacgctttgagcaaacgcttgattatgaccattaaa…
SA173A	atgcaaaattaccagagccatagtattaaggttttaaaaggcttagagggggttaggaaacgccctggaatgtatattggcgataccaatgtgggtgggttgcaccacatggtgtatgaagtcgtggataacgctgtagatgagagcatggcgggtttttgcgatgcgattaatatcactttgactggtgagggttcatgcatcgtagaagataatgggcgaggcattcctgtagatatccaccccacggaaaaaatccccgcttgcactgtggttttaacgatcttgcatgcggggggcaagtttgataatgatacttataaagtttcaggcggtttgcatggcgtgggcgtttcggttgtgaacgctttgagcaaacgcttgattatgaccattaaa…
SA173A	atgcaaaattaccagagccatagtattaaggttttaaaaggcttagagggggttaggaaacgccctggaatgtatattggcgataccaatgtgggtgggttgcaccacatggtgtatgaagtcgtggataacgctgtagatgagagcatggcgggtttttgcgatgcgattaatatcactttgactggtgagggttcatgcatcgtagaagataatgggcgaggcattcctgtagatatccaccccacggaaaaaatccccgcttgcactgtggttttaacgatcttgcatgcggggggcaagtttgataatgatacttataaagtttcaggcggtttgcatggcgtgggcgtttcggttgtgaacgctttgagcaaacgcttgattatgaccattaaa…
SA173C	atgcaaaattaccagagccatagtattaaggttttaaaaggcttagagggggttaggaaacgccctggaatgtatattggcgataccaatgtgggtgggttgcaccacatggtgtatgaagtcgtggataacgctgtagatgagagcatggcgggtttttgcgatgcgattaatatcactttgactggtgagggttcatgcatcgtagaagataatgggcgaggcattcctgtagatatccaccccacggaaaaaatccccgcttgcactgtggttttaacgatcttgcatgcggggggcaagtttgataatgatacttataaagtttcaggcggtttgcatggcgtgggcgtttcggttgtgaacgctttgagcaaacgcttgattatgaccattaaa…
SA174A	atgcaagattatcaaagccatagtattaaggttttaaaaggcttagagggggttaggaaacgccctggaatgtatattggcgacaccaatgtgggcgggttgcaccacatggtgtatgaagtcgtggataacgctgtagatgaaagcatggcgggtttttgcgatactatcaatatcactttgaccgatgaaggctcatgcattgtagaagataacgggcgaggtattcctgtgggtatccaccccacagaaaaaatccccgcttgcaccgtggttttaacaatgttgcatgccggtgggaagtttgataatgatacttataaggtttcaggcgggttgcatggcgtgggcgtttctgttgtgaatgctttgagcaaacgcttgattatgaccattaaa…
SA175A	atgcaagattatcaaagccatagtattaaggttttaaaaggcttagaaggggttaggaaacgccctggaatgtatattggcgacaccaatgtgggcgggttgcaccacatggtgtatgaagtcgtggataacgctgtagatgaaagcatggcgggtttttgcgatactattaatatcactttgaccgatgaaggctcatgcattgtagaagataacgggcgaggcattcctgtaggtatccaccccacagaaaaaatccccgcttgcaccgtggttttaacaatgttgcatgccggtgggaagtttgataatgatacttataaggtttcaggcgggttgcatggcgtgggcgtttcggttgtgaatgctttgagcaaacgcttgattatgaccattaaa…
SA175C	atgcaagattatcaaagccatagtattaaggttttaaaaggcttagaaggggttaggaaacgccctggaatgtatattggcgacaccaatgtgggcgggttgcaccacatggtgtatgaagtcgtggataacgctgtagatgaaagcatggcgggtttttgcgatactattaatatcactttgaccgatgaaggctcatgcattgtagaagataacgggcgaggcattcctgtaggtatccaccccacagaaaaaatccccgcttgcaccgtggttttaacaatgttgcatgccggtgggaagtttgataatgatacttataaggtttcaggcgggttgcatggcgtgggcgtttcggttgtgaatgctttgagcaaacgcttgattatgaccattaaa…
SA194A	atgcaagattatcaaagccatagtattaaggttttaaaaggcttagagggggttaggaaacgccctggaatgtatattggcgacaccaatgtgggcgggttgcaccacatggtgtatgaagtcgtggataacgctgtagatgaaagcatggcgggtttttgcgatactatcaatatcactttgaccgatgaaggctcatgcattgtagaagataacgggcgaggcattcctgtgggtatccaccccacagaaaaaatccccgcttgcaccgtggttttaacgatgttgcatgcgggggggaagtttgataatgatacttataaggtttcaggcgggttgcatggcgtgggcgtttcggttgtgaatgctttgagcaaacgcttgattatgaccattaaa…
SA194C	atgcaagattatcaaagccatagtattaaggttttaaaaggcttagagggggttaggaaacgccctggaatgtatattggcgacaccaatgtgggcgggttgcaccacatggtgtatgaagtcgtggataacgctgtagatgaaagcatggcgggtttttgcgatactatcaatatcactttgaccgatgaaggctcatgcattgtagaagataacgggcgaggcattcctgtgggtatccaccccacagaaaaaatccccgcttgcaccgtggttttaacgatgttgcatgcgggggggaagtttgataatgatacttataaggtttcaggcgggttgcatggcgtgggcgtttcggttgtgaatgctttgagcaaacgcttgattatgaccattaaa…
SA210C	atgcaaaattaccagagccatagtattaaggttttaaaaggcttagagggggttaggaaacgccctggaatgtatattggcgataccaatataggcgggttacaccacatggtgtatgaagtcgtggataacgctgtagatgagagcatggcgggcttttgcgataggattaatatcactttgactgaggaggggtcatgcattgtagaagataacgggcgaggcattcctgtagatattcaccccacggaaaaaatccccgcttgcaccgtggttttaacgattttgcatgcggggggcaagtttgataatgatacttataaagtttcaggcggtttgcatggcgtgggcgtttcggttgtgaacgctttaagcaaacgcttgatcatgacgattaaa…
SA213A	atgcaaaattaccagagccatagtattaaggttttaaaaggcttagagggggttaggaaacgccctggaatgtatattggcgacaccaatgtgggtgggttgcaccacatggtgtatgaagtcgtggataacgctgtagatgaaagcatggcgggtttttgcgatactatcaatatcactttgaccgatgaaggctcatgcattgtagaagataacgggcgaggcattcctgtgggtatccaccccacagaaaaaatccccgcttgcaccgtggttttaacgatgttgcatgcgggggggaagtttgataatgatacttataaggtttcaggcgggttgcatggcgtgggcgtttcggttgtgaatgctttgagcaaacgcttgattatgaccattaaa…
SA213C	atgcaaaattaccagagccatagtattaaggttttaaaaggcttagagggggttaggaaacgccctggaatgtatattggcgacaccaatgtgggtgggttgcaccacatggtgtatgaagtcgtggataacgctgtagatgaaagcatggcgggtttttgcgatactatcaatatcactttgaccgatgaaggctcatgcattgtagaagataacgggcgaggcattcctgtgggtatccaccccacagaaaaaatccccgcttgcaccgtggttttaacgatgttgcatgcgggggggaagtttgataatgatacttataaggtttcaggcgggttgcatggcgtgggcgtttcggttgtgaatgctttgagcaaacgcttgattatgaccattaaa…
SA214A	atgcaaaattaccagagccatagtattaaggttttaaaaggcttagagggggttaggaaacgccctggaatgtatattggcgataccaatgtgggtgggttgcaccacatggtgtatgaagtcgtggataacgctgtagatgagagcatggcgggtttttgtgatacgattaacatcactttgactgaggaggggtcatgcgttgtagaagataacgggcgaggcattcctgtagacattcaccctacggaaaagatccccgcttgcactgtggttttaacgattttgcatgcggggggcaagtttgataatgatacttataaagtttcaggcggtttgcatggcgtgggcgtttcggttgtgaacgctttaagcaaacgcttgattatgaccattaaa…
SA214C	atgcaaaattaccagagccatagtattaaggttttaaaaggcttagagggggttaggaaacgccctggaatgtatattggcgataccaatgtgggtgggttgcaccacatggtgtatgaagtcgtggataacgctgtagatgagagcatggcgggtttttgtgatacgattaacatcactttgactgaggaggggtcatgcgttgtagaagataacgggcgaggcattcctgtagacattcaccctacggaaaagatccccgcttgcactgtggttttaacgattttgcatgcggggggcaagtttgataatgatacttataaagtttcaggcggtttgcatggcgtgggcgtttcggttgtgaacgctttaagcaaacgcttgattatgaccattaaa…
SA215C	atgcaaaattaccagagccatagtattaaggttttaaaaggcttagagggggttaggaaacgccctggaatgtatattggcgataccaatgtgggtgggttgcaccacatggtgtatgaagtcgtggataacgctgtagatgagagcatggcgggtttttgtgatacgattaacatcactttgactgaggaggggtcatgcgttgtagaagataacgggcgaggcattcctgtagacattcaccctacggaaaagatccccgcttgcactgtggttttaacgattttgcatgcggggggcaagtttgataatgatacttataaagtttcaggcggtttgcatggcgtgggcgtttcggttgtgaacgctttaagcaaacgcttgattatgaccattaaa…
SA216A	atgcaaaattaccagagccatagtattaaggttttaaaaggcttagagggggttaggaaacgccctggaatgtatattggcgataccaatgtgggtgggttgcaccacatggtgtatgaagtcgtggataacgctgtagatgagagcatggcgggtttttgtgatacgattaacatcactttgactgaggaggggtcatgcgttgtagaagataacgggcgaggcattcctgtagacattcaccctacggaaaagatccccgcttgcactgtggttttaacgattttgcatgcggggggcaagtttgataatgatacttataaagtttcaggcggtttgcatggcgtgggcgtttcggttgtgaacgctttaagcaaacgcttgattatgaccattaaa…
SA216C	atgcaaaattaccagagccatagtattaaggttttaaaaggcttagagggggttaggaaacgccctggaatgtatattggcgataccaatgtgggtgggttgcaccacatggtgtatgaagtcgtggataacgctgtagatgagagcatggcgggtttttgtgatacgattaacatcactttgactgaggaggggtcatgcgttgtagaagataacgggcgaggcattcctgtagacattcaccctacggaaaagatccccgcttgcactgtggttttaacgattttgcatgcggggggcaagtttgataatgatacttataaagtttcaggcggtttgcatggcgtgggcgtttcggttgtgaacgctttaagcaaacgcttgattatgaccattaaa…
SA220A	atgcaaaattaccagagccatagtattaaggttttaaaaggcttagagggggttaggaaacgccctggaatgtatattggcgatacaaatataggcgggttgcaccacatggtgtatgaagtcgtggataacgctgtagatgagagcatggcgggcttttgcgatacgattaacatcactttgactgaggaggggtcatgcgttgtagaagataatgggcgaggcattcctgtagacattcaccccacggaaaaaatccccgcttgcaccgtggttttaacgattttgcatgcggggggcaagtttgataatgatacttataaggtttcaggcggtttgcatggcgtgggcgtttcggttgtgaatgccttgagcaaacgcttgatcatgaccattaaa…
SA220C	atgcaaaattaccagagccatagtattaaggttttaaaaggcttagagggggttaggaaacgccctggaatgtatattggcgatacaaatataggcgggttgcaccacatggtgtatgaagtcgtggataacgctgtagatgagagcatggcgggcttttgcgatacgattaacatcactttgactgaggaggggtcatgcgttgtagaagataatgggcgaggcattcctgtagacattcaccccacggaaaaaatccccgcttgcaccgtggttttaacgattttgcatgcggggggcaagtttgataatgatacttataaggtttcaggcggtttgcatggcgtgggcgtttcggttgtgaatgccttgagcaaacgcttgatcatgaccattaaa…
SA221A	atgcaaaattaccagagccatagtattaaggttttaaaaggcttagagggggttaggaaacgccctggaatgtatattggcgataccaatgtgggtgggttgcaccacatggtgtatgaagtcgtggataacgctgtagatgagagcatggcgggcttttgcgataggattaatatcactttgactgaggaggggtcatgcattgtagaagataacgggcgaggcattcctgtagatatccaccccacggaaaaaatccccgcttgcaccgtggttttaacgattttgcatgcggggggcaagtttgataacgatacttataaagtttcaggcggattgcatggcgtgggcgtttcggttgtgaacgctttgagcaaacgcttgatcatgaccattaaa…
SA221C	atgcaaaattaccagagccatagtattaaggttttaaaaggcttagagggggttaggaaacgccctggaatgtatattggcgataccaatgtgggtgggttgcaccacatggtgtatgaagtcgtggataacgctgtagatgagagcatggcgggcttttgcgataggattaatatcactttgactgaggaggggtcatgcattgtagaagataacgggcgaggcattcctgtagatatccaccccacggaaaaaatccccgcttgcaccgtggttttaacgattttgcatgcggggggcaagtttgataacgatacttataaagtttcaggcggattgcatggcgtgggcgtttcggttgtgaacgctttgagcaaacgcttgatcatgaccattaaa…
SA221C	atgcaaaattaccagagccatagtattaaggttttaaaaggcttagagggggttaggaaacgccctggaatgtatattggcgataccaatgtgggtgggttgcaccacatggtgtatgaagtcgtggataacgctgtagatgagagcatggcgggtttttgcgatacgattaatatcactttgactgatgagggttcatgcattgtagaagataacgggcgaggcattcctgtagacattcaccccacggaaaaaatccccgcttgcaccgtggttttaacgattttgcatgcgggaggcaagtttgataatgatacttataaagtttcaggcggtttacatggcgtgggcgtttcggttgtgaacgctttgagcaaacgcttgattatgaccattaaa…
SA222A	atgcaaaattaccagagccatagtattaaggttttaaaaggcttagagggggttaggaaacgccctggaatgtatattggcgataccaatgtgggtgggttgcaccacatggtgtatgaagtcgtggataacgctgtagatgagagcatggcgggtttttgcgatacgattaatatcactttgactgatgagggttcatgcattgtagaagataacgggcgaggcattcctgtagacattcaccccacggaaaaaatccccgcttgcaccgtggttttaacgattttgcatgcgggaggcaagtttgataatgatacttataaagtttcaggcggtttacatggcgtgggcgtttcggttgtgaacgctttgagcaaacgcttgattatgaccattaaa…
SA222C	atgcaaaattaccagagccatagtattaaggttttaaaaggcttagagggggttaggaaacgccctggaatgtatattggcgataccaatgtgggtgggttgcaccacatggtgtatgaagtcgtggataacgctgtagatgagagcatggcgggtttttgcgatacgattaatatcactttgactgatgagggttcatgcattgtagaagataacgggcgaggcattcctgtagacattcaccccacggaaaaaatccccgcttgcaccgtggttttaacgattttgcatgcgggaggcaagtttgataatgatacttataaagtttcaggcggtttacatggcgtgggcgtttcggttgtgaacgctttgagcaaacgcttgattatgaccattaaa…
SA224A	atgcaaaattaccagagccatagtattaaggttttaaaaggcttagagggggttaggaaacgccctggaatgtatattggcgataccaatataggcgggttgcaccacatggtgtatgaagtcgtggataacgctgtagatgagagcatggcgggtttttgcgatacgatcaacatcactttgactgatgagggttcatgcattgtagaagataacgggcgaggcattcctgtagacattcaccccacggaaaagatccccgcttgcaccgtggttttaacgattttgcatgcggggggcaagtttgataatgatacttataaagtttcaggcggtttgcatggcgtgggcgtttcggttgtgaatgccttgagcaaacgcttgattatgaccattaaa…
SA224C	atgcaaaattaccagagccatagtattaaggttttaaaaggcttagagggggttaggaaacgccctggaatgtatattggcgataccaatataggcgggttgcaccacatggtgtatgaagtcgtggataacgctgtagatgagagcatggcgggtttttgcgatacgatcaacatcactttgactgatgagggttcatgcattgtagaagataacgggcgaggcattcctgtagacattcaccccacggaaaagatccccgcttgcaccgtggttttaacgattttgcatgcggggggcaagtttgataatgatacttataaagtttcaggcggtttgcatggcgtgggcgtttcggttgtgaatgccttgagcaaacgcttgattatgaccattaaa…
SA226A	atgcaaaattaccagagccatagtattaaggttttaaaaggcttagagggggttaggaaacgccctggaatgtatattggcgataccaatataggcgggttacaccacatggtgtatgaagtcgtggataacgctgtagatgagagcatggcgggcttttgcgataggattaatatcactttgactgatgagggttcatgcattgtagaagataacgggcgaggcattcctgtagacattcaccccacggaaaaaatccccgcttgcaccgtggttttaacgattttgcatgcggggggcaagtttgataatgatacttataaagtttcaggcggtttgcatggcgtgggcgtttcggttgtgaacgctttgagcaaacgcttgatcatgacgattaaa…
SA227A	atgcaaaattaccagagccatagtattaaggttttaaaaggcttagagggggttaggaaacgccctggaatgtatattggcgataccaatataggcgggttgcaccacatggtgtatgaagtcgtggataacgctgtagatgagagcatggcgggtttttgcgatacgatcaacatcactttgactgatgagggttcatgcattgtagaagataacgggcgaggcattcctgtagacattcaccccacggaaaagatccccgcttgcaccgtggttttaacgattttgcatgcggggggcaagtttgataatgatacttataaagtttcaggcggtttgcatggcgtgggcgtttcggttgtgaatgccttgagcaaacgcttgatcatgaccattaaa…
SA227C	atgcaaaattaccagagccatagtattaaggttttaaaaggcttagagggggttaggaaacgccctggaatgtatattggcgataccaatataggcgggttgcaccacatggtgtatgaagtcgtggataacgctgtagatgagagcatggcgggtttttgcgatacgatcaacatcactttgactgatgagggttcatgcattgtagaagataacgggcgaggcattcctgtagacattcaccccacggaaaagatccccgcttgcaccgtggttttaacgattttgcatgcggggggcaagtttgataatgatacttataaagtttcaggcggtttgcatggcgtgggcgtttcggttgtgaatgccttgagcaaacgcttgatcatgaccattaaa…
SA233A	atgcaaaattaccagagccatagtattaaggttttaaaaggcttagagggggttaggaaacgccctggaatgtatattggcgataccaatgtgggtgggttgcaccacatggtgtatgaagtcgtggataacgctgtagatgagagcatggcgggtttttgcgatactatcaatatcactttgaccgatgaaggctcatgcattgtagaagataacgggcgaggcattcctgtgggtatccaccccacggaaaaaatccccgcttgcaccgtggttttaacaatgttgcatgccggtgggaagtttgataatgatacttataaggtttcaggcgggttgcatggcgtgggcgtttcggttgtgaatgctttgagcaaacgcttgattatgaccattaaa…
SA233C	atgcaaaattaccagagccatagtattaaggttttaaaaggcttagagggggttaggaaacgccctggaatgtatattggcgataccaatgtgggtgggttgcaccacatggtgtatgaagtcgtggataacgctgtagatgagagcatggcgggtttttgcgatactatcaatatcactttgaccgatgaaggctcatgcattgtagaagataacgggcgaggcattcctgtgggtatccaccccacggaaaaaatccccgcttgcaccgtggttttaacaatgttgcatgccggtgggaagtttgataatgatacttataaggtttcaggcgggttgcatggcgtgggcgtttcggttgtgaatgctttgagcaaacgcttgattatgaccattaaa…
SA251A	atgcaagattatcaaagccatagtattaaggttttaaaaggcttagagggggttaggaaacgccctggaatgtatattggcgatactaatgtgggcgggttgcaccacatggtgtatgaagtcgtggataacgctgtagatgaaagcatggcgggtttttgcgatactatcaatatcactttgaccgatgaaggctcatgcattgtagaagataacgggcgaggcattcctgtaggtatccaccccacggaaaaaatccccgcttgcaccgtggttttaacgatgttgcatgcgggggggaagtttgataatgatacttataaggtttcaggcgggttgcatggcgtgggcgtttcggttgtgaatgctttgagcaaacgcttgattatgaccattaaa…
SA251C	atgcaagattatcaaagccatagtattaaggttttaaaaggcttagagggggttaggaaacgccctggaatgtatattggcgatactaatgtgggcgggttgcaccacatggtgtatgaagtcgtggataacgctgtagatgaaagcatggcgggtttttgcgatactatcaatatcactttgaccgatgaaggctcatgcattgtagaagataacgggcgaggcattcctgtaggtatccaccccacggaaaaaatccccgcttgcaccgtggttttaacgatgttgcatgcgggggggaagtttgataatgatacttataaggtttcaggcgggttgcatggcgtgggcgtttcggttgtgaatgctttgagcaaacgcttgattatgaccattaaa…
SA253A	atgcaagattatcaaagccatagtattaaggttttaaaaggcttagaaggggttaggaaacgccctggaatgtatattggcgataccaatgtgggcgggttgcaccacatggtgtatgaagtcgtggataacgctgtagatgagagcatggcgggtttttgcgatactatcaatatcactttgaccgatgaaggctcatgcattgtagaagataacgggcgaggcattcctgtaggtatccaccccacagaaaaaatccccgcttgcaccgtggttttaacgatgttgcatgccggtgggaagtttgataatgatacttataaggtttcaggtgggttgcatggcgtgggcgtttcggttgtgaatgctttgagcaaacgcttgattatgaccattaaa…
SA253C	atgcaagattatcaaagccatagtattaaggttttaaaaggcttagaaggggttaggaaacgccctggaatgtatattggcgataccaatgtgggcgggttgcaccacatggtgtatgaagtcgtggataacgctgtagatgagagcatggcgggtttttgcgatactatcaatatcactttgaccgatgaaggctcatgcattgtagaagataacgggcgaggcattcctgtaggtatccaccccacagaaaaaatccccgcttgcaccgtggttttaacgatgttgcatgccggtgggaagtttgataatgatacttataaggtttcaggtgggttgcatggcgtgggcgtttcggttgtgaatgctttgagcaaacgcttgattatgaccattaaa…
SA300A	atgcaaaattaccagagccatagtattaaggttttaaaaggcttagagggggttaggaaacgccctggaatgtatattggcgataccaatataggcgggttacaccacatggtgtatgaagtcgtggataacgctgtagatgagagcatggcgggcttttgcgataggattaatatcactttgactgaggaggggtcatgcattgtagaagataacgggcgaggcattcctgtagatattcaccccacggaaaaaatccccgcttgcaccgtggttttaacgattttgcatgcggggggcaagtttgataatgatacttataaagtttcaggcggtttgcatggcgtgggcgtttcggttgtgaacgctttaagcaaacgcttgatcatgacgattaaa…
SA300C	atgcaaaattaccagagccatagtattaaggttttaaaaggcttagagggggttaggaaacgccctggaatgtatattggcgataccaatataggcgggttacaccacatggtgtatgaagtcgtggataacgctgtagatgagagcatggcgggcttttgcgataggattaatatcactttgactgaggaggggtcatgcattgtagaagataacgggcgaggcattcctgtagatattcaccccacggaaaaaatccccgcttgcaccgtggttttaacgattttgcatgcggggggcaagtttgataatgatacttataaagtttcaggcggtttgcatggcgtgggcgtttcggttgtgaacgctttaagcaaacgcttgatcatgacgattaaa…
SA301A	atgcaaaattaccagagccatagtattaaggttttaaaaggcttagagggggttaggaaacgccctggaatgtatattggcgataccaatataggcgggttgcaccacatggtgtatgaagtcgtggataacgctgtagatgagagcatggcgggtttttgcgatacgatcaacatcactttgactgatgagggttcatgcattgtagaagataacgggcgaggcattcctgtagacattcaccccacggaaaagatccccgcttgcaccgtggttttaacgattttgcatgcggggggcaagtttgataatgatacttataaagtttcaggcggtttgcatggcgtgggcgtttcggttgtgaatgccttgagcaaacgcttgatcatgaccattaaa…
SA301C	atgcaaaattaccagagccatagtattaaggttttaaaaggcttagagggggttaggaaacgccctggaatgtatattggcgataccaatataggcgggttgcaccacatggtgtatgaagtcgtggataacgctgtagatgagagcatggcgggtttttgcgatacgatcaacatcactttgactgatgagggttcatgcattgtagaagataacgggcgaggcattcctgtagacattcaccccacggaaaagatccccgcttgcaccgtggttttaacgattttgcatgcggggggcaagtttgataatgatacttataaagtttcaggcggtttgcatggcgtgggcgtttcggttgtgaatgccttgagcaaacgcttgatcatgaccattaaa…
SA302A	atgcaaaattaccagagccatagtattaaggttttaaaaggcttagagggggttaggaaacgccctggaatgtatattggcgataccaatgtgggtgggttgcaccacatggtgtatgaagtcgtggataacgctgtagatgagagcatggctggtttttgcgatacgattaatatcactttgactgagggggggtcatgcattgtagaagataacgggcgaggcattcctgtagatattcaccccacggaaaaaatccccgcttgcaccgtggttttaacgattttgcatgcggggggtaagtttgataacgatacttataaagtttcaggcggtttgcatggcgtgggcgtttcggttgtgaacgctttgagcaaacgcttgattatgaccattaaa…
SA302C	atgcaaaattaccagagccatagtattaaggttttaaaaggcttagagggggttaggaaacgccctggaatgtatattggcgataccaatgtgggtgggttgcaccacatggtgtatgaagtcgtggataacgctgtagatgagagcatggctggtttttgcgatacgattaatatcactttgactgagggggggtcatgcattgtagaagataacgggcgaggcattcctgtagatattcaccccacggaaaaaatccccgcttgcaccgtggttttaacgattttgcatgcggggggtaagtttgataacgatacttataaagtttcaggcggtttgcatggcgtgggcgtttcggttgtgaacgctttgagcaaacgcttgattatgaccattaaa…
SA303C	atgcaagattatcaaagccatagtattaaggttttaaaaggcttagagggggttaggaaacgccctggaatgtatattggcgatactaatgtgggcgggttgcaccacatggtgtatgaagtcgtggataacgctgtagatgaaagcatggcgggtttttgcgatactatcaatatcactttgaccgatgaaggctcatgcattgtagaagataacgggcgaggcattcctgtaggtatccatcccacagaaaaaatccccgcttgcaccgtggttttaacgatgttgcatgcgggggggaagtttgataatgatacttataaggtttcaggcgggttgcatggcgtgggcgtttcggttgtgaatgctttgagcaaacgcttgattatgaccattaaa…
SNT49	atgcaaaattaccaaagccatagtattaaggttttaaaaggcttagagggggttaggaaacgccctggaatgtatattggcgataccaatgtgggtgggttgcaccacatggtgtatgaagtcgtggataacgctgtagatgagagcatggcgggtttttgcgatacaattaatatcactttgactgagggggggtcatgcattgtagaagataacgggcgaggcattcctgtagatatccaccccacggaaaaaatccccgcttgcaccgtggttttaacgattttgcatgcggggggcaagtttgataatgatacttataaagtttcaggcggtttgcatggcgtgggcgtttcggttgtgaacgctttgagcaaacgcttgattatgaccattaaa…
SouthAfrica7	atgcaagattatcaaagccatagtattaaggttttaaaaggcttagagggggttaggaaacgccctggaatgtatattggcgacaccaatgtgggcgggttgcaccacatggtgtatgaagtcgtggataacgctgtagatgaaagcatggcgggtttttgcgatactatcaatatcactttgaccgatgaaggctcatgcattgtagaagataacgggcgaggcattcctgtgggtatccaccccacagaaaaaatccccgcttgcaccgtggttttaacgatgttgcatgcgggggggaagtttgataatgatacttataaggtttcaggcgggttgcatggcgtgggcgtttcggttgtgaatgctttgagcaaacgcttgattatgaccattaaa…
SouthAfrica20	atgcaagattatcaaagccatagtattaaggttttaaaaggcttagagggggttaggaaacgccctggaatgtatattggcgataccaatgtgggtgggttgcaccacatggtgtatgaagtcgtggataacgctgtagatgaaagcatggcgggtttttgcgatactattaatatcactttgaccgatgaaggctcatgcattgtagaagataacgggcgaggtattcctgtgggtatccaccccacagaaaaaatccccgcttgcaccgtggttttaacaatgttgcatgcgggggggaagtttgataatgatacttataaggtttcaggcgggttgcatggcgtgggcgtttcggttgtgaatgctttgagcaaacgcttgattatgaccattaaa…
SouthAfrica50	atgcaagattatcaaagccatagtattaaggttttaaaaggcttagagggggttaggaaacgccctggaatgtatattggcgacaccaatgtgggcgggttgcaccacatggtgtatgaagtcgtggataacgctgtagatgagagcatggcgggtttttgcgatactatcaatatcactttgaccgatgaaggctcatgcattgtagaagataacgggcgaggcattcctgtaggtatccaccccacggaaaaaatccccgcttgcaccgtggttttaacgatgttgcatgccggtgggaagtttgataatgatacttataaggtttcaggcgggttgcatggcgtgggtgtttcggttgtgaatgctttgagtaaacgcttgattatgaccattaaa…
SU1	atgcaaaattaccagagccatagtattaaggttttaaaaggcttagagggggttaggaaacgccctggaatgtatattggcgataccaatgtgggcgggttgcaccacatggtgtatgaagtcgtggataacgccgtagatgagagcatggcgggcttttgcgataggattaatattactttgactgaggaggggtcatgcattgtagaagataacgggcgaggcattcctgtagatattcatcccacggaaaaaatccccgcttgcaccgtggttttaacgattttgcatgcggggggcaagtttgataatgatacttataaagtttcaggcggtttgcatggcgtgggcgtttcggttgtgaacgctttgagcaaacgcttgattatgaccattaaa…

## Sheet: pbp1A_Afro
ID	Sequence
KIN100	atgctaaaaaagattttttatggttttatcgttttatttttgattgtcatggggttattagccattcttatcgctcaagtttgggtaactacggataaggatattgctaaaattaaagattatcgtccgggcgtcgcttcacagattttagaccgaaaagggcgtttgatcgctaatatctatgataaagaattccgtttttatgcgcgttttgaagaaatccccccacgatttattgaaagccttttagcggtagaggacaccctcttttttgaacatggggggatcaatttagacgctatcatgcgtgctatgattaaaaacgctaaaagcggtcgctacactgaagggggtagcaccctaacccaacagctcgttaaaaacatggtgctcacacga…
KIN101	atgctaaaaaagattttttatggttttatcgttttatttttgattatcatagggttattagccattcttatcgcccaagtttgggtaactacggataaggatattgctaaaattaaagattatcgcccgggcgtcgcttcacagattttagaccgaaaagggcgtttgatcgctaatatctatgataaggaatttcgtttttatgcgcgttttgaagaaatccctccacgatttattgaaagccttttagcggtagaagacaccctcttttttgagcatggggggatcaatttggacgctatcatgcgcgctatgattaaaaacgctaaaagcggtcgttacactgaagggggtagcaccctaacccaacaactcgttaaaaacatggtgctcacacga…
KIN102	atgctaaaaaagattttttatggttttatcgttttatttttgattatcatagggttattagccattcttatcgctcaagtttgggtaactacggataaggatattgctaagattaaagattatcgcccgggcgtcgcttcacagattttagaccgaaaggggcgtttgatcgctaatatttatgataaggaatttcgtttttatgcgcgttttgaagaaatccccccacgatttgttgaaagccttttagcggtagaagacaccctcttttttgagcatggggggatcaatttagacgctatcatgcgcgctatgattaaaaacgctaaaagcggtcgttacactgaagggggtagcaccctaacccaacagctcgttaaaaacatggtgctcacgcga…
KIN104	atgctaaaaaagattttttatggttttatcgttttatttttgattatcatagggttattagccattcttatcgctcaagtttgggtaactacggataaggatattgttaagattaaagattatcgcccgggcgtcgcttcacagattttagaccgaaaagggcgtttgatcgctaatgtctatgataaggaatttcgtttttatgcgcgttttgaagaaatccctccacgatttattgaaagccttttagcggtagaagacaccctcttttttgagcatggggggatcaatttagacgctatcatgcgcgctatgattaaaaacgctaaaagcggccgttacactgaagggggtagcaccctaacccaacaactcgttaaaaacatggtgctcacgcga…
KIN105	atgctaaaaaagattttttatggttttatcgttttatttttgattatcatagggttattagccattcttatcgctcaagtttgggtaactacggataaagatattgctaaaattaaagattatcgcccgggcgtcgcttcacagattttagaccgaaaagggcgtttgatcgctaatatctatgataaggaatttcgtttttatgcgcgttttgaagaaatccccccacgatttattgaaagccttttagcggtagaagacaccctcttttttgaacatggggggatcaatttggacgctatcatgcgcgctatgattaaaaacgctaaaagcggtcgttacactgaagggggtagcaccttaacccaacaactcgttaaaaacatggtgctcacacga…
KIN112	atgctaaaaaagattttttatggttttatcgttttatttttgattatcatagggttgttggccgttcttgtcgctcaagtttgggtaactacggataaggatattgctaagattaaagattatcgcccgggcgtcgcttcacagattttagaccgaaaagggcgtttgatcgctaatatttatgataaggaatttcgtttttatgcgcgttttgaagaaatccccccacgatttattgaaagccttttagcggtagaagacaccctcttttttgaacatggggggatcaatttggacgctatcatgcgcgctatgattaaaaacgctaaaagcggtcgttacactgaagggggtagcaccctaacccaacaactcgttaaaaacatggtgctcacacga…
KIN114	atgctaaaaaagattttttatggttttatcgttttatttttgattatcatagggttattggccattcttatcgcccaagtttgggtaactacggataaggatattgctaaaattaaagattatcgcccgggcgtcgcttcacagattttagaccgaaaagggcgtttgatcgctaatatctatgataaggaatttcgtttttatgcgcgttttgaagaaatccctccacgatttattgaaagccttttagcggtagaagacaccctcttttttgagcatggggggatcaatttggacgctatcatgcgcgctatgattaaaaacgctaaaagcggtcgttacactgaagggggtagcaccctaacccaacaactcgttaaaaacatggtgctcacacga…
KIN115	atgctaaaaaagattttttatggttttatcgttttatttttgattatcatagggttgttggccgttcttgtcgctcaagtttgggtaactacggataaggatattgctaagattaaagattatcgcccgggtgtcgcttcacagattttagaccgaaaagggcgtttgatcgctaatatctatgataaggaatttcgtttttatgcgcgttttgaagaaatccccccacgatttgttgaaagccttttagcggtagaagacaccctcttttttgagcatggggggatcaatttagacgctatcatgcgcgctatgattaaaaacgctaaaagcggtcgttacactgaagggggtagcaccctaacccaacagctcgttaaaaacatggtgctcacgcga…
KIN117	atgctaaaaaagattttttatggttttatcgttttatttttgattatcatagggttattagccattcttatcactcaagtttgggtaactacggataaggatattgctaagattaaagattatcgcccgggcgtcgcttcacagattttagatcgaaaagggcgtttgatcgctaatatctatgataaggaatttcgtttttatgcgcgttttgaagaaatccccccacgatttattgaaagccttttagcggtagaagacaccctcttttttgaacatggggggatcaatttggacgctatcatgcgcgctatgattaaaaacgctaaaagcggccgttacactgaagggggtagcaccttaacccaacaactcgttaaaaacatggtgctcacacga…
KIN118	atgctaaaaaagattttttatggttttatcgttttatttttgattatcatagggttattggccattcttatcgcccaagtttgggtaactacggataaggatattgctaagattaaagattatcgcccgggcgtcgcttcacagattttagaccgaaaagggcgtttgatcgctaatatctatgataaggaatttcgtttttatgcgcgttttgaagaaatccctccacgatttattgaaagccttttagcggtagaagacaccctcttttttgagcatggggggatcaatttagacgctatcatgcgcgctatgattaaaaacgctaaaagcggccgttacactgaagggggtagcaccctaacccaacaactcgttaaaaacatggtgctcacgcga…
KIN119	atgctaaaaaagattttttatggttttatcgttttatttttgattatcatagggttattagccattcttatcgctcaagtttgggtaactacggataaagatattgctaagattaaagattatcgcccgggcgtcgcttcacagattttagaccgaaaagggcgtttgatcgccaatatctatgataaggaatttcgtttttatgcgcgttttgaagaaatccccccacgatttattgaaagccttctagcggtagaagacaccctcttttttgagcatggggggatcaatttggacgctatcatgcgcgctatgattaaaaatgctaaaagcggtcgttacactgaagggggtagcaccctaacccaacaactcgttaaaaacatggtgctcacgcga…
KIN12	atgctaaaaaagattttttatggttttatcgttttatttttgattatcatagggttattggccattcttatcgcccaagtttgggtaactacggataaggatattgctaaaattaaagattatcgcccgggcgtcgcttcacagattttagaccgaaaagggcgtttgatcgctaatatttatgataaggaatttcgtttttatgcgcgttttgaagaaatccccccacgatttattgaaagccttttagcggtagaagacaccctcttttttgagcatggggggatcaatttggacgctatcatgcgtgctatgattaaaaacgctaaaagcggtcgttacactgaagggggtagcaccctaacccaacaactcgttaaaaacatggtgctcacgcga…
KIN120	atgctaaaaaagattttttatggttttatcgttttatttttgattatcatagggttattggccattcttatcgcccaagtttgggtaactacggataaggatattgctaaaattaaagattatcgcccgggcgtcgcttcacagattttagaccgaaaagggcgtttgatcgctaatatctatgataaggaatttcgtttttatgcgcgttttgaagaaatccctccacgatttattgaaagccttttagcggtagaagacaccctcttttttgagcatggggggatcaatttggacgctatcatgcgcgctatgattaaaaacgctaaaagcggtcgttacactgaagggggtagcaccctaacccaacaactcgttaaaaacatggtgctcacacga…
KIN121	atgctaaaaaaaattttttatggttttatcgttttatttttgattatcatagggttattggccattcttatcgcccaagtttgggtaactacggataaggatattgctaagattaaagattatcgcccgggcgtcgcttcacagattttagaccgaaaagggcgtttgatcgctaatatctatgataaggaatttcgtttttatgcgcgttttgaagaaatccccccacgatttattgaaagccttttagcggtagaagacaccctcttttttgaacatggggggatcaatttagacgctatcatgcgcgctatgattaaaaacgctaaaagcggtcgttacactgaagggggtagcaccttaacccaacaactcgttaaaaacatggtgctcacgcga…
KIN122	atgctaaaaaagattttttatggttttatcgttttatttttgattatcatagggttgttggtcgttcttgtcgctcaagtttgggtaactacggataaggatattgctaagattaaagattatcgcccgggtgtcgcttcacagattttagaccgaaaagggcgtttgatcgctaatatttatgataaggaatttcgtttttatgcgcgttttgaagaaatccctccacgatttattgaaagccttttagcggtagaagacaccctcttttttgagcatggggggatcaatttagacgctatcatgcgcgctatgattaaaaacgctaaaagcggtcgttacactgaagggggtagcaccctaacccaacaactcgttaaaaacatggtgctcacacga…
KIN14	atgctaaaaaagattttttatggttttatcgttttatttttgattatcatagggttattagccattcttatcgctcaagtttgggtaactacggataaggatattgctaagattaaagattatcgcccgggcgtcgcttcacagattttagaccgaaaagggcgtttgatcgctaatatctatgataaggaatttcgtttttatgcgcgttttgaagaaatccctccacgatttattgaaagccttttagcggtagaagacaccctcttttttgagcatggggggatcaatttggacgctatcatgcgcgctatgattaaaaacgctaaaagcggtcgttacactgaagggggtagcaccctaacccaacagctcgttaaaaacatggtgctcacgcga…
KIN38	atgctaaaaaagattttttatggttttatcgttttatttttgattatcatagggttattagccattcttatcgctcaagtttgggtaactacggataaggatattgctaagattaaagattatcgcccgggcgtcgcttcacagattttagaccgaaaagggcgtttgatcgctaatatctatgataaggaatttcgtttttatgcgcgttttgaagaaatccctccacgatttattgaaagccttttagcggtagaagacaccctcttttttgagcatggggggatcaatttggacgctatcatgcgcgctatgattaaaaacgctaaaagcggtcgttacactgaagggggtagcaccttaacccaacaactcgttaaaaacatggtgctcacacga…
KIN5	atgctaaaaaagattttttatggttttatcgttttatttttgattatcatagggttgttggccgttcttgtcgctcaagtttgggtaactacggataaagatattgctaagattaaagattgtcgcccgggcgtcgcttcacagattttagaccgaaaagggcgtttgatcgctaatatttatgataaggaatttcgtttttatgcgcgttttgaagaaatccctccacgatttattgaaagccttttagcggtagaagacaccctcttttttgagcatggggggatcaatttagacgctatcatgcgcgctatgattaaaaacgctaaaagcggccgttacactgaagggggtagcaccctaacccaacaactcgttaaaaacatggtgctcacgcga…
KIN53	atgctaaaaaagattttttatggttttatcgttttatttttgattatcatagggttattagccattcttatcgctcaagtttgggtaactacggataaggatattgctaagattaaagattatcgcccgggcgtcgcttcacagattttagaccgaaaggggcgtttgatcgctaatatttatgataaggaatttcgtttttatgcgcgttttgaagaaatccccccacgatttgttgaaagccttttagcggtagaagacaccctcttttttgagcatggggggatcaatttagacgctatcatgcgcgctatgattaaaaacgctaaaagcggtcgttacactgaagggggtagcaccctaacccaacagctcgttaaaaacatggtgctcacgcga…
KIN58	atgctaaaaaagattttttatggttttatcgttttatttttgattatcatagggttattagccattcttatcgctcaagtttgggtaactacggataaggatattgttaagattaaagattatcgcccgggcgtcgcttcacagattttagaccgaaaagggcgtttaatcgctaatatctatgataaggaatttcgtttttatgcgcgttttgaagaaatccctccacgatttattgaaagccttttagcggtagaagacaccctcttttttgagcatggggggatcaatttagacgctatcatgcgcgctatgattaaaaacgctaaaagcggccgttacactgaagggggtagcaccctaacccaacaactcgttaaaaacatggtgctcacgcga…
KIN59	atgctaaaaaagattttttatggttttatcgttttatttttgattatcatagggttattagccattcttatcgctcaagtttgggtaactacggataaggatattgctaagattaaagattatcgcccgggcgtcgcttcacagattttagaccgaaaagggcgtttgatcgctaatatctatgataaggaatttcgtttttatgcgcgttttgaagaaatccccccacgatttattgaaagccttttagcggtagaagacaccctcttttttgaacatggggggatcaatttggacgctatcatgcgcgctatgattaaaaacgctaaaagcggtcgttacactgaagggggtagcaccttaacccaacaactcgttaaaaacatggtgctcacacga…
KIN60	atgctaaaaaagattttttatggttttatcgttttatttttgattatcatagggttattggccattcttatcgcccaagtttgggtaactacggataaggatattgctaagattaaagattatcgcccgggcgtcgcttcacagattttagatcgaaaagggcgtttgatcgctaatatctatgataaggaatttcgtttttatgcgcgttttgaagaaatccccccacgatttattgaaagccttttagcggtagaagacaccctcttttttgaacatggggggatcaatttggacgctatcatgcgcgctatgattaaaaacgctaaaagcggccgttacactgaagggggtagcaccttaacccaacaactcgttaaaaacatggtgctcacacga…
KIN61	atgctaaaaaagattttttatggttttatcgttttatttttgattatcatagggttattggccattcttatcgcccaagtttgggtaactacggataaggatattgctaagattaaagattatcgcccgggcgtcgcttcacagattttagatcgaaaagggcgtttgatcgctaatatctatgataaggaatttcgtttttatgcgcgttttgaagaaatccccccacgatttattgaaagccttttagcggtagaagacaccctcttttttgaacatggggggatcaatttggacgctatcatgcgcgctatgattaaaaacgctaaaagcggccgttacactgaagggggtagcaccttaacccaacaactcgttaaaaacatggtgctcacacga…
KIN62	atgctaaaaaagattttttatggttttatcgttttatttttgattatcatagggttattagccattcttatcgctcaagtttgggtaactacggataaggatattgctaagattaaagattatcgcccgggcgtcgcttcacagattttagaccgaaaagggcgtttgatcgctaatatctatgataaggaatttcgtttttatgcgcgttttgaagaaatccccccacgatttattgaaagccttttagcggtagaagacaccctcttttttgaacatggagggatcaatttggacgctatcatgcgcgctatgattaaaaacgctaaaagcggtcgttacactgaagggggtagcaccctaacccaacaactcgttaaaaacatggtgctcacacga…
KIN65	atgctaaaaaagattttttatggttttatcgttttatttttgattatcatagggttattagccattcttatcgctcaagtttgggtaactacggataaggatattgctaaaattaaagattatcgcccgggcgtcgcttcacagattttagaccgaaaagggcgtttgatcgctaatatctatgataaggaatttcgtttttatgcgcgttttgaagaaatccctccacgatttgttgaaagccttttagcggtagaagacaccctcttttttgagcatggggggatcaatttagacgctatcatgcgcgctatgattaaaaacgctaaaagcggccgttacactgaagggggtagcaccctaacccaacaactcgttaaaaacatggtgctcacacga…
KIN68	atgctaaaaaagattttttatggttttatcgttttatttttgattatcatagggttattagccattcttatcgctcaagtttgggtaactacggataaagatattgctaagattaaagattatcgcccgggcgtcgcttcacagattttagaccgaaaagggcgtttgatcgctaatatttatgataaggaatttcgtttttatgcgcgttttgaagaaatccctccacgatttattgaaagccttttagcggtagaagacaccctcttttttgagcatggggggatcaatttagacgctatcatgcgcgctatgattaaaaacgctaaaagcggccgttacactgaagggggtagcaccctaacccaacaactcgttaaaaacatggtgctcacgcga…
KIN71	atgctaaaaaagattttttatggttttatcgttttatttttgattatcatagggttgttggccgttcttgtcgctcaagtttgggtaactacggataaggatattgctaaaattaaagattatcgcccgggcgtcgcttcacagattttagaccgaaaagggcgtttgatcgctaatatctatgataaggaatttcgtttttatgcgcgttttgaagaaatccctccacgatttattgaaagccttttagcggtagaagacaccctcttttttgagcatggggggatcaatttggacgctatcatgcgcgctatgattaaaaacgctaaaagcggtcgttacactgaagggggtagcaccctaacccaacaactcgttaaaaacatggtgctcacacga…
KIN73	atgctaaaaaagattttttatggttttatcgttttatttttgattatcatagggttattagccattcttatcgctcaagtttgggtaactacggataaggatattgctaaaattaaagattatcgcccgggcgtcgcttcacagattttagaccgaaaagggcgtttgatcgctaatatctatgataaggaattccgtttttatgcgcgttttgaagaaatccctccacgatttgttgaaagccttttagcggtagaagacaccctcttttttgagcatggggggatcaatttagacgctatcatgcgcgctatgattaaaaacgctaaaagcggtcgttacactgaagggggtagcaccctaacccaacaactcgttaaaaacatggtgctcacacga…
KIN74	atgctaaaaaagattttttatggttttatcgttttatttttgattatcatagggttattagccattcttatcgctcaagtttgggtaactacggataaggatattgctaagattaaagattatcgcccgggcgtcgcttcacagattttagaccgaaaagggcgtttgatcgctaatatctatgataaggaatttcgtttttatgtgcgttttgaagaaatccccccacgatttattgaaagccttttagcggtagaagacaccctcttttttgaacatggggggatcaatttggacgctatcatgcgcgctatgattaaaaacgctaaaagcggtcgttacactgaagggggtagcaccttaacccaacaactcgttaaaaacatggtgctcacacga…
KIN76	atgctaaaaaagattttttatggttttatcgttttatttttgattatcatagggttgttggccgttcttgtcgctcaagtttgggtaactacggataaggatattgctaaaattaaagattatcgcccgggcgtcgcttcacagattttagaccgaaaggggcgtttgatcgctaatatctatgataaggaatttcgtttttatgcgcgttttgaagaaatccctccacgatttattgaaagccttttagcggtagaagacaccctcttttttgagcatggggggatcaatttagacgctatcatgcgcgctatgattaaaaacgctaaaagcggtcgttacactgaagggggtagcaccctaacccaacaactcgttaaaaacatggtgctcacgcga…
KIN77	atgctaaaaaagattttttatggttttatcgttttatttttgattatcatagggttattggccattcttatcgcccaagtttgggtaactacggataaggatattgctaaaattaaagattatcgcccgggcgtcgcttcacagattttagaccgaaaagggcgtttgatcgctaatatctatgataaggaatttcgtttttacgcgcgttttgaagaaatccccccacgatttattgaaagccttctagcggtagaagacaccctcttttttgagcatggggggatcaatttggacgctatcatgcgcgctatgattaaaaacgctaaaagcggtcgttacactgaagggggtagcaccctaacccaacaactcgttaaaaacatggtgctcacacga…
KIN79	atgctaaaaaagattttttatggttttatcgttttatttttgattatcatagggttattagccattcttatcgctcaagtttgggtaactacggataaggatattgttaagattaaagattatcgcccgggcgtcgcttcacagattttagaccgaaaagggcgtttgatcgctaatatttatgataaggaatttcgtttttatgcgcgttttgaagaaatccccccacgatttattgaaagccttctagcggtagaagacaccctcttttttgagcatggggggatcaatttagacgctatcatgcgcgctatgattaaaaacgctaaaagcggtcgttacactgaagggggtagcaccctaacccaacaactcgttaaaaacatggtgctcacacga…
KIN8	atgctaaaaaagattttttatggttttatcgttttatttttgattgtcatggggttattagccattcttatcgctcaagtttgggtaactacggataaggatattgctaaaattaaagattatcgtccgggcgtcgcttcacagattttagaccgaaaagggcgtttgatcgctaatatctatgataaagaattccgtttttatgcgcgttttgaagaaatccccccacgatttattgaaagccttttagcggtagaggacaccctcttttttgaacatggggggatcaatttagacgctatcatgcgtgctatgattaaaaacgctaaaagcggtcgctacactgaagggggtagcaccctaacccaacagctcgttaaaaacatggtgctcacacga…
KIN81	atgctaaaaaagattttttatggttttatcgttttatttttgattatcatagggttattggccattcttatcgcccaagtttgggtaactacggataaggatattgctaagattaaagattatcgccctagtgtcgcttcacagattttagaccgaaaagggcgtttgatcgctaatatctatgataaggaatttcgtttttatgcgcgttttgaagaaatccccccacgatttgttgaaagccttttagcggtagaagacaccctcttttttgaacatggggggatcaatttggacgctatcatgcgcgctatgattaaaaacgctaaaagcggtcgttacactgaagggggtagcaccctaacccaacaactcgttaaaaacatggtgctcacacga…
KIN82	atgctaaaaaagattttttatggttttatcgttttatttttgattatcatagggttattggccattcttatcgcccaagtttgggtaactacggataaggatattgctaaaattaaagattatcgcccgggcgtcgcttcacagattttagaccgaaaagggcgtttgatcgctaatatctatgataaggaatttcgtttttatgcgcgttttgaagaaatccctccacgatttattgaaagccttttagcggtagaagacaccctcttttttgagcatggggggatcaatttggacgctatcatgcgcgctatgattaaaaacgctaaaagcggtcgttacactgaagggggtagcaccctaacccagcaactcgttaaaaacatggtgctcacgcga…
KIN86	atgctaaaaaagattttttatggttttatcgttttatttttgattatcatagggttattagccattcttatcgctcaagtttgggtaactacggataaggatattgctaagattaaagattatcgcccgggcgtcgcttcacagattttagaccgaaaagggcgtttgatcgctaatatctatgataaggaatttcgtttttatgcgcgttttgaagaaatccctccacgatttattgaaagccttttagcggtagaagacaccctcttttttgagcatggggggatcaatttggacgctatcatgcgctctatgattaaaaacgctaaaagcggtcgttacactgaagggggtagcaccctaacccaacaactcgttaaaaacatggtgctcacacga…
KIN87	atgctaaaaaagattttttatggttttatcgttttatttttgattatcatagggttgttggccgttcttgtcgctcaagtttgggtaactacggataaggatattgctaagattaaagattatcgccctagtgtcgcttcacagattttagaccgaaaggggcgtttgatcgctaatatctatgataaggaatttcgtctttatgcgcgttttgaagaaatccccccacgatttattgaaagccttttagcggtagaagacaccctcttttttgagcatggggggatcaatttggacgctatcatgcgcgctatgattaaaaacgctaaaagcggtcgttacactgaagggggtagcaccctaacccaacagctcgttaaaaacatggtgctcacacga…
KIN88	atgctaaaaaagattttttatggttttatcgttttatttttgattatcatagggttattagccattcttatcgctcaagtttgggtaactacggataaagatattgctaagattaaagattatcgcccgggcgtcgcttcacagattttagaccgaaaagggcgtttgatcgctaatatttatgataaggaatttcgtttttatgcgcgttttgaagaaatccctccacgatttattgaaagccttttagcggtagaagacaccctcttttttgagcatggggggatcaatttagacgctatcatgcgtgctatgattaaaaacgctaaaagcggccgttacactgaagggggtagcaccctaacccaacaactcgttaaaaacatggtgctcacgcga…
KIN94	atgctaaaaaagattttttatggttttatcgttttatttttgattatcatagggttattggccattcttatcgcccaagtttgggtaactacggataaggatattgctaaaattaaagattatcgcccgggcgtcgcttcacagattttagaccgaaaagggcgtttgatcgctaatatctatgataaggaatttcgtttttatgcgcgttttgaagaaatccctccacgatttattgaaagccttttagcggtagaagacaccctcttttttgagcatggggggatcaatttggacgctatcatgcgcgctatgattaaaaacgctaaaagcggtcgttacactgaagggggtagcaccctaacccaacaactcgttaaaaacatggtgctcacacga…
KIN99	atgctaaaaaagattttttatggttttatcgttttatttttgattatcatagggttattagccattcttatcgctcaagtttgggtaactacggataaggatattgctaagattaaagattatcgcccgggcgtcgcttcacagattttagaccgaaaagggcgtttgatcgctaatatctatgataaggaatttcgtttttatgcgcgttttgaagaaatccccccacgatttattgaaagccttttagcggtagaagacaccctcttttttgaacatggggggatcaatttggacgctatcatgcgcgctatgattaaaaacgctaaaagcggtcgttacactgaagggggtagcaccttaacccaacaactcgttaaaaacatggtgctcacacga…
CKIN1	atgctaaaaaagattttttatggttttatcattttatttttgattatcatagggttattagccattcttatcgctcaagtttgggtaactacggataaggatattgctaagattaaagattatcgcccgggcgtcgcttcacagattttagaccgaaaggggcgtttgatcgctaatatttatgataaggaatttcgtttttatgtgcgttttgaagaaatccccccacgatttgttgaaagccttttagcggtagaagacaccctcttttttgagcatggggggatcaatttagacgctatcatgcgcgctatgattaaaaacgctaaaagcggtcgttacactgaagggggtagcaccctaacccaacagctcgttaaaaacatggtgctcacgcga…
CKIN10	atgctaaaaaagattttttatggttttatcgttttatttttgattatcatagggttattagccattcttatcgctcaagtttgggtaactacggataaggatattgctaagattaaagattatcgcccgggcgtcgcttcacagattttagaccgaaaagggcgtttgatcgctaatatttatgataaggaatttcgtttttatgcgcgttttgaagaaatccctccacgatttattgaaagccttttagcggtagaagacaccctcttttttgagcatggggggatcaatttagacgctatcatgcgcgctatgattaaaaacgctaaaagcggtcgttacactgaagggggtagcaccctaacccaacaactcgttaaaaacatggtgctcacacga…
CKIN100	atgctaaaaaagattttttatggttttatcgttttatttttgattatcatagggttattagccattcttatcgctcaagtttgggtaactacggataaggatattgctaagattaaagattatcgcccgggcgtcgcttcacagattttagaccgaaaagggcgtttgatcgctaatatttatgataaggaatttcgtttttatgcgcgttttgaagaaatccccccacgatttattgaaagccttctagcggtagaagacaccctcttttttgagcatggggggatcaatttagacgctatcatgcgcgctatgattaaaaacgctaaaagcggtcgttacactgaagggggtagcaccctaacccaacaactcgttaaaaacatggtgctcacacga…
CKIN101	atgctaaaaaagattttttatggttttatcgttttatttttgattatcatagggttattagccattcttatcgctcaagtttgggtaactacggataaagatattgctaagattaaagattatcgcccgggcgtcgcttcacagattttagaccgaaaagggcgtttgatcgctaatatttatgataaggaatttcgtttttatgcgcgttttgaagaaatccctccacgatttattgaaagccttttagcggtagaagacaccctcttttttgagcatggggggatcaatttagacgctatcatgcgcgctatgattaaaaacgctaaaagcggccgttacactgaagggggtagcaccctaacccaacaactcgttaaaaacatggtgctcacgcga…
CKIN102	atgctaaaaaagattttttatggttttatcgttttatttttgattatcatagggttgttggtcgttcttgtcgctcaagtttgggtaactacggataaggatattgctaagattaaagattatcgcccgggtgtcgcttcacagattttagaccgaaaagggcgtttgatcgctaatatttatgataaggaatttcgtttttatgcgcgttttgaagaaatccctccacgatttattgaaagccttttagcggtagaagacaccctcttttttgagcatggggggatcaatttagacgctatcatgcgcgctatgattaaaaacgctaaaagcggtcgttacactgaagggggtagcaccctaacccaacaactcgttaaaaacatggtgctcacacga…
CKIN104	atgctaaaaaagattttttatggttttatcgttttatttttgattatcatagggttattagccattcttatcgctcaagtttgggtaactacggataaagatattgctaagattaaagattatcgcccgggcgtcgcttcacagattttagaccgaaaagggcgtttgatcgctaatatttatgataaggaatttcgtttttatgcgcgttttgaagaaatccctccacgatttattgaaagccttttagcggtagaagacaccctcttttttgagcatggggggatcaatttagacgctatcatgcgcgctatgattaaaaacgctaaaagcggccgttacactgaagggggtagcaccctaacccaacaactcgttaaaaacatggtgctcacgcga…
CKIN106	atgctaaaaaagattttttatggttttatcgttttatttttgattatcatagggttgttggtcgttcttgtcgctcaagtttgggtaactacggataaggatattgttaagattaaagattatcgcccgggcgtcgcttcacagattttagaccgaaaagggcgtttgatcgctaatatttatgataaggaatttcgtttttatgcgcgttttgaagaaatccccccacgatttattgaaagccttttagcggtagaagacaccctcttttttgagcatggggggatcaatttggacgctatcatgcgcgctatgattaaaaacgctaaaagcggccgttacaccgaagggggtagcactctaacccagcagctcgttaaaaacatggtgctcacacgg…
CKIN107	atgctaaaaaagattttttatggttttatcgttttatttttgattatcatagggttattagccattcttatcgctcaagtttgggtaactacggataaggatattgctaagattaaagattatcgcccgggcgtcgcttcacagattttagaccgaaaagggcgtttgatcgctaatatctatgataaggaatttcgtttttatgcgcgttttgaagaaatccctccacgatttattgaaagccttttagcggtagaagacaccctcttttttgagcatggggggatcaatttagacgctatcatgcgcgctatgattaaaaacgctaaaagcggtcgttacactgaagggggtagcaccctaacccaacaactcgttaaaaacatggtgctcacacga…
CKIN109	atgctaaaaaagattttttatggttttatggttttagttttaattatcatagggttattggccgttcttatcgctcaagtttgggtaactacggataaggatattgctaaaatcaaagattatcgccccagtgtcgcttcacagattttagaccgaaaagggcgtttgatcgctaatatttatgataaggaatttcgtttttatgcgcgttttgaagaaatccccccacgatttattgaaagccttttagcggtagaagacaccctcttttttgagcatggggggatcaatttagacgctatcatgcgcgctatgattaaaaacgctaaaagcggtcgttacactgaagggggtagcaccctaacccaacagctcgttaaaaacatggtgctcacgcga…
CKIN110	atgctaaaaaagattttttatggttttatcgttttatttttgattatcatagggttattagccattcttatcgctcaagtttgggtaactacggataaggatattgccaagattaaagattatcgcccgggcgtcgcttcacagattttagaccgaaaagggcgtttgatcgctaatatttatgataaggaatttcgtttttatgcacgttttgaagaaatccccccacgatttattgaaagccttctagcggtagaagacaccctcttttttgaacatggggggatcaatttagacgctatcatgcgcgctatgattaaaaacgctaaaagcggtcgttacactgaagggggtagcaccctaacccaacaactcgttaaaaacatggtgctcacacga…
CKIN111	atgctaaaaaagattttttatggttttatcgttttatttttgattatcatagggttattggccattcttatcgcccaagtttgggtaactacggataaggatattgctaagattaaagattatcgcccgggcgtcgcttcacagattttagaccgaaaagggcgtttgatcgctaatatctatgataaggaatttcgtttttatgcgcgttttgaagaaatccctccacgatttattgaaagccttttagcggtagaagacaccctcttttttgagcatggggggatcaatttagacgctatcatgcgcgctatgattaaaaacgctaaaagcggtcgttacactgaagggggtagcaccttaacccaacaactcgttaaaaacatggtgctcacgcga…
CKIN115	atgctaaaaaagattttttatggttttatcgttttatttttgattatcatagggttgttggtcgttcttgtcgctcaagtttgggtaactacggataaggatattgctaagattaaagattatcgcccgggtgtcgcttcacagattttagaccgaaaagggcgtttgatcgctaatatttatgataaggaatttcgtttttatgcgcgttttgaagaaatccctccacgatttattgaaagccttttagcggtagaagacaccctcttttttgaacatggggggatcaatttggacgctatcatgcgcgctatgattaaaaacgctaaaagcggtcgttacactgaagggggtagcaccctaacccaacaactcgttaaaaacatggtgctcacgcga…
CKIN116	atgctaaaaaagattttttatggttttatcgttttatttttgattatcatagggttgttagccattcttatcgctcaagtttgggtaactacggataaagatattgctaagattaaagattatcgcccgggcgtcgcttcacagattttagaccgaaaagggcgtttgatcgctaatatttatgataaggaatttcgtttttatgcgcgttttgaagaaatccccccacgatttgttgaaagccttctagcggtagaagacactctcttttttgaacatggggggatcaatttggacgctatcatgcgtgctatgattaaaaacgctaaaagcggtcgttacactgaagggggtagcaccttaacccaacaactcgttaaaaacatggtgctcacacga…
CKIN117	atgctaaaaaagattttttatggttttatcgttttatttttgattatcatagggttgttggccgttcttgtcgctcaagtttgggtaactacggataaggatattgctaagattaaagattatcgcccgggcgtcgcttcacagattttagaccgaaaagggcgtttgatcgctaatatctatgataaggaatttcgtttttatgcgcgttttgaagaaatccccccacgatttattgaaagccttttagcggtagaagacaccctcttttttgaacatggggggatcaatttggacgctatcatgcgcgctatgattaaaaacgctaaaagcggtcgttacactgaagggggtagcaccttaacccaacaactcgttaaaaacatggtgctcacacga…
CKIN118	atgctaaaaaagattttttatggttttatcgttttatttttgattatcatagggttattagccattcttatcgctcaagtttgggtaactacggataaggatattgctaagattaaagattatcgcccgggcgtcgcttcacagattttagaccgaaaggggcgtttgatcgctaatatttatgataaggaatttcgtttttatgcgcgttttgaagaaatccccccacgatttgttgaaagccttttagcggtagaagacaccctcttttttgagcatggggggatcaatttagacgctatcatgcgcgctatgattaaaaacgctaaaagcggtcgttacactgaagggggtagcaccctaacccaacagctcgttaaaaacatggtgctcacgcga…
CKIN119	atgctaaaaaagattttttatggttttatcgttttatttttgattatcatagggttgttggccgttcttgtcgctcaagtttgggtaactacggataaggatattgctaagattaaagattatcgccctagtgtcgcttcacagattttagaccgaaaggggcgtttgatcgctaatatttatgataaggaatttcgtttttatgcgcgttttgaagaaatccccccacgatttattgaaagccttttagcggtagaagacaccctcttttttgagcatggggggatcaatttggacgctatcatgcgcgctatgattaaaaacgctaaaagcggtcgttacactgaagggggtagcaccctaacccaacagctcgttaaaaacatggtgctcacgcga…
CKIN12	atgctaaaaaagattttttatggttttatcgttttatttttgattgtcatggggttattggccattcttatcgctcaagtttgggtaactacggataaggatattgctaaaatcaaagattatcgccccagtgtcgcttcacagattttagaccgaaaagggcgtttgatcgctaatatttatgataaggaattccgtttttatgcgcgttttgaagaaatccccccacgatttattgaaagccttctagcggtagaagacaccctcttttttgagcatggggggatcaatttagacgctgtcatgcgcgctatgattaaaaacgctaaaagcggtcgttacaccgaagggggtagcactctaacccaacaactcgttaaaaacatggtgctcacgcga…
CKIN120	atgctaaaaaagattttttatggttttatcgttttatttttgattatcatagggttattagccattcttatcgctcaagtttgggtaactacggataaggatattgctaagattaaagattatcgcccgggcgtcgcttcacagattttagaccgaaaagggcgtttgatcgctaatatttatgataaggaatttcgtttttatgcgcgttttgaagaaatccccccacgatttattgaaagccttttagcggtagaagacaccctcttttttgaacatggggggatcaatttggacgctatcatgcgcgctatgattaaaaacgctaaaagcggtcgttacactgaagggggtagcaccttaacccaacaactcgttaaaaacatggtgctcacacga…
CKIN122	atgctaaaaaagattttttatggttttatcgttttatttttgattatcatagggttgttggtcgttcttgtcgctcaagtttgggtaactacggataaggatattgctaagattaaagattatcgcccgggtgtcgcttcacagattttagaccgaaaagggcgtttgatcgctaatatttatgataaggaatttcgtttttatgcgcgttttgaagaaatccctccacgatttattgaaagccttttagcggtagaagacaccctcttttttgagcatggggggatcaatttagacgctatcatgcgcgctatgattaaaaacgctaaaagcggtcgttacactgaagggggtagcaccctaacccaacaactcgttaaaaacatggtgctcacacga…
CKIN123	atgctaaaaaagattttttatggttttatcgttttatttttgattatcatagggttattagccattcttatcgctcaagtttgggtaactacggataaggatattgccaagattaaagattatcgcccgggcgtcgcttcacagattttagaccgaaaagggcgtttgatcgctaatatttatgataaggaatttcgtttttatgcacgttttgaagaaatccccccacgatttattgaaagccttctagcggtagaagacaccctcttttttgaacatggggggatcaatttagacgctatcatgcgcgctatgattaaaaacgctaaaagcggtcgttacactgaagggggtagcaccctaacccaacaactcgttaaaaacatggtgctcacacga…
CKIN124	atgctaaaaaagattttttatggttttatcgttttagttttgattatcatagggttattagccattcttatcgctcaagtttgggtaactacggataaggatattgctaaaatcaaagattatcgcccgggcgtcgcttcacagattttagaccgaaaagggcgtttgatcgctaatatttatgataaggaattccgtttttatgcgcgttttgaagaaatccccccacgattcattgaaagccttttagcggtagaagacaccctcttttttgagcatggggggatcaatttagacgctgtcatgcgcgctatgattaaaaacgctaaaagcggtcgttacaccgaagggggtagcaccctaacccaacaactcgttaaaaacatggtgctcacgcga…
CKIN125	atgctaaaaaagattttttatggttttatcgttttatttttgattatcatagggttattagccattcttatcgctcaagtttgggtaactacggataaggatattgctaagattaaagattatcgcccgggcgtcgcttcacagattttagaccgaaaggggcgtttgatcgctaatatttatgataaggaatttcgtttttatgcgcgttttgaagaaatccccccacgatttgttgaaagccttttagcggtagaagacaccctcttttttgagcatggggggatcaatttagacgctatcatgcgcgctatgattaaaaacgctaaaagcggtcgttacactgaagggggtagcaccctaacccaacagctcgttaaaaacatggtgctcacgcga…
CKIN127	atgctaaaaaagattttttatggttttatcgttttatttttgattatcatagggttattggccattcttatcgcccaagtttgggtaactacggataaggatattgctaaaattaaagattatcgcccgggcgtcgcttcacagattttagaccgaaaagggcgtttgatcgctaatatctatgataaggaatttcgtttttatgcgcgttttgaagaaatccctccacgatttattgaaagccttttagcggtagaagacaccctcttttttgagcatggggggatcaatttagacgctatcatgcgcgctatgattaaaaacgctaaaagcggccgttacactgaagggggtagcaccctaacccaacaactcgttaaaaacatggtgctcacgcga…
CKIN129	atgctaaaaaagattttttatggttttatcgttttatttttgattatcatagggttattggccattcttatcgcccaagtttgggtaactacggataaggatattgctaagattaaagattatcgcccgggcgtcgcttcacagattttagaccgaaaagggcgtttgatcgctaatatctatgataaggaatttcgtttttatgcgcgttttgaagaaatccctccacgatttattgaaagccttttagcggtagaagacaccctcttttttgagcatggggggatcaatttggacgctatcatgcgcgctatgattaaaaacgctaaaagcggtcgttacactgaagggggtagcaccctaacccaacaactcgttaaaaacatggtgctcacacga…
CKIN130	atgctaaaaaagattttttatggttttatcgttttatttttgattatcatagggttattagccattcttatcgctcaagtttgggtaactacggataaggatattgctaagattaaagattatcgcccgggcgtcgcttcacagattttagaccgaaaagggcgtttgatcgctaatatctatgataaggaatttcgtttttatgcgcgttttgaagaaatccctccacgatttattgaaagccttttagcggtagaagacaccctcttttttgagcatggggggatcaatttggacgctatcatgcgcgctatgattaaaaacgctaaaagcggtcgttacactgaagggggtagcaccctaacccaacaactcgttaaaaacatggtgctcacacga…
CKIN130	cggcaatttgggagtgcgatcaagccttttgtgtatcaaatcgcctttgataatggctattccacgacttctaaaatccctgataccgcgcgaaattttgaaaatggcaattatagtaaaaacagcacgcaaaaccacgcatggcaccctagcaattatactcgcaaatttttagggcttgtaaccttgcaagaagccttgagccattcgttaaatctggctacgattaatttaagcgatcaacttggcttt
CKIN132	atgctaaaaaagattttttatggttttatcgttttatttttgattatcatagggttattagccattcttatcgctcaagtttgggtaactacggataaggatattgctaagattaaagattatcgcccgggcgtcgcttcacagattttagaccgaaaagggcgtttgatcgctaatatctatgataaggaatttcgtttttatgcgcgttttgaagaaatccccccacgatttattgaaagccttttagcggtagaagacaccctcttttttgaacatggggggatcaatttggacgctatcatgcgcgctatgattaaaaacgctaaaagcggtcgttacactgaagggggtagcaccttaacccaacaactcgttaaaaacatggtgctcacacga…
CKIN14	atgctaaaaaagattttttatggttttatcgttttatttttgattatcatagggttattagccattcttatcgctcaagtttgggtaactacggataaggatattgctaaaattaaagattatcgcccgggcgtcgcttcacagattttagaccgaaaagggcgtttgatcgctaatatctatgataaggaattccgtttttatgcgcgttttgaagaaatccctccacgatttattgaaagccttttagcggtagaagacaccctcttttttgagcatggggggatcaatttagacgctatcatgcgcgctatgattaaaaacgctaaaagcggtcgttacactgaagggggtagcaccctaacccaacaactcgttaaaaacatggtgctcacacga…
CKIN15	atgctaaaaaagattttttatggttttatcgttttatttttgattatcatagggttattggccattcttatcgcccaagtttgggtaactacggataaggatattgctaaaattaaagattatcgcccgggcgtcgcttcacagattttagaccgaaaagggcgtttgatcgctaatatctatgataaggaatttcgtttttatgcgcgttttgaagaaatccccccacgatttattgaaagccttttagcggtagaagacaccctcttttttgagcatggggggatcaatttagacgctatcatgcgcgctatgattaaaaacgctaaaagcggccgttacactgaagggggtagcaccctaacccaacaactcgttaaaaacatggtgctcacgcga…
CKIN17	atgctaaaaaagattttttatggttttatcgttttatttttgattatcatagggttattagccattcttatcgcccaagtttgggtaactacggataaggatattgctaaaattaaagattatcgcccgggcgtcgcttcacagattttagaccgaaaagggcgtttgatcgctaatatctatgataaggaatttcgtttttatgcgcgttttgaagaaatccctccacgatttattgaaagccttttagcggtagaagacaccctcttttttgagcatggggggatcaatttggacgctatcatgcgcgctatgattaaaaacgctaaaagcggtcgttacactgaagggggtagcaccctaacccaacaactcgttaaaaacatggtgctcacacga…
CKIN2	atgctaaaaaagattttttatggttttatcgttttatttttgattatcatagggttattagccattcttatcgcccaagtttgggtaactacggataaggatattgctaaaattaaagattatcgcccgggcgtcgcttcacagattttagaccgaaaagggcgtttgatcgctaatatctatgataaggaatttcgtttttatgcgcgttttgaagaaatccctccacgatttattgaaagccttttagcggtagaagacaccctcttttttgagcatggggggatcaatttggacgctatcatgcgcgctatgattaaaaacgctaaaagcggtcgttacactgaagggggtagcaccctaacccaacaactcgttaaaaacatggtgctcacacga…
CKIN22	atgctaaaaaagattttttatggttttatcgttttatttttgattatcatagggttattagccattcttatcgctcaagtttgggtaactacggataaggatattgctaagattaaagattatcgccccagtgtcgcttcacagattttagaccgaaaggggcgtttgatcgctaatatttatgataaggaatttcgtttttatgcgcgttttgaagaaatccccccacgatttgttgaaagccttttagcggtagaagacaccctcttttttgagcatggggggatcaatttagacgctatcatgcgcgctatgattaaaaacgctaaaagcggtcgttacactgaagggggtagcaccctaacccaacagctcgttaaaaacatggtgctcacacga…
CKIN24	atgctaaaaaagattttttatggttttatcgttttatttttgattatcatagggttattggccattcttatcgcccaagtttgggtaactacggataaggatattgctaagattaaagattatcgcccgggcgtcgcttcacagattttagaccgaaaagggcgtttgatcgctaatatctatgataaggaatttcgtttttatgtgcgttttgaagaaatccccccacgatttattgaaagccttttagcggtagaagacaccctcttttttgagcatggggggatcaatttggacgctatcatgcgcgctatgattaaaaacgctaaaagcggtcgttacactgaagggggtagcaccctaacccaacagctcgttaaaaacatggtgctcacgcga…
CKIN25	atgctaaaaaagattttttatggttttatcgttttatttttgattatcatagggttattagccattcttatcgctcaagtttgggtaactacggataaggatattgttaagattaaagattatcgcccgggcgtcgcttcacagattttagaccgaaaagggcgtttgatcgctaatgtctatgataaggaatttcgtttttatgcgcgttttgaagaaatccctccacgatttattgaaagccttttagcggtagaagacaccctcttttttgagcatggggggatcaatttagacgctatcatgcgcgctatgattaaaaacgctaaaagcggtcgttacactgaagggggtagcaccctaacccaacaactcgttaaaaacatggtgctcacgcga…
CKIN27	atgctaaaaaagattttttatggttttatcgttttatttttgattatcatagggttattagccattcttatcgctcaagtttgggtaactacggataaggatattgctaagattaaagattatcgcccgggtgtcgcttcacagattttagaccgaaaagggcgtttgatcgctaatatctatgataaggaatttcgtttttatgcgcgttttgaagaaatccccccacgatttgttgaaagccttttagcggtagaagacaccctcttttttgagcatggggggatcaatttagacgctatcatgcgcgctatgattaaaaacgctaaaagcggtcgttacactgaagggggtagcaccctaacccaacagctcgttaaaaacatggtgctcacgcga…
CKIN28	atgctaaaaaagattttttatggttttatcgttttatttttgattatcatagggttattagccattcttatcgctcaagtttgggtaactacggataaggatattgctaagattaaagattatcgcccgggcgtcgcttcacagattttagaccgaaaagggcgtttgatcgctaatatctatgataaggaatttcgtttttatgcgcgttttgaagaaatccccccacgatttattgaaagccttttagcggtagaagacaccctcttttttgaacatggggggatcaatttggacgctatcatgcgcgctatgattaaaaacgctaaaagcggtcgttacactgaagggggtagcaccttaacccaacaactcgttaaaaacatggtgctcacacga…
CKIN29	atgctaaaaaagattttttatggttttatcgttttatttttgattatcatagggttattagccattcttatcgctcaagtttgggtaactacggataaggatattgctaagattaaagattatcgcccgggcgtcgcttcacagattttagaccgaaaagggcgtttgatcgctaatatctatgataaggaatttcgtttttatgcgcgttttgaagaaatccccccacgatttattgaaagccttttagcggtagaagacaccctcttttttgaacatggggggatcaatttggacgctatcatgcgtgctatgattaaaaacgctaaaagcggtcgttacactgaagggggtagcaccttaacccaacaactcgttaaaaacatggtgctcacacga…
CKIN3	atgctaaaaaagattttttatggttttatcgttttatttttgattatcatagggttattagccattcttatcgctcaagtttgggtaactacggataaggatattgctaagattaaagattatcgcccgggcgtcgcttcacagattttagaccgaaaagggcgtttgatcgctaatatttatgataaggaatttcgtttttatgcgcgttttgaagaaatccccccacgatttgttgaaagccttttagcggtagaagacactctcttttttgaacatggggggatcaatttggacgctatcatgcgtgctatgattaaaaacgctaaaagcggtcgttacactgaagggggtagcaccttaacccaacaactcgttaaaaacatggtactcacacgg…
CKIN31	atgctaaaaaagattttttatggttttatcgttttatttttgattatcatagggttattagccattcttatcgctcaagtttgggtaactacggataaggatattgctaagattaaagattatcgcccgggcgtcgcttcacagattttagaccgaaaagggcgtttgatcgctaatatttatgataaggaatttcgtttttatgcgcgttttgaagaaatccccccacgatttgttgaaagccttttagcggtagaagacactctcttttttgaacatggggggatcaatttggacgctatcatgcgtgctatgattaaaaacgctaaaagcggtcgttacactgaagggggtagcaccttaacccaacaactcgttaaaaacatggtactcacacgg…
CKIN32	atgctaaaaaagattttttatggttttatcgttttatttttgattatcatagggttattagccattcttatcgctcaagtttgggtaactacggataaagatattgctaagattaaagattatcgcccgggcgtcgcttcacagattttagaccgaaaagggcgtttgatcgctaatatttatgataaggaatttcgtttttatgcgcgttttgaagaaatccctccacgatttattgaaagccttttagcggtagaagacaccctcttttttgagcatggggggatcaatttagacgctatcatgcgcgctatgattaaaaacgctaaaagcggccgttacactgaagggggtagcaccctaacccaacaactcgttaaaaacatggtgctcacgcga…
CKIN34	atgctaaaaaagattttttatggttttatcgttttatttttgattatcatagggttattagccattcttatcgctcaagtttgggtaactacggataaggatattgttaagattaaagattatcgcccgggcgtcgcttcacagattttagaccgaaaagggcgtttgatcgctaatatctatgataaggaatttcgtttttatgcgcgttttgaagaaatccctccacgatttattgaaagccttttagcggtagaagacaccctcttttttgagcatggggggatcaatttagacgctatcatgcgcgctatgattaaaaacgctaaaagcggccgttacactgaagggggtagcaccctaacccaacaactcgttaaaaacatggtgctcacgcga…
CKIN34	attaatttaagcgatcagcttggctttgaaaaaatttatcaatctttaagcgacatggggtttaaaaacctccctaaagatttgtctattgtgttagggagctttgctatctcgcccattgatgcggctgaaaagtattctctattttctaattacggcaccatgctcaaacccatgctcattgaaagcatcaccaaccaacaaaacgaagtcaaaactttcacgcccattgaaaccaaaaagatcacttccaaagaacaagcctttttaaccctttcagcgctgatggatgcggtagaaaacggcacagggagtctggctcgcattaaaggtttagaaattgccggtaaaaccgggacttctaacaacaatattgacgcttggttcattggttttacc…
CKIN34	tttgaaaatggcaattatagtaaaaatagcgcacaaaaccacgcatggcaccctagcaattatactcgcaaatttttagggcttgtaaccttgcaagaagccttgagccattcgttaaatctggctacgattaatttaagcgatcagcttggctttgaaaaaatttatcaatctttaagcgacatggggtttaaaaacctccctaaagatttgtctattgtgttagggagctttgctatctcgcccattgatgcg
CKIN34	tttgaaaatggcaattatagtaaaaatagcgcacaaaaccacgcatggcaccctagcaattatactcgcaaatttttagggcttgtaaccttgcaagaagccttgagccattcgttaaatctggctatgattaatttaagcgatcagcttggctttgaaaaaatttatcaatctttaagcgacatggggtttaaaaacctccctaaagatttgtctattgtgttagggagctttgctatctcgcccattgatgcg
CKIN35	atgctaaaaaagattttttatggttttatcgttttatttttgattatcatagggttattagccattcttatcgctcaagtttgggtaactacggataaggatattgctaagattaaagattatcgcccgggcgtcgcttcacagattttagaccgaaaagggcgtttgatcgctaatatctatgataaggaatttcgtttttatgcgcgttttgaagaaatccccccacgatttattgaaagccttttagcggtagaagacaccctcttttttgaacatggggggatcaatttggacgctatcatgcgcgctatgattaaaaacgctaaaagcggtcgttacactgaagggggtagcaccttaacccaacaactcgttaaaaacatggtgctcacacga…
CKIN36	atgctaaaaaagattttttatggttttatcgttttatttttgattatcatagggttattggccattcttatcgcccaagtttgggtaactacggataaggatattgctaaaattaaagattatcgcccgggcgtcgcttcacagattttagaccgaaaagggcgtttgatcgctaatatctatgataaggaatttcgtttttatgcgcgttttgaagaaattcctccacgatttattgaaagccttttagcggtagaagacaccctcttttttgagcatggggggatcaatttggacgctatcatgcgcgctatgattaaaaacgctaaaagcggtcgttacactgaagggggtagcaccctaacccaacaactcgttaaaaacatggtgctcacacga…
CKIN37	atgctaaaaaagattttttatggttttatcgttttatttttgattatcatagggttattagccattcttatcgctcaagtttgggtaactacggataaggatattgctaagattaaagattatcgcccgggcgtcgcttcacagattttagaccgaaaagggcgtttgatcgctaatatttatgataaggaatttcgtttttatgcgcgttttgaagaaatccccccacgatttgttgaaagccttttagcggtagaagacactctcttttttgaacatggggggatcaatttggacgctatcatgcgtgctatgattaaaaacgctaaaagcggtcgttacactgaagggggtagcaccttaacccaacaactcgttaaaaacatggtactcacacgg…
CKIN39	atgctaaaaaagattttttatggttttatcgttttatttttgattgtcatggggttattggccattcttatcgctcaagtttgggtaactacggataaggatattgctaaaatcaaagattatcgccccagtgtcgcttcacagattttagaccgaaaagggcgtttgatcgctaatatttatgataaggaattccgtttttatgcgcgttttgaagaaatccccccacgatttattgaaagccttctagcggtagaagacaccctcttttttgagcatggggggatcaatttagacgctgtcatgcgcgctatgattaaaaacgctaaaagcggtcgttacaccgaagggggtagcactctaacccaacaactcgttaaaaacatggtgctcacgcga…
CKIN41	atgctaaaaaagattttttatggttttatcgttttatttttgattatcatagggttattagccattcttatcgctcaagtttgggtaactacggataaggatattgctaagattaaagattatcgccctagtgtcgcttcacagattttagaccgaaaggggcgtttgatcgctaatatttatgataaggaatttcgtttttatgtgcgttttgaagaaatccccccacgatttattgaaagccttttagcggtagaagacaccctcttttttgagcatggggggatcaatttggacgctatcatgcgcgctatgattaaaaacgctaaaagcggccgttacactgaagggggtagcaccctaacccaacagctcgttaaaaacatggtgctcacacga…
CKIN44	atgctaaaaaagattttttatggttttatcgttttatttttgattatcatagggttattagccattcttatcgctcaagtttgggtaactacggataaagatattgctaagattaaagattatcgcccgggcgtcgcttcacagattttagaccgaaaagggcgtttgatcgctaatatttatgataaggaatttcgtttttatgcgcgttttgaagaaatccctccacgatttattgaaagccttttagcggtagaagacaccctcttttttgagcatggggggatcaatttagacgctatcatgcgcgctatgattaaaaacgctaaaagcggccgttacactgaagggggtagcaccctaacccaacaactcgttaaaaacatggtgctcacgcga…
CKIN47	atgctaaaaaagattttttatggttttatcgttttatttttgattatcatagggttattagccattcttatcgcccaagtttgggtaactacggataaggatattgctaaaattaaagattatcgcccgggcgtcgcttcacagattttagaccgaaaagggcgtttgatcgctaatatctatgataaggaatttcgtttttatgcgcgttttgaagaaatccctccacgatttattgaaagccttttagcggtagaagacaccctcttttttgagcatggggggatcaatttggacgctatcatgcgcgctatgattaaaaacgctaaaagcggtcgttacactgaagggggtagcaccctaacccaacaactcgttaaaaacatggtgctcacacga…
CKIN4	atgctaaaaaagattttttatggttttatcattttatttttgattatcatagggttattagccattcttatcgctcaagtttgggtaactacggataaggatattgctaagattaaagattatcgcccgggcgtcgcttcacagattttagaccgaaaggggcgtttgatcgctaatatttatgataaggaatttcgtttttatgtgcgttttgaagaaatccccccacgatttgttgaaagccttttagcggtagaagacaccctcttttttgagcatggggggatcaatttagacgctatcatgcgcgctatgattaaaaacgctaaaagcggtcgttacactgaagggggtagcaccctaacccaacagctcgttaaaaacatggtgctcacgcga…
CKIN5	atgctaaaaaagattttttatggttttatcgttttatttttgattatcatagggttattagccattcttatcgcccaagtttgggtaactacggataaggatattgctaaaattaaagattatcgcccgggcgtcgcttcacagattttagaccgaaaagggcgtttgatcgctaatatctatgataaggaatttcgtttttatgcgcgttttgaagaaatccctccacgatttattgaaagccttttagcggtagaagacaccctcttttttgagcatggggggatcaatttggacgctatcatgcgcgctatgattaaaaacgctaaaagcggtcgttacactgaagggggtagcaccctaacccaacaactcgttaaaaacatggtgctcacacga…
CKIN52	aaagagaagccaaaaactaacgcatctgatgaagatgaagacaacttaaacgccagcatgatagttacagacacgagcaccggtaagattttagccttagtgggggggattgattataaaaaaagcgctttcaatcgcgccacgcaagccaaacggcaatttgggagcgcaatcaagccttttgtgtatcaaatcgcctttgataatggctattccacgacttctaaaatccctgataccgcgcgaaatttt
CKIN52	atgctaaaaaagattttttatggttttatcgttttatttttgattatcatagggttattggccattcttatcgcccaagtttgggtaactacggataaggatattgctaaaattaaagattatcgcccgggcgtcgcttcacagattttagaccgaaaagggcgtttgatcgctaatatctatgataaggaatttcgtttttatgcgcgttttgaagaaatccctccacgatttattgaaagccttttagcggtagaagacaccctcttttttgagcatggggggatcaatttggacgctatcatgcgcgctatgattaaaaacgctaaaagcggtcgttacactgaagggggtagcaccctaacccaacaactcgttaaaaacatggtgctcacacga…
CKIN54	atgctaaaaaagattttttatggttttatcgttttatttttgattatcatagggttattagccattcttatcgctcaagtttgggtaactacggataaggatattgctaaaattaaagattatcgcccgggcgtcgcttcacagattttagaccgaaaagggcgtttgatcgctaatatctatgataaggaattccgtttttatgcgcgttttgaagaaatccctccacgatttattgaaagccttttagcggtagaagacaccctcttttttgagcatggggggatcaatttagacgctatcatgcgcgctatgattaaaaacgctaaaagcggtcgttacactgaagggggtagcaccctaacccaacaactcgttaaaaacatggtgctcacacga…
CKIN56	atgctaaaaaagattttttatggttttatcgttttatttttgattatcatagggttattagccattcttatcgctcaagtttgggtaactacggataaggatattgttaagattaaagattatcgcccgggcgtcgcttcacagattttagaccgaaaagggcgtttgatcgctaatgtctatgataaggaatttcgtttttatgcgcgttttgaagaaatccctccacgatttattgaaagccttttagcggtagaagacaccctcttttttgagcatggggggatcaatttagacgctatcatgcgcgctatgattaaaaacgctaaaagcggtcgttacactgaagggggtagcaccctaacccaacaactcgttaaaaacatggtgctcacgcga…
CKIN58	atgctaaaaaagattttttatggttttatcgttttatttttgattatcatagggttattggccattcttatcgcccaagtttgggtaactacggataaggatattgctaaaattaaagattatcgcccgggcgtcgcttcacagattttagaccgaaaagggcgtttgatcgctaatatctatgataaggaatttcgtttttatgcgcgttttgaagaaatccctccacgatttattgaaagccttttagcggtagaagacaccctcttttttgagcatggggggatcaatttagacgctatcatgcgcgctatgattaaaaacgctaaaagcggccgttacactgaagggggtagcaccctaacccaacaactcgttaaaaacatggtgctcacgcga…
CKIN59	atgctaaaaaagattttttatggttttatcgttttatttttgattatcatagggttgttagccattcttatcgctcaagtttgggtaactacggataaagatattgctaagattaaagattatcgcccaggcgtcgcttcacagattttagaccgaaaagggcgtttgatcgctaatatttatgataaggaatttcgtttttatgcgcgttttgaagaaatccccccacgatttattgaaagccttctagcggtagaagacaccctcttttttgagcatggggggatcaatttagacgctatcatgcgcgctatgattaaaaacgctaaaagcggtcgttacaccgaagggggtagcactctaacccaacaactcgttaaaaacatggtgctcacacga…
CKIN6	atgctaaaaaagattttttatggttttatcgttttatttttgattatcatagggttgttggccgttcttgtcgctcaagtttgggtaactacggataaggatattgctaagattaaagattatcgccctagtgtcgcttcacagattttagaccgaaaggggcgtttgatcgctaatatttatgataaggaatttcgtttttatgcgcgttttgaagaaatccctccacgatttattgaaagccttttagcggtagaagacaccctcttttttgagcatggggggatcaatttggacgctatcatgcgcgctatgattaaaaacgctaaaagcggtcgttacactgaagggggtagcaccctaacccaacagctcgttaaaaacatggtgctcacacga…
CKIN60	atgctaaaaaagattttttatggttttatcgttttatttttgattatcatagggttgttggccgttcttgtcgctcaagtttgggtaactacggataaggatattgccaaaattaaagattatcgtccgggcgtcgcttcacagattttagaccgaaaagggcgtttgatcgctaatatttatgataaggaatttcgtctttatgcgcgttttgaagaaatccctccacgatttattgaaagccttttagcggtagaagacaccctcttttttgagcatggggggatcaatttagacgctatcatgcgtgctatgattaaaaacgctaaaagcggtcgttacactgaagggggtagcaccctaacccaacaactcgttaaaaacatggtgctcacacga…
CKIN65	atgctaaaaaagattttttatggttttatcgttttatttttgattatcatagggttgttggccgttcttgtcgctcaagtttgggtaactacggataaggatattgctaaaattaaagattatcgcccgggcgtcgcttcacagattttagaccgaaaagggcgtttgatcgctaatatctatgataaggaatttcgtttttatgcgcgttttgaagaaatccctccacgatttattgaaagccttttagcggtagaagacaccctcttttttgagcatggggggatcaatttggacgctatcatgcgcgctatgattaaaaacgctaaaagcggtcgttacactgaagggggtagcaccctaacccaacaactcgttaaaaacatggtgctcacacga…
CKIN66	atgctaaaaaagattttttatggttttatcgttttatttttgattatcatagggttattggccattcttatcgcccaagtttgggtaactacggataaggatattgctaaaattaaagattatcgcccgggcgtcgcttcacagattttagaccgaaaagggcgtttgatcgctaatatctatgataaggaatttcgtttttatgcgcgttttgaagaaatccctccacgatttattgaaagccttttagcggtagaagacaccctcttttttgagcatggggggatcaatttagacgctatcatgcgcgctatgattaaaaacgctaaaagcggccgttacactgaagggggtagcaccctaacccaacaactcgttaaaaacatggtgctcacgcga…
CKIN70	atgctaaaaaagattttttatggttttatcgttttatttttgattatcatagggttattagccattcttatcgctcaagtttgggtaactacggataaggatattgctaagattaaagattatcgcccgggcgtcgcttcacagattttagaccgaaaagggcgtttgatcgctaatatttatgataaggaatttcgtttttatgcgcgttttgaagaaatccccccacgatttattgaaagccttctagcggtagaagacaccctcttttttgagcatggggggatcaatttagacgctatcatgcgcgctatgattaaaaacgctaaaagcggtcgttacactgaagggggtagcaccctaacccaacaactcgttaaaaacatggtgctcacacga…
CKIN71	atgctaaaaaagattttttatggttttatcgttttatttttgattatcatagggttgttagccattcttatcgctcaagtttgggtaactacggataaagatattgctaagattaaagattatcgcccaggcgtcgcttcacagattttagaccgaaaagggcgtttgatcgctaatatttatgataaggaatttcgtttttatgcgcgttttgaagaaatccccccacgatttattgaaagccttctagcggtagaagacaccctcttttttgagcatggggggatcaatttagacgctatcatgcgcgctatgattaaaaacgctaaaagcggtcgttacaccgaagggggtagcactctaacccaacaactcgttaaaaacatggtgctcacacga…
CKIN72	atgctaaaaaagattttttatggttttatcgttttatttttgattatcatagggttgttagccattcttatcgctcaagtttgggtaactacggataaagatattgctaagattaaagattatcgcccaggcgtcgcttcacagattttagaccgaaaagggcgtttgatcgctaatatttatgataaggaatttcgtttttatgcgcgttttgaagaaatccccccacgatttattgaaagccttctagcggtagaagacaccctcttttttgagcatggggggatcaatttagacgctatcatgcgcgctatgattaaaaacgctaaaagcggtcgttacaccgaagggggtagcactctaacccaacaactcgttaaaaacatggtgctcacacga…
CKIN74	atgctaaaaaagattttttatggttttatcgttttatttttgattatcatagggttgttagccattcttatcgctcaagtttgggtaactacggataaggatattgctaagattaaagattatcgcccgggcgtcgcttcacagattttagaccgaaaagggcgtttgatcgctaatatttatgataaggaatttcgtttttatgcgcgttttgaagaaatccccccacgatttattgaaagccttttagcggtagaagacaccctcttttttgagcatggggggatcaatttagacgctatcatgcgcgctatgattaaaaacgctaaaagcggtcgttacactgaagggggtagcaccttaacccaacaactcgttaaaaacatggtgctcacacgg…
CKIN78	atgctaaaaaagattttttatggttttatcgttttatttttgattatcatagggttattagccattcttatcgctcaagtttgggtaactacggataaggatattgctaagattaaagattatcgcccgggcgtcgcttcacagattttagaccgaaaagggcgtttgatcgctaatatttatgataaggaatttcgtttttatgcgcgttttgaagaaatccccccacgatttattgaaagccttttagcggtagaagacaccctcttttttgaacatggggggatcaatttggacgctatcatgcgcgctatgattaaaaacgctaaaagcggtcgttacactgaagggggtagcaccttaacccaacaactcgttaaaaacatggtgctcacacga…
CKIN79	atgctaaaaaagattttttatggttttatcgttttatttttgattatcatagggttattagccattcttatcgctcaagtttgggtaactacggataaggatattgctaagattaaagattatcgcccgggcgtcgcttcacagattttagaccgaaaagggcgtttgatcgctaatatttatgataaggaatttcgtttttatgcgcgttttgaagaaatccccccacgatttattgaaagccttctagcggtagaagacaccctcttttttgagcatggggggatcaatttagacgctatcatgcgcgctatgattaaaaacgctaaaagcggtcgttacactgaagggggtagcaccctaacccaacaactcgttaaaaacatggtgctcacacga…
CKIN8	atgctaaaaaagattttttatggttttatcgttttatttttgattatcatagggttattagccattcttatcgcccaagtttgggtaactacggataaggatattgctaaaattaaagattatcgcccgggcgtcgcttcacagattttagaccgaaaagggcgtttgatcgctaatatctatgataaggaatttcgtttttatgcgcgttttgaagaaatccctccacgatttattgaaagccttttagcggtagaagacaccctcttttttgagcatggggggatcaatttggacgctatcatgcgcgctatgattaaaaacgctaaaagcggtcgttacactgaagggggtagcaccctaacccaacaactcgttaaaaacatggtgctcacacga…
KE9	atgctaaaaaagattttttatggttttatcgttttatttttgattgtcatggggttattagccattcttatcgctcaagtttgggtaactacggataaggatatcgctaagattaaagattatcgcccgggcgtcgcttcacagattttagaccgaaaagggcgtttgatcgctaatatttatgacaaggaattccgtttttatgcgcgttttgaagaaatccccccacgatttattgaaagccttttagcggtagaagacaccctcttttttgagcatggggggatcaatttggacgctatcatgcgcgctatgattaaaaacgctaaaagcggtcgttacactgaagggggtagcaccctaacccaacaactcgttaaaaacatggtgctcacacga…
KE19	atgctaaaaaagattttttatggttttatcgttttatttttgattatcatagggttattagccattcttatcgctcaagtttgggtaactacggataaagatattgctaagattaaagattatcgcccgggcgtcgcttcacagattttagaccgaaaagggcgtttgatcgctaatatttatgataaggaattccgtttttatgcgcgttttgaagaaatccccccacgatttattgaaagccttctagcggtagaagacaccctcttttttgagcatggggggatcaatttagacgctatcatgcgcgctatgattaaaaacgctaaaagcggtcgttacactgaagggggtagcaccttaacccaacaactcgttaaaaacatggtgctcacacga…
KE21	atgctaaaaaagattttttatggttttatcgttttatttttgattatcatagggttgttggccgttcttgtcgctcaagtttgggtaactacggataaggatattgctaagattaaagattatcgccctagtgtcgcttcacagattttagaccgaaaggggcgtttgatcgctaatatttatgataaggaatttcgtttttatgcgcgttttgaagaaatccccccacgatttattgaaagccttttagcggtagaagacaccctcttttttgagcatggggggatcaatttggacgctatcatgcgcgctatgattaaaaacgctaaaaacggtcgttacattgaagggggtagcaccctaacccaacagctcgttaaaaacatggtgctcacgcga…
KE7	atgctaaaaaagattttttatggttttatcgttttatttttgattgtcatggggttattagccattcttatcgctcaagtttgggtaactacggataaggatatcgctaagattaaagattatcgcccgggcgtcgcttcacagattttagaccgaaaagggcgtttgatcgctaatatttatgacaaggaattccgtttttatgcgcgttttgaagaaatccccccacgatttattgaaagccttttagcggtagaagacaccctcttttttgagcatggggggatcaatttggacgctatcatgcgcgctatgattaaaaacgctaaaagcggtcgttacactgaagggggtagcaccctaacccaacaactcgttaaaaacatggtgctcacacga…
KE22	atgctaaaaaagattttttatggttttatcgttttatttttgattatcatagggttgttagccattcttatcgctcaagtttgggtaactacggataaggatattgctaagattaaagattatcgccctagtgtcgcttcacagattttagaccgaaaagggcgtttgatcgctaatatttatgataaggaatttcgtttttatgcgcgttttgaagaaatccccccacgatttattgaaagccttctagcggtagaagacaccctcttttttgagcatggggggatcaatttagacgctatcatgcgcgctatgattaaaaacgctaaaagcggtcgttacactgaagggggtagcaccttaacccaacaactcgttaaaaacatggtgctcacacga…
KE28	atgctaaaaaagattttttatggttttatcgttttatttttgattatcatagggttgttggccgttcttgtcgctcaagtttgggtaactacggataaggatattgctaaaattaaagattatcgccctagtgtcgcttcacagattttagaccgaaaagggcgtttgatcgccaatatctatgataaggaatttcgtttttatgcgcgttttgaagaaatccccccacgatttattgaaagccttctagcggtagaagacaccctcttttttgagcatggggggatcaatttggacgctatcatgcgcgctatgattaaaaacgctaaaagcggtcgttacactgaagggggtagcaccctaacccaacaactcgttaaaaacatggtgctcacgcga…
KE30	atgctaaaaaagattttttatggttttatcgttttatttttgattatcatagggttgttggccgttcttgtcgctcaagtttgggtaactacggataaggatattgctaaaattaaagattatcgcccaagcgtcgcttcacagattttagaccgaaaagggcgtttgatcgctaatatttatgataaggaatttcgtttttatgcgcgttttgaagaaatccccccacgatttattgaaagccttttagcggtagaagacaccctcttttttgaacatggggggatcaatttagacgctatcatgcgcgctatgattaaaaacgctaaaagcggtcgttacactgaagggggtagcaccctaacccaacaactcgttaaaaacatggtactcacacga…
KE37	atgctaaaaaagattttttatggttttatcgttttatttttgattatcatagggttgttggccgttcttgtcgctcaagtttgggtaactacggataaggatattgctaaaattaaagattatcgcccaagcgtcgcttcacagattttagaccgaaaagggcgtttgatcgctaatatttatgataaggaatttcgtttttatgcgcgttttgaagaaatccccccacgatttattgaaagccttttagcggtagaagacaccctcttttttgaacatggggggatcaatttagacgctatcatgcgcgctatgattaaaaacgctaaaagcggtcgttacactgaagggggtagcaccctaacccaacaactcgttaaaaacatggtactcacacga…
KE38	atgctaaaaaagattttttatggttttatcgttttatttttgattatcatagggttgttggccgttcttgtcgctcaagtttgggtaactacggataaggatattgctaaaattaaagattatcgcccaagcgtcgcttcacagattttagaccgaaaagggcgtttgatcgctaatatttatgataaggaatttcgtttttatgcgcgttttgaagaaatccccccacgatttattgaaagccttttagcggtagaagacaccctcttttttgaacatggggggatcaatttagacgctatcatgcgcgctatgattaaaaacgctaaaagcggtcgttacactgaagggggtagcaccctaacccaacaactcgttaaaaacatggtactcacacga…
KE43	atgctaaaaaagattttttatggttttatcgttttatttttgattattatagggttgttagccattcttatcgctcaagtttgggtaactacggataaggatattgctaagattaaagattatcgcccgggcgtcgcttcacagattttagaccgaaaagggcgtttgatcgctaatatttatgataaggaatttcgtttttatgcgcgttttgaagaaatccccccacgatttattgaaagccttctagcggtagaagacaccctcttttttgagcatggggggatcaatttggacgctatcatgcgcgctatgattaaaaacgctaaaagcggtcgttacactgaagggggtagcaccctaacccaacaactcgttaaaaacatggtgctcacgcga…
KE46	atgctaaaaaagattttttatggttttatcgttttatttttgattatcatagggttgttggccgttcttatcgctcaagtttgggtaactacggataaggatattgctaaaattaaagattatcgcccgggcgtcgcttcacagattttagaccgaaaagggcgtttgatcgctaatatttatgataaggaatttcgtttttatgcgcgttttgaagaaatccccccacgatttattgaaagccttttagcggtagaagacaccctcttttttgagcatggggggatcaatttggacgctatcatgcgcgctatgattaaaaacgctaaaagcggtcgttacactgaagggggtagcaccctaacccaacaactcgttaaaaacatggtgctcacacga…
KE47	atgctaaaaaagattttttatggttttatcgttttatttttgattatcatagggttattagccattcttatcgctcaagtttgggtaactacggataaggatattgctaagattaaagattatcgcccgggcgtcgcttcacagattttagaccgaaaagggcgtttgatcgctaatatttatgataaggaatttcgtttttatgcgcgttttgaagaaatccccccacgatttattgaaagccttctagcggtagaagacaccctcttttttgaacatggggggatcaatttagacgctatcatgcgcgctatgattaaaaacgctaaaagcggtcgttacactgaggggggtagcaccttaacccaacaactcgttaaaaacatggtgctcacacga…
KE53	atgctaaaaaagattttttatggttttatcgttttatttttgattgtcatggggttattagccattcttatcgctcaagtttgggtgaacaccaataaggatattgccaaaattaaagattatcgccctagtgtcgcttcacagattttagaccgaaaagggcgtttgatcgctaatatttatgataaggaatttcgtttttatgcgcgttttgaagaaatccccccacgatttattgaaagccttttagcggtagaagacaccctcttttttgagcatggggggatcaatttagacgctatcatgcgcgctatgattaaaaacgctaaaagcggtcgttacactgaagggggtagcaccctaacccaacaactcgttaaaaacatggtgctcacacga…
KE54	atgctaaaaaagattttttatggttttatcgttttatttttgattatcatagggttgttagccattcttatcgctcaagtttgggtaactacggataaggatattgctaaaattaaagattatcgcccgggcgtcgcttcacaaattttagaccgaaaagggcgtttgatcgctaatatttatgataaggaatttcgtttttatgcgcgttttgaagaaatccccccacgatttattgaaagccttctagcggtagaagacaccctcttttttgaacatggggggatcaatttagacgctatcatgcgcgctatgattaaaaacgctaaaagcggtcgctacactgaagggggtagcaccttaacccaacaactcgttaaaaacatggtgctcacacga…
KE60	atgctaaaaaagattttttatggttttatcgttttatttttgattatcatagggttgttggccgttcttgtcgctcaagtttgggtaactacggataaggatattgctaagattaaagattatcgccctagtgtcgcttcacagattttagaccgaaaggggcgtttgatcgctaatatttatgataaggaatttcgtttttatgcgcgttttgaagaaatccccccacgatttattgaaagccttttagcggtagaagacaccctcttttttgagcatggggggatcaatttagacgctatcatgcgcgctatgattaaaaacgctaaaagcggtcgttacactgaagggggtagcaccttaacccaacaactcgttaaaaacatggtgctcacacga…
KE61	atgctaaaaaagattttttatggttttatcgttttatttttgattgtcatggggttattagccattcttatcgctcaagtttgggtaactacggataaggatatcgctaagattaaagattatcgcccgggcgtcgcttcacagattttagaccgaaaagggcgtttgatcgctaatatttatgacaaggaattccgtttttatgcgcgttttgaagaaatccccccacgatttattgaaagccttttagcggtagaagacaccctcttttttgagcatggggggatcaatttggacgctatcatgcgcgctatgattaaaaacgctaaaagcggtcgttacactgaagggggtagcaccctaacccaacaactcgttaaaaacatggtgctcacacga…
KE62	atgctaaaaaagattttttatggttttatcgttttatttttgattatcatagggttgttggccgttcttgtcgctcaagtttgggtaactacggataaggatattgctaaaattaaagattatcgccctagtgtcgcttcacagattttagaccgaaaagggcgtttgatcgccaatatctatgataaggaatttcgtttttatgcgcgttttgaagaaatccccccacgatttattgaaagccttctagcggtagaagacaccctcttttttgagcatggggggatcaatttggacgctatcatgcgcgctatgattaaaaacgctaaaagcggtcgttacactgaagggggtagcaccctaacccaacaactcgttaaaaacatggtgctcacgcga…
KE65	atgctaaaaaagattttttatggttttatcgttttatttttgattatcatagggttgttggccgttcttgtcgctcaagtttgggtaactacggataaggatattgctaaaattaaagattatcgccctagtgtcgcttcacagattttagaccgaaaagggcgtttgatcgccaatatctatgataaggaatttcgtttttatgcgcgttttgaagaaatccccccacgatttattgaaagccttctagcggtagaagacaccctcttttttgagcatggggggatcaatttggacgctatcatgcgcgctatgattaaaaacgctaaaagcggtcgttacactgaagggggtagcaccctaacccaacaactcgttaaaaacatggtgctcacgcga…
KE67	atgctaaaaaagattttttatggttttatcgttttatttttgattatcatagggttgttggccgttcttgtcgctcaagtttgggtaactacggataaggatattgctaaaattaaagattatcgccctagtgtcgcttcacagattttagaccgaaaagggcgtttgatcgccaatatctatgataaggaatttcgtttttatgcgcgttttgaagaaatccccccacgatttattgaaagccttctagcggtagaagacaccctcttttttgagcatggggggatcaatttggacgctatcatgcgcgctatgattaaaaacgctaaaagcggtcgttacactgaagggggtagcaccctaacccaacaactcgttaaaaacatggtgctcacgcga…
KE69	atgctaaaaaagattttttatggttttatcgttttatttttgattgtcatagggttgttagccattcttatcgctcaagtttgggtaactacagataaggatattgctaaaatcaaagattatcgcccaggtatcgcttcacagattttagaccgaaaagggcgtttgatcgctaatatttatgataaagaattccgtttttatgcgcgttttgaagaaatccccccacgatttgttgaaagccttttagcggtagaagacaccctcttttttgaacatggggggatcaatttagacgctatcatgcgcgctatgattaaaaacgctaaaagcggtcgttacactgaagggggtagcaccctaacccaacaactcgttaaaaacatggtgctcacacga…
KE74	atgctaaaaaagattttttatggttttatcgttttatttttgattatcatagggttgttagccattcttatcgctcaagtttgggtaactacggataaggatattgctaagattaaagattatcgcccggacgtcgcttcacagattttagaccgaaaagggcgtttgatcgctaatatttatgataaggaatttcgtttttatgcgcgttttgaagaaatccccccacgatttattgaaagccttttagcggtagaagacaccctcttttttgaacatggggggatcaatttagacgctatcatgcgcgctatgattaaaaacgctaaaagcggtcgctacactgaagggggtagcaccctaacccaacaactcgttaaaaacatggtgctcacacgg…
KE76	atgctaaaaaagattttttatggttttatcgttttatttttgattatcatagggttgttagccattcttatcgctcaagtttgggtaactacggataaggatattgctaaaattaaagattatcgcccgggcgtcgcttcacaaattttagaccgaaaagggcgtttgatcgctaatatttatgataaggaatttcgtttttatgcgcgttttgaagaaatccccccacgatttattgaaagccttctagcggtagaagacaccctcttttttgaacatggggggatcaatttagacgctatcatgcgcgctatgattaaaaacgctaaaagcggtcgctacactgaagggggtagcaccttaacccaacaactcgttaaaaacatggtgctcacacga…
KE78	atgctaaaaaagattttttatggttttatcgttttatttttgattatcatagggttattggccattcttatcgctcaagtttgggtaactacggataaggatattgctaaaattaaagattatcgcccgggcgtcgcttcacagattttagaccgaaaagggcgtttgatcgctaatatttatgataaggaatttcgtttttatgcgcgttttgaagaaatccccccacgatttattgaaagccttttagcggtagaagacaccctcttttttgagcatggggggatcaatttggacgctatcatgcgcgctatgattaaaaacgctaaaagcggtcgttacactgaagggggtagcaccctaacccaacaactcgttaaaaacatggtgctcacgcga…
KE91	atgctaaaaaagattttttatggttttatcgttttatttttgattatcatagggttattggccattcttatcgctcaagtttgggtaactacggataaggatattgctaagattaaagattatcgccctagtgtcgcttcacagattttagaccgaaaggggcgtttgatcgctaatatttatgataaggaatttcgtttttatgcgcgttttgaagaaatccccccacgatttattgaaagccttttagcggtagaagacaccctcttttttgagcatggggggatcaatttggacgctatcatgcgtgctatgattaaaaacgctaaaagcggtcgttacactgaagggggtagcaccctaacccaacagctcgttaaaaacatggtgctcacgcga…
Ausabrj05	atgctaaaaaaaattttttatggttttatcgttttatttttaattattgtagggttattagccattcttatcgctcaagtttgggtgactacagataaggatattgctaaaattaaagattatcgcccaagcatcgcttcacagattttagacagaaaagggcgtctgatcgctaatgtctatgataaagaattccgtttttatgcgcgttttgaagaaatccccccacgatttattgaaagccttttagcggtagaagacaccctcttttttgaacatggggggatcaatttagacgctatcatgcgcgctatgattagaaacgctcaaagcggtcgttacaccgaggggggtagcaccctaacccaacaactcgttaaaaacatggttctcacacga…
DU15	atgctaaaaaagattttttatggttttatcgttttatttttaattatcgtagggttgttagccattcttatcgctcaagtttgggtgagcacaaataaggatattgctaaaattaaagattatcgcccgagcgtcgcttcacagattttagacagaaaagggcgtttgatcgctaatatctatgataaggaattccgtttttatgcacgttttgaagaaatccccccacgatttattgaaagccttttagcggtagaagacaccctcttttttgaacatggggggatcaatttagacgctatcatgcgcgctatgattaaaaacgctaaaagcggtcgttacaccgaggggggtagcaccctaacccaacaactcgttaaaaacatggtgctcacacga…
F16	atgctaaaaaagattttttatggttttatcgttttatttttgattgtcgtagggttgttagccattcttatcgctcaagtttgggtgagcacaaataaggatattgctaaaattaaagattatcgcccgagcgtcgcttcacagattttagacagaaaagggcgtttgatcgctaatatctatgataaggaattccgtttttatgcgcgttttgaagaaatccccccacgatttattgaaagccttttagcggtagaagacaccctcttttttgaacatggggggatcaatttagacgctatcatgcgcgctatgattaaaaacgctaaaagcggtcgttacaccgaggggggtagcaccctaacccaacaactcgttaaaaacatggtgctcacacga…
G27	atgctaaaaaagattttttatggttttatcgttttatttttgattgtcatggggttgttagccattcttatcgctcaagtttgggtaactacggataaggatattgctaaaattaaagattatcgcccgggcgtcgcttcacagattttagaccgaaaagggcgtttgatcgctaatatctatgataaagaattccgtttttatgcgcgttttgaagaaatccccccacgattcattgaaagccttttagcggtagaagacaccctcttttttgaacatggggggatcaatttagacgctatcatgcgcgctatgattaaaaacgctaaaagcggtcgttacaccgaggggggtagcaccctaacccaacaactcgttaaaaacatggtgctcacacga…
HPAG1	atgttaaaaaagattttttatggttttatcgttttatttttgattatcatagggttattggccattcttatcgctcaagtttgggtaactacggataaggatattgctaaaattaaagattatcgcccgggcgtcgcttcacagattttagaccgaaaagggcgtttgatcgctaatatttatgataaggaatttcgtttttatgcgcgttttgaagaaatccccccacgattcattgaaagccttttagcggtagaagacaccctcttttttgagcatggggggatcaatttagacgctatcatgcgcgctatgattaaaaacgctaaaagcggtcgttacaccgaagggggtagcactctaacccaacaactcgttaaaaacatggtgctcacacga…
India7	atgctaaaaaagattttttatggttttatcgttttatttttgattgtcatggggttgttagccattcttatcgctcaagtttgggtaactacggataaggatattgctaaaattaaagattatcgcccgggcgtcgcttcacagattttagaccgaaaagggcgtttgatcgctaatatttatgataaggaatttcgtttttatgcgcgttttgaagaaatccccccacgatttattgaaagccttttagcggtagaagacaccctcttttttgaacatggggggatcaatttagacgctatcatgcgcgctatgattaaaaacgctaaaagcggtcgttacactgaagggggtagcaccctaacccaacaactcgttaaaaacatggtgctcacacga…
L7	atgctaaaaaagattttttatggttttatcgttttagttttgattatcgtagggttattagccattcttatcgctcaagtttgggtaactacggataaggatattgctaaaattaaagattatcgcccgagcgtcgcttcacagattttagacagaaaagggcgtttgatcgctaatatctatgataaagaattccgtttttatgcgcgttttgaagaaatccccccacgatttattgaaagccttttagcggtagaagacaccctcttttttgaacatggggggatcaatttagacgctatcatgcgcgctatgattaaaaacgctaaaagcggtcgttacactgaagggggtagcaccctaacccaacaactcgttaaaaacatggtgctcacacga…
PNG84	atgctaaaaaagattttttatggctttatcgttttatttttaattatcgtagggttattagccattcttatcgctcaagtttgggtgactacagataaggatattgccaaaattaaagattatcgcccgggcgtcgcttcacagattttagacagaaaagggcgtttgatcgctaatatttatgataaagaattccgtttttatgcgcgttttgaagaaattcccccacgatttgttgaaagccttttagcggtagaagacaccctcttttttgaacatggggggatcaatttagatgctatcatgcgcgctatgattagaaacgctcaaagcggtcgttacaccgaggggggtagcaccctgacccaacaactcgttaaaaacatggtgctcacacga…
Shi112	atgctaaaaaagattttttatggttttatcgttttatttttgattgtcatagggttattagccattcttatcgctcaagtttgggtaaccacagataaggatattgctaaaattaaagattatcgcccgggcgtcgcttcacagattttagacagaaaagggcgtttgatcgctaatatctatgataaggaattccgtttttatgcgcgttttgaagaaatccccccacgatttattgaaagccttttagcggtagaagacaccctcttttttgagcatggggggatcaatttagacgctatcatgcgcgctatgattaaaaacgctaaaagcggtcgttacaccgaggggggtagcaccctaacccaacaactcgttaaaaacatggtgctcacacga…
V225d	atgctaaaaaagattttttatggttttatcgttttatttttgattatcgtaggggtattagccattcttatcgctcaagtttgggtaactacagataaggatattgctaaaattaaagattatcgcccggtcgtcgcttcacagattttagacagaaaagggcgtttgatcgctaatatttacgataaggaattccgtttttatgcgcgttttgaagaaatccccccacgatttattgaaagccttttagcggtagaagacaccctcttttttgaacatggggggatcaatttagacgctatcatgcgtgctatgattaaaaacgctaaaagcggtcgttacaccgaggggggtagcaccctaacccaacaactcgttaaaaacatggtgctcacacga…
K26A1	atgctaaaaaagattttttatggttttatcgttttatttttaattattatagggttattagccattcttgtcgctcaagtttgggtgaatacggataaagatattgccaagattaaagattatcatccgagcgttgcttcacaaattttagaccgaaaagggcgattgattgccaatatttatgacaaagaattccgtttttacgcgcgttttgaagaaatccccccacgattcattgaaagccttttagcggtagaagacaccctcttttttgaacatggggggatcaatttagacgctatcatgcgcgctatgattaaaaacgctaaaagcggtcgttacaccgaagggggcagcacccttacccaacagctcgttaaaaacatggtactcacacga…
CC33C	atgctaaaaaagattttttatggttttatcgttttatttttgattgtcatagggttattagccattcttatcgctcaagtttgggtaactacggataaggatattgctaagattaaagattatcgcccgggcgtcgcttcacagattttagaccgaaaagggcgtttgatcgctaatatttatgataaggaatttcgtttttatgcgcgttttgaagaaatccccccacgatttgttgaaagccttttagcggtagaagacaccctcttttttgagcatggggggatcaatttggacgctatcatgcgcgctatgattaaaaacgctaaaagcggtcgttacactgaagggggtagcaccctaacccaacaactcgttaaaaacatggtgctcacacga…
G4	atgctaaaaaagattttttatggttttatcgttttatttttgattatcgtagggttgttggccgttcttgtcgctcaagtttgggtaactacggataaggatattgctaaaattaaagattatcgccccagtgtcgcttcacagattttagacagaaaagggcgtttgatcgctaatatttatgataaggaatttcgtttttatgcgcgttttgaagaaatccccccacgatttgttgaaagccttctagcggtagaagacaccctcttttttgagcatggggggatcaatttagacgctgtcatgcgcgctatgattaaaaacgctaaaagtggtcgttacactgaagggggtagcactctaacccaacaactcgttaaaaacatggtgctcacacgg…
GAM42Ai	atgctaaaaaagattttttatggttttatcgttttatttttgattatcatagggttgttagccgttcttgtcgctcaagtttgggtaactacggataaggatattgctaaaattaaagattatcgccctagtgtcgcttcacagattttagaccgaaaagggcgtttgatcgctaatatttatgataaggaattccgtttttatgcgcgttttgaagaaatccccccacgatttgttgaaagccttctagcggtagaagacaccctcttttttgagcatggggggatcaatttagacgctgtcatgcgcgctatgattaaaaacgctaaaagcggtcgttacaccgaagggggcagcactctaacccaacaactcgttaaaaacatggtgctcacgcga…
GAM71Ai	atgctaaaaaagattttttatggttttatcgttttatttttgattatcatagggttgttggccgttcttgtcgctcaagtttgggtaactacgaataaggatattgctaaaatcaaagattatcgccccagtgtcgcttcacagattttagaccgaaaagggcgtttgatcgctaatatttatgataaggaattccgtttttatgcgcgttttgaagaaatccccccacgatttattgaaagccttttagcggtagaagacaccctcttttttgagcatggagggatcaatttagacgctatcatgcgcgctatgattaaaaacgctaaaagcggtcgttacactgaagggggcagcaccttaacccaacaactcgttaaaaacatggtgctcacacga…
GAM80Ai	atgctaaaaaagattttttatggttttatcgttttatttttgattatcatagggttattggccattcttatcgctcaagtttgggtaactacggataaggatattgctaaaatcaaagattatcgccccagtgtcgcttcacagattttagaccgaaaagggcgtttgatcgctaatatttatgataaggaatttcgtttttatgcgcgttttgaagaaatccccccacgatttattgaaagccttttagcggtagaagacaccctcttttttgagcatggggggatcaatttggacgctatcatgcgcgctatgattaaaaacgctaaaagcggtcgttacaccgaagggggtagcactctaacccaacaactcgttaaaaacatggtgctcacgcga…
Ausabrj05	atgctaaaaaaaattttttatggttttatcgttttatttttaattattgtagggttattagccattcttatcgctcaagtttgggtgactacagataaggatattgctaaaattaaagattatcgcccaagcatcgcttcacagattttagacagaaaagggcgtctgatcgctaatgtctatgataaagaattccgtttttatgcgcgttttgaagaaatccccccacgatttattgaaagccttttagcggtagaagacaccctcttttttgaacatggggggatcaatttagacgctatcatgcgcgctatgattagaaacgctcaaagcggtcgttacaccgaggggggtagcaccctaacccaacaactcgttaaaaacatggttctcacacga…
DU15	atgctaaaaaagattttttatggttttatcgttttatttttaattatcgtagggttgttagccattcttatcgctcaagtttgggtgagcacaaataaggatattgctaaaattaaagattatcgcccgagcgtcgcttcacagattttagacagaaaagggcgtttgatcgctaatatctatgataaggaattccgtttttatgcacgttttgaagaaatccccccacgatttattgaaagccttttagcggtagaagacaccctcttttttgaacatggggggatcaatttagacgctatcatgcgcgctatgattaaaaacgctaaaagcggtcgttacaccgaggggggtagcaccctaacccaacaactcgttaaaaacatggtgctcacacga…
F16	atgctaaaaaagattttttatggttttatcgttttatttttgattgtcgtagggttgttagccattcttatcgctcaagtttgggtgagcacaaataaggatattgctaaaattaaagattatcgcccgagcgtcgcttcacagattttagacagaaaagggcgtttgatcgctaatatctatgataaggaattccgtttttatgcgcgttttgaagaaatccccccacgatttattgaaagccttttagcggtagaagacaccctcttttttgaacatggggggatcaatttagacgctatcatgcgcgctatgattaaaaacgctaaaagcggtcgttacaccgaggggggtagcaccctaacccaacaactcgttaaaaacatggtgctcacacga…
G27	atgctaaaaaagattttttatggttttatcgttttatttttgattgtcatggggttgttagccattcttatcgctcaagtttgggtaactacggataaggatattgctaaaattaaagattatcgcccgggcgtcgcttcacagattttagaccgaaaagggcgtttgatcgctaatatctatgataaagaattccgtttttatgcgcgttttgaagaaatccccccacgattcattgaaagccttttagcggtagaagacaccctcttttttgaacatggggggatcaatttagacgctatcatgcgcgctatgattaaaaacgctaaaagcggtcgttacaccgaggggggtagcaccctaacccaacaactcgttaaaaacatggtgctcacacga…
Hp26695	atgctaaaaaagattttttatggttttatcgttttatttttgattgtcatggggttattagccattcttatcgctcaagtttgggtaactacggataaggatattgctaaaattaaagattatcgcccaggcgtcgcttcacagattttagaccgaaaagggcgtttgatcgctaatatctatgataaggaatttcgtttttatgcgcgttttgaagaaatccccccacgatttattgaaagccttttagcggtagaagacaccctcttttttgaacatggggggatcaatttagacgctatcatgcgcgctatgattaaaaacgctaaaagcggtcgttacaccgaggggggtagcaccctaacccaacaattcgttaaaaacatggtgctcacacga…
HPAG1	atgttaaaaaagattttttatggttttatcgttttatttttgattatcatagggttattggccattcttatcgctcaagtttgggtaactacggataaggatattgctaaaattaaagattatcgcccgggcgtcgcttcacagattttagaccgaaaagggcgtttgatcgctaatatttatgataaggaatttcgtttttatgcgcgttttgaagaaatccccccacgattcattgaaagccttttagcggtagaagacaccctcttttttgagcatggggggatcaatttagacgctatcatgcgcgctatgattaaaaacgctaaaagcggtcgttacaccgaagggggtagcactctaacccaacaactcgttaaaaacatggtgctcacacga…
HpJ99	atgctaaaaaagattttttatggttttatcgttttatttttgattatcgtagggttgttggccgttcttgtcgctcaagtttgggtaactacggataaggatattgctaaaattaaagattatcgccccagtgtcgcttcacagattttagacagaaaagggcgtttgatcgctaatatttatgataaggaatttcgtttttatgcgcgttttgaagaaatccccccacgatttgttgaaagccttctagcggtagaagacaccctcttttttgagcatggggggatcaatttagacgctgtcatgcgcgctatgattaaaaacgctaaaagcggtcgttacactgaagggggtagcactctaacccaacaactcgttaaaaacatggtgctcacacgg…
India7	atgctaaaaaagattttttatggttttatcgttttatttttgattgtcatggggttgttagccattcttatcgctcaagtttgggtaactacggataaggatattgctaaaattaaagattatcgcccgggcgtcgcttcacagattttagaccgaaaagggcgtttgatcgctaatatttatgataaggaatttcgtttttatgcgcgttttgaagaaatccccccacgatttattgaaagccttttagcggtagaagacaccctcttttttgaacatggggggatcaatttagacgctatcatgcgcgctatgattaaaaacgctaaaagcggtcgttacactgaagggggtagcaccctaacccaacaactcgttaaaaacatggtgctcacacga…
L7	atgctaaaaaagattttttatggttttatcgttttagttttgattatcgtagggttattagccattcttatcgctcaagtttgggtaactacggataaggatattgctaaaattaaagattatcgcccgagcgtcgcttcacagattttagacagaaaagggcgtttgatcgctaatatctatgataaagaattccgtttttatgcgcgttttgaagaaatccccccacgatttattgaaagccttttagcggtagaagacaccctcttttttgaacatggggggatcaatttagacgctatcatgcgcgctatgattaaaaacgctaaaagcggtcgttacactgaagggggtagcaccctaacccaacaactcgttaaaaacatggtgctcacacga…
PNG84	atgctaaaaaagattttttatggctttatcgttttatttttaattatcgtagggttattagccattcttatcgctcaagtttgggtgactacagataaggatattgccaaaattaaagattatcgcccgggcgtcgcttcacagattttagacagaaaagggcgtttgatcgctaatatttatgataaagaattccgtttttatgcgcgttttgaagaaattcccccacgatttgttgaaagccttttagcggtagaagacaccctcttttttgaacatggggggatcaatttagatgctatcatgcgcgctatgattagaaacgctcaaagcggtcgttacaccgaggggggtagcaccctgacccaacaactcgttaaaaacatggtgctcacacga…
Shi112	atgctaaaaaagattttttatggttttatcgttttatttttgattgtcatagggttattagccattcttatcgctcaagtttgggtaaccacagataaggatattgctaaaattaaagattatcgcccgggcgtcgcttcacagattttagacagaaaagggcgtttgatcgctaatatctatgataaggaattccgtttttatgcgcgttttgaagaaatccccccacgatttattgaaagccttttagcggtagaagacaccctcttttttgagcatggggggatcaatttagacgctatcatgcgcgctatgattaaaaacgctaaaagcggtcgttacaccgaggggggtagcaccctaacccaacaactcgttaaaaacatggtgctcacacga…
Tx30a	atgctaaaaaagattttttatggttttatcgttttatttttgattgtcatggggttattagccattcttatcgctcaagtttgggtaactacggataaggatattgctaaaattaaagattatcgcccgggcgtcgcttcacagattttagaccgaaaagggcgtttgatcgctaatatttacgacaaagaatttcgtttttatgcgcgttttgaagaaatccccccacgatttattgaaagccttttagcggtagaagacaccctcttttttgaacatggagggatcaatttagacgctatcatgcgtgctatgattaaaaacgctaaaagcggtcgttacaccgaggggggtagcaccctaacccaacaactcgttaaaaacatggtgctcacacga…
V225d	atgctaaaaaagattttttatggttttatcgttttatttttgattatcgtaggggtattagccattcttatcgctcaagtttgggtaactacagataaggatattgctaaaattaaagattatcgcccggtcgtcgcttcacagattttagacagaaaagggcgtttgatcgctaatatttacgataaggaattccgtttttatgcgcgttttgaagaaatccccccacgatttattgaaagccttttagcggtagaagacaccctcttttttgaacatggggggatcaatttagacgctatcatgcgtgctatgattaaaaacgctaaaagcggtcgttacaccgaggggggtagcaccctaacccaacaactcgttaaaaacatggtgctcacacga…
CC33C	atgctaaaaaagattttttatggttttatcgttttatttttgattgtcatagggttattagccattcttatcgctcaagtttgggtaactacggataaggatattgctaagattaaagattatcgcccgggcgtcgcttcacagattttagaccgaaaagggcgtttgatcgctaatatttatgataaggaatttcgtttttatgcgcgttttgaagaaatccccccacgatttgttgaaagccttttagcggtagaagacaccctcttttttgagcatggggggatcaatttggacgctatcatgcgcgctatgattaaaaacgctaaaagcggtcgttacactgaagggggtagcaccctaacccaacaactcgttaaaaacatggtgctcacacga…
G4	atgctaaaaaagattttttatggttttatcgttttatttttgattatcgtagggttgttggccgttcttgtcgctcaagtttgggtaactacggataaggatattgctaaaattaaagattatcgccccagtgtcgcttcacagattttagacagaaaagggcgtttgatcgctaatatttatgataaggaatttcgtttttatgcgcgttttgaagaaatccccccacgatttgttgaaagccttctagcggtagaagacaccctcttttttgagcatggggggatcaatttagacgctgtcatgcgcgctatgattaaaaacgctaaaagtggtcgttacactgaagggggtagcactctaacccaacaactcgttaaaaacatggtgctcacacgg…
GAM42Ai	atgctaaaaaagattttttatggttttatcgttttatttttgattatcatagggttgttagccgttcttgtcgctcaagtttgggtaactacggataaggatattgctaaaattaaagattatcgccctagtgtcgcttcacagattttagaccgaaaagggcgtttgatcgctaatatttatgataaggaattccgtttttatgcgcgttttgaagaaatccccccacgatttgttgaaagccttctagcggtagaagacaccctcttttttgagcatggggggatcaatttagacgctgtcatgcgcgctatgattaaaaacgctaaaagcggtcgttacaccgaagggggcagcactctaacccaacaactcgttaaaaacatggtgctcacgcga…
[truncated: 150 more rows]

## Sheet: rdxA_Afro
ID	Sequence
[truncated: 197 more rows]

## Sheet: Srrna16_Afro
ID	Sequence
[truncated: 335 more rows]

[truncated: 1 more sheets: Srrna23_Afro]
