# Supplementary material for: Low-Abundance and Fragmentary Helicobacter pylori DNA Detected in Phenotypically Negative Gastric Biopsies Using Targeted Sequencing
Source: Biomolecules. 2026 May 22;16(6):765. doi: 10.3390/biom16060765 (PMC13296529; doi:10.3390/biom16060765)
Supplement: Supplementary file 1 [file biomolecules-16-00765-s001.zip › Supplementary Data File S2-Afro_ARGs_Primers_Blast_Matches.xlsx]

## Sheet: FrxA_primer_id
# BLASTN 2.16.0+
# Query: FrxA_F
# Database: User specified sequence set (Input: extracted_frxA_sequences.fasta)
# Fields: query id, subject id, % identity, alignment length, mismatches, gaps, q. start, q. end, s. start, s. end, evalue, bit score
# 574 hits found
qseqid	sseqid	pident	length	mismatch	gaps	qstart	qend	sstart	send	evalue	bitscore
FrxA_F	SA303C	100	26	0	0	1	26	22	47	8.55e-10	52
FrxA_F	SA303C	100	7	0	0	16	22	68	62	186	14.4
FrxA_F	SA300C	100	26	0	0	1	26	22	47	8.55e-10	52
FrxA_F	SA300C	100	7	0	0	11	17	101	95	186	14.4
FrxA_F	SA300A	100	26	0	0	1	26	22	47	8.55e-10	52
FrxA_F	SA300A	100	7	0	0	11	17	101	95	186	14.4
FrxA_F	SA252A	100	26	0	0	1	26	22	47	8.55e-10	52
FrxA_F	SA252A	100	7	0	0	16	22	68	62	186	14.4
FrxA_F	SA226A	100	26	0	0	1	26	22	47	8.55e-10	52
FrxA_F	SA226A	100	7	0	0	16	22	68	62	186	14.4
FrxA_F	SA210C	100	26	0	0	1	26	22	47	8.55e-10	52
FrxA_F	SA210C	100	7	0	0	11	17	101	95	186	14.4
FrxA_F	SA210A	100	26	0	0	1	26	22	47	8.55e-10	52
FrxA_F	SA210A	100	7	0	0	11	17	101	95	186	14.4
FrxA_F	SA173C	100	26	0	0	1	26	22	47	8.55e-10	52
FrxA_F	SA173C	100	7	0	0	19	25	393	387	186	14.4
FrxA_F	SA173A	100	26	0	0	1	26	22	47	8.55e-10	52
FrxA_F	SA173A	100	7	0	0	19	25	393	387	186	14.4
FrxA_F	SA173A	100	26	0	0	1	26	22	47	8.55e-10	52
FrxA_F	SA173A	100	7	0	0	19	25	393	387	186	14.4
FrxA_F	SA170C	100	26	0	0	1	26	22	47	8.55e-10	52
FrxA_F	SA170C	100	7	0	0	16	22	68	62	186	14.4
FrxA_F	SA170C	100	7	0	0	11	17	101	95	186	14.4
FrxA_F	SA170A	100	26	0	0	1	26	22	47	8.55e-10	52
FrxA_F	SA170A	100	7	0	0	16	22	68	62	186	14.4
FrxA_F	SA170A	100	7	0	0	11	17	101	95	186	14.4
FrxA_F	SA168C	100	26	0	0	1	26	22	47	8.55e-10	52
FrxA_F	SA168C	100	7	0	0	16	22	68	62	186	14.4
FrxA_F	SA163C	100	26	0	0	1	26	22	47	8.55e-10	52
FrxA_F	SA163C	100	7	0	0	11	17	101	95	186	14.4
FrxA_F	SA163A	100	26	0	0	1	26	22	47	8.55e-10	52
FrxA_F	SA163A	100	7	0	0	11	17	101	95	186	14.4
FrxA_F	SA162C	100	26	0	0	1	26	22	47	8.55e-10	52
FrxA_F	SA162A	100	26	0	0	1	26	22	47	8.55e-10	52
FrxA_F	SA146C	100	26	0	0	1	26	22	47	8.55e-10	52
FrxA_F	SA146C	100	7	0	0	11	17	101	95	186	14.4
FrxA_F	SA146A	100	26	0	0	1	26	22	47	8.55e-10	52
FrxA_F	SA146A	100	7	0	0	11	17	101	95	186	14.4
FrxA_F	SA46C	100	26	0	0	1	26	22	47	8.55e-10	52
FrxA_F	SA46C	100	7	0	0	11	17	101	95	186	14.4
FrxA_F	SA46A	100	26	0	0	1	26	22	47	8.55e-10	52
FrxA_F	SA46A	100	7	0	0	11	17	101	95	186	14.4
FrxA_F	SA45C	100	26	0	0	1	26	22	47	8.55e-10	52
FrxA_F	SA45C	100	7	0	0	11	17	101	95	186	14.4
FrxA_F	SA45C	100	26	0	0	1	26	22	47	8.55e-10	52
FrxA_F	SA45C	100	7	0	0	11	17	101	95	186	14.4
FrxA_F	SA45A	100	26	0	0	1	26	22	47	8.55e-10	52
FrxA_F	SA45A	100	7	0	0	11	17	101	95	186	14.4
FrxA_F	SA36C	100	26	0	0	1	26	22	47	8.55e-10	52
FrxA_F	SA36C	100	7	0	0	19	25	393	387	186	14.4
FrxA_F	SA35C	100	26	0	0	1	26	22	47	8.55e-10	52
FrxA_F	SA35C	100	7	0	0	11	17	101	95	186	14.4
FrxA_F	SA35A	100	26	0	0	1	26	22	47	8.55e-10	52
FrxA_F	SA35A	100	7	0	0	11	17	101	95	186	14.4
FrxA_F	SA31C	100	26	0	0	1	26	22	47	8.55e-10	52
FrxA_F	SA31C	100	7	0	0	11	17	101	95	186	14.4
FrxA_F	SA30C	100	26	0	0	1	26	22	47	8.55e-10	52
FrxA_F	SA30C	100	7	0	0	11	17	101	95	186	14.4
FrxA_F	SA30A	100	26	0	0	1	26	22	47	8.55e-10	52
FrxA_F	SA30A	100	7	0	0	11	17	101	95	186	14.4
FrxA_F	SA29C	100	26	0	0	1	26	22	47	8.55e-10	52
FrxA_F	SA29C	100	7	0	0	16	22	68	62	186	14.4
FrxA_F	SA29A	100	26	0	0	1	26	22	47	8.55e-10	52
FrxA_F	SA29A	100	7	0	0	16	22	68	62	186	14.4
FrxA_F	K26A1	100	26	0	0	1	26	22	47	8.55e-10	52
FrxA_F	K26A1	100	7	0	0	11	17	101	95	186	14.4
FrxA_F	K26A1	100	7	0	0	19	25	393	387	186	14.4
FrxA_F	GAMchJs117Ai	100	26	0	0	1	26	22	47	8.55e-10	52
FrxA_F	GAMchJs117Ai	100	7	0	0	16	22	68	62	186	14.4
FrxA_F	GAMchJs114i	100	26	0	0	1	26	22	47	8.55e-10	52
FrxA_F	GAM239Bi	100	26	0	0	1	26	22	47	8.55e-10	52
FrxA_F	GAM239Bi	100	8	0	0	15	22	69	62	47	16.4
FrxA_F	GAM231Ai	100	26	0	0	1	26	22	47	8.55e-10	52
FrxA_F	GAM119Bi	100	26	0	0	1	26	22	47	8.55e-10	52
FrxA_F	GAM119Bi	100	7	0	0	16	22	68	62	186	14.4
FrxA_F	GAM101Biv	100	26	0	0	1	26	22	47	8.55e-10	52
FrxA_F	GAM101Biv	100	7	0	0	16	22	68	62	186	14.4
FrxA_F	CC33C	100	26	0	0	1	26	22	47	8.55e-10	52
FrxA_F	DU15	100	26	0	0	1	26	22	47	8.55e-10	52
FrxA_F	DU15	100	7	0	0	19	25	393	387	186	14.4
FrxA_F	CC33C	100	26	0	0	1	26	22	47	8.55e-10	52
FrxA_F	K26A1	100	26	0	0	1	26	22	47	8.55e-10	52
FrxA_F	K26A1	100	7	0	0	11	17	101	95	186	14.4
FrxA_F	K26A1	100	7	0	0	19	25	393	387	186	14.4
FrxA_F	DU15	100	26	0	0	1	26	22	47	8.55e-10	52
FrxA_F	DU15	100	7	0	0	19	25	393	387	186	14.4
FrxA_F	KE91	100	26	0	0	1	26	22	47	8.55e-10	52
FrxA_F	KE91	100	7	0	0	16	22	68	62	186	14.4
FrxA_F	KE74	100	26	0	0	1	26	22	47	8.55e-10	52
FrxA_F	KE74	100	7	0	0	16	22	68	62	186	14.4
FrxA_F	KE74	100	7	0	0	19	25	393	387	186	14.4
FrxA_F	KE69	100	26	0	0	1	26	22	47	8.55e-10	52
FrxA_F	KE69	100	7	0	0	19	25	393	387	186	14.4
FrxA_F	KE54	100	26	0	0	1	26	22	47	8.55e-10	52
FrxA_F	KE54	100	7	0	0	16	22	68	62	186	14.4
FrxA_F	KE46	100	26	0	0	1	26	22	47	8.55e-10	52
FrxA_F	KE43	100	26	0	0	1	26	22	47	8.55e-10	52
FrxA_F	KE43	100	7	0	0	19	25	393	387	186	14.4
FrxA_F	KE38	100	26	0	0	1	26	22	47	8.55e-10	52
FrxA_F	KE38	100	7	0	0	19	25	393	387	186	14.4
FrxA_F	KE37	100	26	0	0	1	26	22	47	8.55e-10	52
FrxA_F	KE37	100	7	0	0	19	25	393	387	186	14.4
FrxA_F	KE30	100	26	0	0	1	26	22	47	8.55e-10	52
FrxA_F	KE30	100	7	0	0	19	25	393	387	186	14.4
FrxA_F	KE22	100	26	0	0	1	26	22	47	8.55e-10	52
FrxA_F	KE22	100	7	0	0	16	22	68	62	186	14.4
FrxA_F	KE21	100	26	0	0	1	26	22	47	8.55e-10	52
FrxA_F	KE21	100	7	0	0	16	22	68	62	186	14.4
FrxA_F	KE21	100	7	0	0	19	25	393	387	186	14.4
FrxA_F	CKIN79	100	26	0	0	1	26	22	47	8.55e-10	52
FrxA_F	CKIN79	100	7	0	0	16	22	68	62	186	14.4
FrxA_F	CKIN78	100	26	0	0	1	26	22	47	8.55e-10	52
FrxA_F	CKIN70	100	26	0	0	1	26	22	47	8.55e-10	52
FrxA_F	CKIN70	100	7	0	0	16	22	68	62	186	14.4
FrxA_F	CKIN66	100	26	0	0	1	26	22	47	8.55e-10	52
FrxA_F	CKIN66	100	7	0	0	16	22	68	62	186	14.4
FrxA_F	CKIN60	100	26	0	0	1	26	22	47	8.55e-10	52
FrxA_F	CKIN60	100	7	0	0	16	22	68	62	186	14.4
FrxA_F	CKIN6	100	26	0	0	1	26	22	47	8.55e-10	52
FrxA_F	CKIN6	100	7	0	0	11	17	101	95	186	14.4
FrxA_F	CKIN58	100	26	0	0	1	26	22	47	8.55e-10	52
FrxA_F	CKIN58	100	7	0	0	16	22	68	62	186	14.4
FrxA_F	CKIN56	100	26	0	0	1	26	22	47	8.55e-10	52
FrxA_F	CKIN56	100	7	0	0	16	22	68	62	186	14.4
FrxA_F	CKIN54	100	26	0	0	1	26	22	47	8.55e-10	52
FrxA_F	CKIN54	100	7	0	0	16	22	68	62	186	14.4
FrxA_F	CKIN4	100	26	0	0	1	26	22	47	8.55e-10	52
FrxA_F	CKIN4	100	7	0	0	16	22	68	62	186	14.4
FrxA_F	CKIN4	100	7	0	0	19	25	381	375	186	14.4
FrxA_F	CKIN44	100	26	0	0	1	26	7	32	8.55e-10	52
FrxA_F	CKIN44	100	7	0	0	11	17	86	80	186	14.4
FrxA_F	CKIN41	100	26	0	0	1	26	22	47	8.55e-10	52
FrxA_F	CKIN37	100	26	0	0	1	26	22	47	8.55e-10	52
FrxA_F	CKIN37	100	7	0	0	16	22	68	62	186	14.4
FrxA_F	CKIN36	100	26	0	0	1	26	22	47	8.55e-10	52
FrxA_F	CKIN36	100	7	0	0	16	22	68	62	186	14.4
FrxA_F	CKIN32	100	26	0	0	1	26	22	47	8.55e-10	52
FrxA_F	CKIN32	100	7	0	0	11	17	101	95	186	14.4
FrxA_F	CKIN31	100	26	0	0	1	26	22	47	8.55e-10	52
FrxA_F	CKIN31	100	7	0	0	16	22	68	62	186	14.4
FrxA_F	CKIN3	100	26	0	0	1	26	22	47	8.55e-10	52
FrxA_F	CKIN3	100	7	0	0	16	22	68	62	186	14.4
FrxA_F	CKIN29	100	26	0	0	1	26	22	47	8.55e-10	52
FrxA_F	CKIN29	100	7	0	0	11	17	101	95	186	14.4
FrxA_F	CKIN28	100	26	0	0	1	26	22	47	8.55e-10	52
FrxA_F	CKIN28	100	7	0	0	11	17	101	95	186	14.4
FrxA_F	CKIN27	100	26	0	0	1	26	22	47	8.55e-10	52
FrxA_F	CKIN25	100	26	0	0	1	26	22	47	8.55e-10	52
FrxA_F	CKIN25	100	7	0	0	16	22	68	62	186	14.4
FrxA_F	CKIN22	100	26	0	0	1	26	22	47	8.55e-10	52
FrxA_F	CKIN14	100	26	0	0	1	26	22	47	8.55e-10	52
FrxA_F	CKIN14	100	7	0	0	16	22	68	62	186	14.4
FrxA_F	CKIN132	100	26	0	0	1	26	22	47	8.55e-10	52
FrxA_F	CKIN132	100	7	0	0	16	22	68	62	186	14.4
FrxA_F	CKIN129	100	26	0	0	1	26	22	47	8.55e-10	52
FrxA_F	CKIN127	100	26	0	0	1	26	22	47	8.55e-10	52
FrxA_F	CKIN127	100	7	0	0	16	22	68	62	186	14.4
FrxA_F	CKIN123	100	26	0	0	1	26	22	47	8.55e-10	52
FrxA_F	CKIN123	100	7	0	0	16	22	68	62	186	14.4
FrxA_F	CKIN122	100	26	0	0	1	26	22	47	8.55e-10	52
FrxA_F	CKIN122	100	8	0	0	15	22	69	62	47	16.4
FrxA_F	CKIN122	100	8	0	0	17	24	338	345	47	16.4
FrxA_F	CKIN120	100	26	0	0	1	26	22	47	8.55e-10	52
FrxA_F	CKIN119	100	26	0	0	1	26	22	47	8.55e-10	52
FrxA_F	CKIN119	100	7	0	0	16	22	68	62	186	14.4
FrxA_F	CKIN119	100	7	0	0	19	25	393	387	186	14.4
FrxA_F	CKIN117	100	26	0	0	1	26	22	47	8.55e-10	52
FrxA_F	CKIN116	100	26	0	0	1	26	22	47	8.55e-10	52
FrxA_F	CKIN116	100	7	0	0	19	25	393	387	186	14.4
FrxA_F	CKIN110	100	26	0	0	1	26	22	47	8.55e-10	52
FrxA_F	CKIN110	100	7	0	0	16	22	68	62	186	14.4
FrxA_F	CKIN109	100	26	0	0	1	26	22	47	8.55e-10	52
FrxA_F	CKIN107	100	26	0	0	1	26	22	47	8.55e-10	52
FrxA_F	CKIN107	100	7	0	0	16	22	68	62	186	14.4
FrxA_F	CKIN106	100	26	0	0	1	26	22	47	8.55e-10	52
FrxA_F	CKIN106	100	7	0	0	16	22	68	62	186	14.4
FrxA_F	CKIN102	100	26	0	0	1	26	22	47	8.55e-10	52
FrxA_F	CKIN102	100	8	0	0	15	22	69	62	47	16.4
FrxA_F	CKIN102	100	8	0	0	17	24	338	345	47	16.4
FrxA_F	CKIN100	100	26	0	0	1	26	22	47	8.55e-10	52
FrxA_F	CKIN100	100	7	0	0	16	22	68	62	186	14.4
FrxA_F	CKIN10	100	26	0	0	1	26	22	47	8.55e-10	52
FrxA_F	CKIN10	100	7	0	0	16	22	68	62	186	14.4
FrxA_F	CKIN1	100	26	0	0	1	26	22	47	8.55e-10	52
FrxA_F	CKIN1	100	7	0	0	16	22	68	62	186	14.4
FrxA_F	CKIN1	100	7	0	0	19	25	381	375	186	14.4
FrxA_F	KIN94	100	26	0	0	1	26	22	47	8.55e-10	52
FrxA_F	KIN94	100	7	0	0	16	22	68	62	186	14.4
FrxA_F	KIN88	100	26	0	0	1	26	22	47	8.55e-10	52
FrxA_F	KIN88	100	7	0	0	11	17	101	95	186	14.4
FrxA_F	KIN81	100	26	0	0	1	26	22	47	8.55e-10	52
FrxA_F	KIN81	100	7	0	0	11	17	101	95	186	14.4
FrxA_F	KIN77	100	26	0	0	1	26	22	47	8.55e-10	52
FrxA_F	KIN77	100	7	0	0	11	17	101	95	186	14.4
FrxA_F	KIN76	100	26	0	0	1	26	22	47	8.55e-10	52
FrxA_F	KIN76	100	8	0	0	15	22	69	62	47	16.4
FrxA_F	KIN73	100	26	0	0	1	26	22	47	8.55e-10	52
FrxA_F	KIN73	100	7	0	0	16	22	68	62	186	14.4
FrxA_F	KIN68	100	26	0	0	1	26	22	47	8.55e-10	52
FrxA_F	KIN68	100	7	0	0	16	22	68	62	186	14.4
FrxA_F	KIN65	100	26	0	0	1	26	22	47	8.55e-10	52
FrxA_F	KIN65	100	7	0	0	16	22	68	62	186	14.4
FrxA_F	KIN61	100	26	0	0	1	26	22	47	8.55e-10	52
FrxA_F	KIN61	100	7	0	0	16	22	68	62	186	14.4
FrxA_F	KIN59	100	26	0	0	1	26	22	47	8.55e-10	52
FrxA_F	KIN59	100	7	0	0	16	22	68	62	186	14.4
FrxA_F	KIN58	100	26	0	0	1	26	22	47	8.55e-10	52
FrxA_F	KIN58	100	7	0	0	16	22	68	62	186	14.4
FrxA_F	KIN53	100	26	0	0	1	26	22	47	8.55e-10	52
FrxA_F	KIN53	100	7	0	0	19	25	393	387	186	14.4
FrxA_F	KIN5	100	26	0	0	1	26	22	47	8.55e-10	52
FrxA_F	KIN5	100	7	0	0	11	17	101	95	186	14.4
FrxA_F	KIN38	100	26	0	0	1	26	22	47	8.55e-10	52
FrxA_F	KIN14	100	26	0	0	1	26	22	47	8.55e-10	52
FrxA_F	KIN14	100	7	0	0	16	22	68	62	186	14.4
FrxA_F	KIN122	100	26	0	0	1	26	22	47	8.55e-10	52
FrxA_F	KIN122	100	8	0	0	15	22	69	62	47	16.4
FrxA_F	KIN122	100	8	0	0	17	24	338	345	47	16.4
FrxA_F	KIN120	100	26	0	0	1	26	22	47	8.55e-10	52
FrxA_F	KIN120	100	7	0	0	16	22	68	62	186	14.4
FrxA_F	KIN12	100	26	0	0	1	26	22	47	8.55e-10	52
FrxA_F	KIN12	100	7	0	0	16	22	68	62	186	14.4
FrxA_F	KIN119	100	26	0	0	1	26	22	47	8.55e-10	52
FrxA_F	KIN118	100	26	0	0	1	26	22	47	8.55e-10	52
FrxA_F	KIN118	100	7	0	0	16	22	68	62	186	14.4
FrxA_F	KIN118	100	7	0	0	19	25	393	387	186	14.4
FrxA_F	KIN117	100	26	0	0	1	26	22	47	8.55e-10	52
FrxA_F	KIN117	100	7	0	0	16	22	68	62	186	14.4
FrxA_F	KIN115	100	26	0	0	1	26	22	47	8.55e-10	52
FrxA_F	KIN114	100	26	0	0	1	26	22	47	8.55e-10	52
FrxA_F	KIN104	100	26	0	0	1	26	22	47	8.55e-10	52
FrxA_F	KIN104	100	7	0	0	16	22	68	62	186	14.4
FrxA_F	SA169C	100	23	0	0	1	23	22	44	5.27e-08	46.1
FrxA_F	SA169C	100	7	0	0	11	17	101	95	186	14.4
FrxA_F	SA169C	100	7	0	0	19	25	393	387	186	14.4
FrxA_F	SA169A	100	23	0	0	1	23	22	44	5.27e-08	46.1
FrxA_F	SA169A	100	7	0	0	11	17	101	95	186	14.4
FrxA_F	SA169A	100	7	0	0	19	25	393	387	186	14.4
FrxA_F	SA47C	100	23	0	0	1	23	22	44	5.27e-08	46.1
FrxA_F	SA47C	100	7	0	0	19	25	393	387	186	14.4
FrxA_F	SA47A	100	23	0	0	1	23	22	44	5.27e-08	46.1
FrxA_F	SA47A	100	7	0	0	19	25	393	387	186	14.4
FrxA_F	SA46C	100	23	0	0	1	23	22	44	5.27e-08	46.1
FrxA_F	SA46C	100	7	0	0	19	25	393	387	186	14.4
FrxA_F	SA227C	96.154	26	1	0	1	26	22	47	2.08e-07	44.1
FrxA_F	SA227C	100	7	0	0	16	22	68	62	186	14.4
FrxA_F	SA227A	96.154	26	1	0	1	26	22	47	2.08e-07	44.1
FrxA_F	SA227A	100	7	0	0	16	22	68	62	186	14.4
FrxA_F	SA216C	96.154	26	1	0	1	26	22	47	2.08e-07	44.1
FrxA_F	SA216C	100	7	0	0	16	22	68	62	186	14.4
FrxA_F	SA216A	96.154	26	1	0	1	26	22	47	2.08e-07	44.1
FrxA_F	SA216A	100	7	0	0	16	22	68	62	186	14.4
FrxA_F	SA215C	96.154	26	1	0	1	26	22	47	2.08e-07	44.1
FrxA_F	SA215C	100	7	0	0	16	22	68	62	186	14.4
FrxA_F	SA214C	96.154	26	1	0	1	26	22	47	2.08e-07	44.1
FrxA_F	SA214C	100	7	0	0	16	22	68	62	186	14.4
FrxA_F	SA214A	96.154	26	1	0	1	26	22	47	2.08e-07	44.1
FrxA_F	SA214A	100	7	0	0	16	22	68	62	186	14.4
FrxA_F	SA161A	96.154	26	1	0	1	26	22	47	2.08e-07	44.1
FrxA_F	SA161A	100	7	0	0	16	22	68	62	186	14.4
FrxA_F	SA156C	96.154	26	1	0	1	26	22	47	2.08e-07	44.1
FrxA_F	SA156C	100	7	0	0	16	22	68	62	186	14.4
FrxA_F	SA156C	100	7	0	0	11	17	101	95	186	14.4
FrxA_F	SA156A	96.154	26	1	0	1	26	22	47	2.08e-07	44.1
FrxA_F	SA156A	100	7	0	0	16	22	68	62	186	14.4
FrxA_F	SA156A	100	7	0	0	11	17	101	95	186	14.4
FrxA_F	HP116Bi	96.154	26	1	0	1	26	22	47	2.08e-07	44.1
FrxA_F	HP116Bi	100	7	0	0	16	22	68	62	186	14.4
FrxA_F	HP116Bi	100	7	0	0	19	25	393	387	186	14.4
FrxA_F	GAM260BSi	96.154	26	1	0	1	26	22	47	2.08e-07	44.1
FrxA_F	GAM260BSi	100	8	0	0	15	22	69	62	47	16.4
FrxA_F	GAM105Ai	96.154	26	1	0	1	26	22	47	2.08e-07	44.1
FrxA_F	GAM105Ai	100	7	0	0	16	22	68	62	186	14.4
FrxA_F	GAM80Ai	96.154	26	1	0	1	26	22	47	2.08e-07	44.1
FrxA_F	GAM80Ai	100	7	0	0	16	22	68	62	186	14.4
FrxA_F	Shi112	96.154	26	1	0	1	26	22	47	2.08e-07	44.1
FrxA_F	Shi112	100	7	0	0	11	17	101	95	186	14.4
FrxA_F	Shi112	100	7	0	0	19	25	393	387	186	14.4
FrxA_F	L7	96.154	26	1	0	1	26	22	47	2.08e-07	44.1
FrxA_F	L7	100	7	0	0	14	20	370	376	186	14.4
FrxA_F	L7	100	7	0	0	19	25	393	387	186	14.4
FrxA_F	GAM80Ai	96.154	26	1	0	1	26	22	47	2.08e-07	44.1
FrxA_F	GAM80Ai	100	7	0	0	16	22	68	62	186	14.4
FrxA_F	Shi112	96.154	26	1	0	1	26	22	47	2.08e-07	44.1
FrxA_F	Shi112	100	7	0	0	11	17	101	95	186	14.4
FrxA_F	Shi112	100	7	0	0	19	25	393	387	186	14.4
FrxA_F	L7	96.154	26	1	0	1	26	22	47	2.08e-07	44.1
FrxA_F	L7	100	7	0	0	14	20	370	376	186	14.4
FrxA_F	L7	100	7	0	0	19	25	393	387	186	14.4
FrxA_F	KE60	96.154	26	1	0	1	26	22	47	2.08e-07	44.1
FrxA_F	KE60	100	7	0	0	19	25	393	387	186	14.4
FrxA_F	CKIN52	96.154	26	1	0	1	26	22	47	2.08e-07	44.1
FrxA_F	CKIN52	100	7	0	0	19	25	393	387	186	14.4
FrxA_F	CKIN125	96.154	26	1	0	1	26	22	47	2.08e-07	44.1
FrxA_F	CKIN125	100	7	0	0	16	22	68	62	186	14.4
FrxA_F	CKIN118	96.154	26	1	0	1	26	22	47	2.08e-07	44.1
FrxA_F	CKIN118	100	7	0	0	16	22	68	62	186	14.4
FrxA_F	KIN112	96.154	26	1	0	1	26	22	47	2.08e-07	44.1
FrxA_F	KIN112	100	7	0	0	11	17	101	95	186	14.4
FrxA_F	KIN112	100	7	0	0	19	25	393	387	186	14.4
FrxA_F	SU1	100	20	0	0	1	20	22	41	3.25e-06	40.1
FrxA_F	SU1	100	7	0	0	14	20	370	376	186	14.4
FrxA_F	SU1	100	7	0	0	19	25	393	387	186	14.4
FrxA_F	SouthAfrica20	100	20	0	0	4	23	25	44	3.25e-06	40.1
FrxA_F	SouthAfrica20	100	7	0	0	11	17	101	95	186	14.4
FrxA_F	SouthAfrica20	100	7	0	0	19	25	393	387	186	14.4
FrxA_F	SouthAfrica7	100	20	0	0	4	23	25	44	3.25e-06	40.1
FrxA_F	SouthAfrica7	100	7	0	0	11	17	101	95	186	14.4
FrxA_F	SouthAfrica7	100	7	0	0	19	25	393	387	186	14.4
FrxA_F	SA253C	100	20	0	0	4	23	25	44	3.25e-06	40.1
FrxA_F	SA253C	100	7	0	0	11	17	101	95	186	14.4
FrxA_F	SA253C	100	7	0	0	19	25	393	387	186	14.4
FrxA_F	SA253A	100	20	0	0	4	23	25	44	3.25e-06	40.1
FrxA_F	SA253A	100	7	0	0	11	17	101	95	186	14.4
FrxA_F	SA253A	100	7	0	0	19	25	393	387	186	14.4
FrxA_F	SA251C	100	20	0	0	4	23	25	44	3.25e-06	40.1
FrxA_F	SA251C	100	7	0	0	11	17	101	95	186	14.4
FrxA_F	SA251A	100	20	0	0	4	23	25	44	3.25e-06	40.1
FrxA_F	SA251A	100	7	0	0	11	17	101	95	186	14.4
FrxA_F	SA233C	100	20	0	0	4	23	25	44	3.25e-06	40.1
FrxA_F	SA233C	100	7	0	0	11	17	101	95	186	14.4
FrxA_F	SA233C	100	7	0	0	19	25	393	387	186	14.4
FrxA_F	SA233A	100	20	0	0	4	23	25	44	3.25e-06	40.1
FrxA_F	SA233A	100	7	0	0	11	17	101	95	186	14.4
FrxA_F	SA233A	100	7	0	0	19	25	393	387	186	14.4
FrxA_F	SA222C	100	20	0	0	1	20	22	41	3.25e-06	40.1
FrxA_F	SA222C	100	7	0	0	11	17	101	95	186	14.4
FrxA_F	SA222C	100	7	0	0	19	25	393	387	186	14.4
FrxA_F	SA221C	100	20	0	0	1	20	22	41	3.25e-06	40.1
FrxA_F	SA221C	100	7	0	0	19	25	393	387	186	14.4
FrxA_F	SA221A	100	20	0	0	1	20	22	41	3.25e-06	40.1
FrxA_F	SA221A	100	7	0	0	19	25	393	387	186	14.4
FrxA_F	SA194C	100	20	0	0	4	23	25	44	3.25e-06	40.1
FrxA_F	SA194C	100	7	0	0	11	17	101	95	186	14.4
FrxA_F	SA194C	100	7	0	0	19	25	393	387	186	14.4
FrxA_F	SA194A	100	20	0	0	4	23	25	44	3.25e-06	40.1
FrxA_F	SA194A	100	7	0	0	11	17	101	95	186	14.4
FrxA_F	SA194A	100	7	0	0	19	25	393	387	186	14.4
FrxA_F	SA175C	100	20	0	0	4	23	25	44	3.25e-06	40.1
FrxA_F	SA175C	100	7	0	0	11	17	101	95	186	14.4
FrxA_F	SA175A	100	20	0	0	4	23	25	44	3.25e-06	40.1
FrxA_F	SA175A	100	7	0	0	11	17	101	95	186	14.4
FrxA_F	SA174A	100	20	0	0	4	23	25	44	3.25e-06	40.1
FrxA_F	SA174A	100	7	0	0	11	17	101	95	186	14.4
FrxA_F	SA174A	100	7	0	0	19	25	393	387	186	14.4
FrxA_F	SA172A	100	20	0	0	1	20	3	22	3.25e-06	40.1
FrxA_F	SA172A	100	7	0	0	14	20	349	355	186	14.4
FrxA_F	SA172A	100	7	0	0	19	25	372	366	186	14.4
FrxA_F	SA171C	100	20	0	0	1	20	3	22	3.25e-06	40.1
FrxA_F	SA171C	100	7	0	0	14	20	349	355	186	14.4
FrxA_F	SA171C	100	7	0	0	19	25	372	366	186	14.4
FrxA_F	SA171A	100	20	0	0	1	20	3	22	3.25e-06	40.1
FrxA_F	SA171A	100	7	0	0	14	20	349	355	186	14.4
FrxA_F	SA171A	100	7	0	0	19	25	372	366	186	14.4
FrxA_F	SA161C	100	20	0	0	4	23	25	44	3.25e-06	40.1
FrxA_F	SA161C	100	7	0	0	11	17	101	95	186	14.4
FrxA_F	SA161C	100	7	0	0	19	25	393	387	186	14.4
FrxA_F	SA160C	100	20	0	0	4	23	25	44	3.25e-06	40.1
FrxA_F	SA160C	100	7	0	0	11	17	101	95	186	14.4
FrxA_F	SA160C	100	7	0	0	19	25	393	387	186	14.4
FrxA_F	SA160A	100	20	0	0	4	23	25	44	3.25e-06	40.1
FrxA_F	SA160A	100	7	0	0	11	17	101	95	186	14.4
FrxA_F	SA160A	100	7	0	0	19	25	393	387	186	14.4
FrxA_F	SA155C	100	20	0	0	4	23	25	44	3.25e-06	40.1
FrxA_F	SA155C	100	7	0	0	11	17	101	95	186	14.4
FrxA_F	SA144C	100	20	0	0	4	23	25	44	3.25e-06	40.1
FrxA_F	SA144C	100	7	0	0	11	17	101	95	186	14.4
FrxA_F	SA37C	100	20	0	0	1	20	22	41	3.25e-06	40.1
FrxA_F	SA37C	100	7	0	0	19	25	393	387	186	14.4
FrxA_F	SA37A	100	20	0	0	1	20	22	41	3.25e-06	40.1
FrxA_F	SA37A	100	7	0	0	19	25	393	387	186	14.4
FrxA_F	SA34C	100	20	0	0	4	23	25	44	3.25e-06	40.1
FrxA_F	SA34C	100	7	0	0	11	17	101	95	186	14.4
FrxA_F	SA34C	100	7	0	0	19	25	393	387	186	14.4
FrxA_F	SA34A	100	20	0	0	4	23	25	44	3.25e-06	40.1
FrxA_F	SA34A	100	7	0	0	11	17	101	95	186	14.4
FrxA_F	SA34A	100	7	0	0	19	25	393	387	186	14.4
FrxA_F	SA31C	100	20	0	0	4	23	25	44	3.25e-06	40.1
FrxA_F	SA31C	100	7	0	0	11	17	101	95	186	14.4
FrxA_F	SA31C	100	7	0	0	19	25	393	387	186	14.4
FrxA_F	Tx30a	100	20	0	0	1	20	22	41	3.25e-06	40.1
FrxA_F	Tx30a	100	7	0	0	19	25	393	387	186	14.4
FrxA_F	PNG84	100	20	0	0	1	20	22	41	3.25e-06	40.1
FrxA_F	India7	100	20	0	0	1	20	22	41	3.25e-06	40.1
FrxA_F	India7	100	7	0	0	11	17	101	95	186	14.4
FrxA_F	India7	100	7	0	0	19	25	393	387	186	14.4
FrxA_F	Hp26695	100	20	0	0	1	20	22	41	3.25e-06	40.1
FrxA_F	Hp26695	100	7	0	0	19	25	393	387	186	14.4
FrxA_F	G27	100	20	0	0	1	20	3	22	3.25e-06	40.1
FrxA_F	G27	100	7	0	0	19	25	372	366	186	14.4
FrxA_F	SouthAfrica7	100	20	0	0	4	23	25	44	3.25e-06	40.1
FrxA_F	SouthAfrica7	100	7	0	0	11	17	101	95	186	14.4
FrxA_F	SouthAfrica7	100	7	0	0	19	25	393	387	186	14.4
FrxA_F	PNG84	100	20	0	0	1	20	22	41	3.25e-06	40.1
FrxA_F	India7	100	20	0	0	1	20	22	41	3.25e-06	40.1
FrxA_F	India7	100	7	0	0	11	17	101	95	186	14.4
FrxA_F	India7	100	7	0	0	19	25	393	387	186	14.4
FrxA_F	G27	100	20	0	0	1	20	3	22	3.25e-06	40.1
FrxA_F	G27	100	7	0	0	19	25	372	366	186	14.4
FrxA_F	KE76	100	20	0	0	1	20	22	41	3.25e-06	40.1
FrxA_F	KE76	100	7	0	0	19	25	393	387	186	14.4
FrxA_F	KE53	100	20	0	0	1	20	22	41	3.25e-06	40.1
FrxA_F	KE53	100	7	0	0	19	25	393	387	186	14.4
FrxA_F	KE47	100	20	0	0	1	20	22	41	3.25e-06	40.1
FrxA_F	KE47	100	7	0	0	19	25	393	387	186	14.4
FrxA_F	KE19	100	20	0	0	1	20	22	41	3.25e-06	40.1
FrxA_F	KE19	100	7	0	0	19	25	393	387	186	14.4
FrxA_F	KIN8	100	20	0	0	1	20	22	41	3.25e-06	40.1
FrxA_F	KIN8	100	7	0	0	19	25	393	387	186	14.4
FrxA_F	KIN105	100	20	0	0	1	20	22	41	3.25e-06	40.1
FrxA_F	KIN105	100	7	0	0	11	17	101	95	186	14.4
FrxA_F	KIN105	100	7	0	0	19	25	393	387	186	14.4
FrxA_F	KIN100	100	20	0	0	1	20	22	41	3.25e-06	40.1
FrxA_F	KIN100	100	7	0	0	19	25	393	387	186	14.4
FrxA_F	GAM71Ai	100	19	0	0	8	26	32	50	1.29e-05	38.2
FrxA_F	GAM71Ai	100	7	0	0	16	22	71	65	186	14.4
FrxA_F	GAM71Ai	100	19	0	0	8	26	32	50	1.29e-05	38.2
FrxA_F	GAM71Ai	100	7	0	0	16	22	71	65	186	14.4
FrxA_F	V225d	92.308	26	2	0	1	26	22	47	5.08e-05	36.2
FrxA_F	V225d	100	7	0	0	11	17	101	95	186	14.4
FrxA_F	V225d	100	7	0	0	19	25	393	387	186	14.4
FrxA_F	V225d	92.308	26	2	0	1	26	22	47	5.08e-05	36.2
FrxA_F	V225d	100	7	0	0	11	17	101	95	186	14.4
FrxA_F	V225d	100	7	0	0	19	25	393	387	186	14.4
FrxA_F	KIN82	92.308	26	2	0	1	26	22	47	5.08e-05	36.2
FrxA_F	KIN82	100	7	0	0	11	17	101	95	186	14.4
FrxA_F	KIN82	100	7	0	0	19	25	393	387	186	14.4
FrxA_F	SA157C	95	20	1	0	1	20	22	41	0.000793	32.2
FrxA_F	SA157A	95	20	1	0	1	20	22	41	0.000793	32.2
FrxA_F	KE67	95	20	1	0	1	20	7	26	0.000793	32.2
FrxA_F	KE67	100	7	0	0	19	25	378	372	186	14.4
FrxA_F	KE65	95	20	1	0	1	20	7	26	0.000793	32.2
FrxA_F	KE65	100	7	0	0	19	25	378	372	186	14.4
FrxA_F	KE62	95	20	1	0	1	20	7	26	0.000793	32.2
FrxA_F	KE62	100	7	0	0	19	25	378	372	186	14.4
FrxA_F	KE28	95	20	1	0	1	20	7	26	0.000793	32.2
FrxA_F	KE28	100	7	0	0	19	25	378	372	186	14.4
FrxA_F	CKIN74	95	20	1	0	1	20	22	41	0.000793	32.2
FrxA_F	CKIN74	100	7	0	0	11	17	101	95	186	14.4
FrxA_F	CKIN74	100	7	0	0	19	25	393	387	186	14.4
FrxA_F	CKIN39	95	20	1	0	1	20	22	41	0.000793	32.2
FrxA_F	CKIN39	100	7	0	0	14	20	370	376	186	14.4
FrxA_F	CKIN39	100	7	0	0	19	25	393	387	186	14.4
FrxA_F	CKIN12	95	20	1	0	1	20	22	41	0.000793	32.2
FrxA_F	CKIN12	100	7	0	0	14	20	370	376	186	14.4
FrxA_F	CKIN12	100	7	0	0	19	25	393	387	186	14.4
FrxA_F	SA216C	91.667	12	1	0	13	24	285	274	47	16.4
FrxA_F	SA216C	100	7	0	0	19	25	93	87	186	14.4
FrxA_F	SA216A	91.667	12	1	0	13	24	285	274	47	16.4
FrxA_F	SA216A	100	7	0	0	19	25	93	87	186	14.4
FrxA_F	SA215C	91.667	12	1	0	13	24	285	274	47	16.4
FrxA_F	SA215C	100	7	0	0	19	25	93	87	186	14.4
FrxA_F	SA214C	91.667	12	1	0	13	24	285	274	47	16.4
FrxA_F	SA214C	100	7	0	0	19	25	93	87	186	14.4
FrxA_F	SA214A	91.667	12	1	0	13	24	285	274	47	16.4
FrxA_F	SA214A	100	7	0	0	19	25	93	87	186	14.4
FrxA_F	SA146C	100	8	0	0	13	20	112	105	47	16.4
FrxA_F	SA146C	100	7	0	0	19	25	93	87	186	14.4
FrxA_F	SA146A	100	8	0	0	13	20	112	105	47	16.4
FrxA_F	SA146A	100	7	0	0	19	25	93	87	186	14.4
FrxA_F	F16	100	8	0	0	13	20	180	187	47	16.4
FrxA_F	F16	100	7	0	0	19	25	297	291	186	14.4
FrxA_F	F16	100	8	0	0	13	20	180	187	47	16.4
FrxA_F	F16	100	7	0	0	19	25	297	291	186	14.4
FrxA_F	KIN53	100	8	0	0	13	20	52	45	47	16.4
FrxA_F	SouthAfrica50	100	7	0	0	19	25	297	291	186	14.4
FrxA_F	SouthAfrica7	100	7	0	0	19	25	93	87	186	14.4
FrxA_F	SNT49	100	7	0	0	8	14	11	17	186	14.4
FrxA_F	SNT49	100	7	0	0	19	25	60	54	186	14.4
FrxA_F	SNT49	100	7	0	0	19	25	297	291	186	14.4
FrxA_F	SA302C	100	7	0	0	14	20	274	280	186	14.4
FrxA_F	SA302C	100	7	0	0	19	25	297	291	186	14.4
FrxA_F	SA302A	100	7	0	0	14	20	274	280	186	14.4
FrxA_F	SA302A	100	7	0	0	19	25	297	291	186	14.4
FrxA_F	SA300C	100	7	0	0	19	25	93	87	186	14.4
FrxA_F	SA300A	100	7	0	0	19	25	93	87	186	14.4
FrxA_F	SA253C	100	7	0	0	19	25	93	87	186	14.4
FrxA_F	SA252A	100	7	0	0	19	25	93	87	186	14.4
FrxA_F	SA251C	100	7	0	0	19	25	93	87	186	14.4
FrxA_F	SA251A	100	7	0	0	19	25	93	87	186	14.4
FrxA_F	SA233C	100	7	0	0	19	25	93	87	186	14.4
FrxA_F	SA233A	100	7	0	0	19	25	93	87	186	14.4
FrxA_F	SA226A	100	7	0	0	19	25	93	87	186	14.4
FrxA_F	SA213C	100	7	0	0	14	20	274	280	186	14.4
FrxA_F	SA213C	100	7	0	0	19	25	297	291	186	14.4
FrxA_F	SA213A	100	7	0	0	14	20	274	280	186	14.4
FrxA_F	SA213A	100	7	0	0	19	25	297	291	186	14.4
FrxA_F	SA210C	100	7	0	0	19	25	93	87	186	14.4
FrxA_F	SA210A	100	7	0	0	19	25	93	87	186	14.4
FrxA_F	SA194C	100	7	0	0	19	25	93	87	186	14.4
FrxA_F	SA194A	100	7	0	0	19	25	93	87	186	14.4
FrxA_F	SA175C	100	7	0	0	19	25	93	87	186	14.4
FrxA_F	SA175A	100	7	0	0	19	25	93	87	186	14.4
FrxA_F	SA174A	100	7	0	0	19	25	93	87	186	14.4
FrxA_F	SA172A	100	7	0	0	19	25	93	87	186	14.4
FrxA_F	SA171C	100	7	0	0	19	25	93	87	186	14.4
FrxA_F	SA171A	100	7	0	0	19	25	93	87	186	14.4
FrxA_F	SA169C	100	7	0	0	19	25	60	54	186	14.4
FrxA_F	SA169A	100	7	0	0	19	25	60	54	186	14.4
FrxA_F	SA168C	100	7	0	0	19	25	93	87	186	14.4
FrxA_F	SA165C	100	7	0	0	14	20	274	280	186	14.4
FrxA_F	SA165C	100	7	0	0	19	25	297	291	186	14.4
FrxA_F	SA165A	100	7	0	0	14	20	274	280	186	14.4
FrxA_F	SA165A	100	7	0	0	19	25	297	291	186	14.4
FrxA_F	SA164C	100	7	0	0	14	20	274	280	186	14.4
FrxA_F	SA164C	100	7	0	0	19	25	297	291	186	14.4
FrxA_F	SA164A	100	7	0	0	14	20	274	280	186	14.4
FrxA_F	SA164A	100	7	0	0	19	25	297	291	186	14.4
FrxA_F	SA163C	100	7	0	0	19	25	93	87	186	14.4
FrxA_F	SA163A	100	7	0	0	19	25	93	87	186	14.4
FrxA_F	SA160C	100	7	0	0	19	25	93	87	186	14.4
FrxA_F	SA160A	100	7	0	0	19	25	93	87	186	14.4
FrxA_F	SA47C	100	7	0	0	19	25	93	87	186	14.4
FrxA_F	SA47A	100	7	0	0	19	25	93	87	186	14.4
FrxA_F	SA46C	100	7	0	0	19	25	93	87	186	14.4
FrxA_F	SA37A	100	7	0	0	8	14	44	50	186	14.4
FrxA_F	SA34C	100	7	0	0	19	25	93	87	186	14.4
FrxA_F	SA34A	100	7	0	0	19	25	93	87	186	14.4
FrxA_F	SA31C	100	7	0	0	19	25	93	87	186	14.4
FrxA_F	SA30C	100	7	0	0	19	25	93	87	186	14.4
FrxA_F	SA30A	100	7	0	0	19	25	93	87	186	14.4
FrxA_F	SA29C	100	7	0	0	19	25	93	87	186	14.4
FrxA_F	K26A1	100	7	0	0	19	25	93	87	186	14.4
FrxA_F	GAM239Bi	100	7	0	0	8	14	44	50	186	14.4
FrxA_F	GAM71Ai	100	7	0	0	8	14	44	50	186	14.4
FrxA_F	CC33C	100	7	0	0	19	25	93	87	186	14.4
FrxA_F	V225d	100	7	0	0	19	25	93	87	186	14.4
FrxA_F	Tx30a	100	7	0	0	19	25	93	87	186	14.4
FrxA_F	Shi112	100	7	0	0	19	25	93	87	186	14.4
FrxA_F	L7	100	7	0	0	19	25	93	87	186	14.4
FrxA_F	HPAG1	100	7	0	0	19	25	297	291	186	14.4
FrxA_F	G27	100	7	0	0	19	25	93	87	186	14.4
FrxA_F	F16	100	7	0	0	8	14	44	50	186	14.4
FrxA_F	F16	100	7	0	0	19	25	93	87	186	14.4
FrxA_F	DU15	100	7	0	0	19	25	93	87	186	14.4
FrxA_F	GAM71Ai	100	7	0	0	8	14	44	50	186	14.4
FrxA_F	CC33C	100	7	0	0	19	25	93	87	186	14.4
FrxA_F	K26A1	100	7	0	0	19	25	93	87	186	14.4
FrxA_F	SouthAfrica7	100	7	0	0	19	25	93	87	186	14.4
FrxA_F	V225d	100	7	0	0	19	25	93	87	186	14.4
FrxA_F	Shi112	100	7	0	0	19	25	93	87	186	14.4
FrxA_F	L7	100	7	0	0	19	25	93	87	186	14.4
FrxA_F	HPAG1	100	7	0	0	19	25	297	291	186	14.4
FrxA_F	G27	100	7	0	0	19	25	93	87	186	14.4
FrxA_F	F16	100	7	0	0	8	14	44	50	186	14.4
FrxA_F	F16	100	7	0	0	19	25	93	87	186	14.4
FrxA_F	DU15	100	7	0	0	19	25	93	87	186	14.4
FrxA_F	KE61	100	7	0	0	19	25	297	291	186	14.4
FrxA_F	KE54	100	7	0	0	8	14	44	50	186	14.4
FrxA_F	KE47	100	7	0	0	8	14	44	50	186	14.4
FrxA_F	KE22	100	7	0	0	19	25	93	87	186	14.4
FrxA_F	KE7	100	7	0	0	19	25	297	291	186	14.4
FrxA_F	KE19	100	7	0	0	8	14	44	50	186	14.4
FrxA_F	KE19	100	7	0	0	19	25	93	87	186	14.4
FrxA_F	KE9	100	7	0	0	19	25	297	291	186	14.4
FrxA_F	CKIN79	100	7	0	0	19	25	93	87	186	14.4
FrxA_F	CKIN70	100	7	0	0	19	25	93	87	186	14.4
FrxA_F	CKIN65	100	7	0	0	19	25	243	237	186	14.4
FrxA_F	CKIN65	100	7	0	0	19	25	93	87	186	14.4
FrxA_F	CKIN6	100	7	0	0	19	25	93	87	186	14.4
FrxA_F	CKIN35	100	7	0	0	19	25	288	282	186	14.4
FrxA_F	CKIN27	100	7	0	0	19	25	93	87	186	14.4
FrxA_F	CKIN124	100	7	0	0	19	25	93	87	186	14.4
FrxA_F	CKIN122	100	7	0	0	19	25	93	87	186	14.4
FrxA_F	CKIN111	100	7	0	0	19	25	93	87	186	14.4
FrxA_F	CKIN102	100	7	0	0	19	25	93	87	186	14.4
FrxA_F	CKIN100	100	7	0	0	19	25	93	87	186	14.4
FrxA_F	KIN99	100	7	0	0	19	25	288	282	186	14.4
FrxA_F	KIN88	100	7	0	0	19	25	93	87	186	14.4
FrxA_F	KIN81	100	7	0	0	8	14	44	50	186	14.4
FrxA_F	KIN81	100	7	0	0	19	25	93	87	186	14.4
FrxA_F	KIN76	100	7	0	0	19	25	93	87	186	14.4
FrxA_F	KIN61	100	7	0	0	19	25	93	87	186	14.4
FrxA_F	KIN122	100	7	0	0	19	25	93	87	186	14.4
# BLASTN 2.16.0+
# Query: FrxA_R
# Database: User specified sequence set (Input: extracted_frxA_sequences.fasta)
# Fields: query id, subject id, % identity, alignment length, mismatches, gaps, q. start, q. end, s. start, s. end, evalue, bit score
# 781 hits found
FrxA_R	SU1	100	24	0	0	1	24	621	598	1.16e-08	48.1
FrxA_R	SU1	100	7	0	0	7	13	194	188	161	14.4
FrxA_R	SouthAfrica20	100	24	0	0	1	24	621	598	1.16e-08	48.1
FrxA_R	SouthAfrica7	100	24	0	0	1	24	621	598	1.16e-08	48.1
FrxA_R	SNT49	100	24	0	0	1	24	525	502	1.16e-08	48.1
FrxA_R	SNT49	100	7	0	0	7	13	98	92	161	14.4
FrxA_R	SA303C	100	24	0	0	1	24	621	598	1.16e-08	48.1
FrxA_R	SA303C	100	7	0	0	7	13	194	188	161	14.4
FrxA_R	SA302C	100	24	0	0	1	24	525	502	1.16e-08	48.1
FrxA_R	SA302C	100	7	0	0	7	13	98	92	161	14.4
FrxA_R	SA302A	100	24	0	0	1	24	525	502	1.16e-08	48.1
FrxA_R	SA302A	100	7	0	0	7	13	98	92	161	14.4
FrxA_R	SA300C	100	24	0	0	1	24	621	598	1.16e-08	48.1
FrxA_R	SA300C	100	7	0	0	7	13	194	188	161	14.4
FrxA_R	SA300A	100	24	0	0	1	24	621	598	1.16e-08	48.1
FrxA_R	SA300A	100	7	0	0	7	13	194	188	161	14.4
FrxA_R	SA252A	100	24	0	0	1	24	621	598	1.16e-08	48.1
FrxA_R	SA252A	100	7	0	0	7	13	194	188	161	14.4
FrxA_R	SA251C	100	24	0	0	1	24	621	598	1.16e-08	48.1
FrxA_R	SA251A	100	24	0	0	1	24	621	598	1.16e-08	48.1
FrxA_R	SA227C	100	24	0	0	1	24	621	598	1.16e-08	48.1
FrxA_R	SA227C	100	7	0	0	7	13	194	188	161	14.4
FrxA_R	SA227A	100	24	0	0	1	24	621	598	1.16e-08	48.1
FrxA_R	SA227A	100	7	0	0	7	13	194	188	161	14.4
FrxA_R	SA226A	100	24	0	0	1	24	621	598	1.16e-08	48.1
FrxA_R	SA226A	100	7	0	0	7	13	194	188	161	14.4
FrxA_R	SA216C	100	24	0	0	1	24	621	598	1.16e-08	48.1
FrxA_R	SA216C	100	7	0	0	7	13	194	188	161	14.4
FrxA_R	SA216A	100	24	0	0	1	24	621	598	1.16e-08	48.1
FrxA_R	SA216A	100	7	0	0	7	13	194	188	161	14.4
FrxA_R	SA215C	100	24	0	0	1	24	621	598	1.16e-08	48.1
FrxA_R	SA215C	100	7	0	0	7	13	194	188	161	14.4
FrxA_R	SA214C	100	24	0	0	1	24	621	598	1.16e-08	48.1
FrxA_R	SA214C	100	7	0	0	7	13	194	188	161	14.4
FrxA_R	SA214A	100	24	0	0	1	24	621	598	1.16e-08	48.1
FrxA_R	SA214A	100	7	0	0	7	13	194	188	161	14.4
FrxA_R	SA213C	100	24	0	0	1	24	525	502	1.16e-08	48.1
FrxA_R	SA213C	100	7	0	0	7	13	98	92	161	14.4
FrxA_R	SA213A	100	24	0	0	1	24	525	502	1.16e-08	48.1
FrxA_R	SA213A	100	7	0	0	7	13	98	92	161	14.4
FrxA_R	SA210C	100	24	0	0	1	24	621	598	1.16e-08	48.1
FrxA_R	SA210C	100	7	0	0	7	13	194	188	161	14.4
FrxA_R	SA210A	100	24	0	0	1	24	621	598	1.16e-08	48.1
FrxA_R	SA210A	100	7	0	0	7	13	194	188	161	14.4
FrxA_R	SA194C	100	24	0	0	1	24	621	598	1.16e-08	48.1
FrxA_R	SA194A	100	24	0	0	1	24	621	598	1.16e-08	48.1
FrxA_R	SA174A	100	24	0	0	1	24	621	598	1.16e-08	48.1
FrxA_R	SA172A	100	24	0	0	1	24	600	577	1.16e-08	48.1
FrxA_R	SA172A	100	7	0	0	7	13	173	167	161	14.4
FrxA_R	SA171C	100	24	0	0	1	24	600	577	1.16e-08	48.1
FrxA_R	SA171C	100	7	0	0	7	13	173	167	161	14.4
FrxA_R	SA171A	100	24	0	0	1	24	600	577	1.16e-08	48.1
FrxA_R	SA171A	100	7	0	0	7	13	173	167	161	14.4
FrxA_R	SA170C	100	24	0	0	1	24	621	598	1.16e-08	48.1
FrxA_R	SA170C	100	7	0	0	7	13	194	188	161	14.4
FrxA_R	SA170A	100	24	0	0	1	24	621	598	1.16e-08	48.1
FrxA_R	SA170A	100	7	0	0	7	13	194	188	161	14.4
FrxA_R	SA169C	100	24	0	0	1	24	621	598	1.16e-08	48.1
FrxA_R	SA169C	100	7	0	0	7	13	194	188	161	14.4
FrxA_R	SA169A	100	24	0	0	1	24	621	598	1.16e-08	48.1
FrxA_R	SA169A	100	7	0	0	7	13	194	188	161	14.4
FrxA_R	SA168C	100	24	0	0	1	24	621	598	1.16e-08	48.1
FrxA_R	SA168C	100	7	0	0	7	13	194	188	161	14.4
FrxA_R	SA165C	100	24	0	0	1	24	525	502	1.16e-08	48.1
FrxA_R	SA165C	100	7	0	0	7	13	98	92	161	14.4
FrxA_R	SA165A	100	24	0	0	1	24	525	502	1.16e-08	48.1
FrxA_R	SA165A	100	7	0	0	7	13	98	92	161	14.4
FrxA_R	SA164C	100	24	0	0	1	24	525	502	1.16e-08	48.1
FrxA_R	SA164C	100	7	0	0	7	13	98	92	161	14.4
FrxA_R	SA164A	100	24	0	0	1	24	525	502	1.16e-08	48.1
FrxA_R	SA164A	100	7	0	0	7	13	98	92	161	14.4
FrxA_R	SA163C	100	24	0	0	1	24	621	598	1.16e-08	48.1
FrxA_R	SA163C	100	7	0	0	7	13	194	188	161	14.4
FrxA_R	SA163A	100	24	0	0	1	24	621	598	1.16e-08	48.1
FrxA_R	SA163A	100	7	0	0	7	13	194	188	161	14.4
FrxA_R	SA162C	100	24	0	0	1	24	621	598	1.16e-08	48.1
FrxA_R	SA162C	100	7	0	0	7	13	194	188	161	14.4
FrxA_R	SA162A	100	24	0	0	1	24	621	598	1.16e-08	48.1
FrxA_R	SA162A	100	7	0	0	7	13	194	188	161	14.4
FrxA_R	SA161C	100	24	0	0	1	24	621	598	1.16e-08	48.1
FrxA_R	SA161A	100	24	0	0	1	24	621	598	1.16e-08	48.1
FrxA_R	SA161A	100	7	0	0	7	13	194	188	161	14.4
FrxA_R	SA160C	100	24	0	0	1	24	621	598	1.16e-08	48.1
FrxA_R	SA160A	100	24	0	0	1	24	621	598	1.16e-08	48.1
FrxA_R	SA157C	100	24	0	0	1	24	621	598	1.16e-08	48.1
FrxA_R	SA157C	100	7	0	0	7	13	194	188	161	14.4
FrxA_R	SA157A	100	24	0	0	1	24	621	598	1.16e-08	48.1
FrxA_R	SA157A	100	7	0	0	7	13	194	188	161	14.4
FrxA_R	SA146C	100	24	0	0	1	24	621	598	1.16e-08	48.1
FrxA_R	SA146C	100	7	0	0	7	13	194	188	161	14.4
FrxA_R	SA146A	100	24	0	0	1	24	621	598	1.16e-08	48.1
FrxA_R	SA146A	100	7	0	0	7	13	194	188	161	14.4
FrxA_R	SA144C	100	24	0	0	1	24	621	598	1.16e-08	48.1
FrxA_R	SA46C	100	24	0	0	1	24	621	598	1.16e-08	48.1
FrxA_R	SA46C	100	7	0	0	7	13	194	188	161	14.4
FrxA_R	SA46A	100	24	0	0	1	24	621	598	1.16e-08	48.1
FrxA_R	SA46A	100	7	0	0	7	13	194	188	161	14.4
FrxA_R	SA45C	100	24	0	0	1	24	621	598	1.16e-08	48.1
FrxA_R	SA45C	100	7	0	0	7	13	194	188	161	14.4
FrxA_R	SA45C	100	24	0	0	1	24	621	598	1.16e-08	48.1
FrxA_R	SA45C	100	7	0	0	7	13	194	188	161	14.4
FrxA_R	SA45A	100	24	0	0	1	24	621	598	1.16e-08	48.1
FrxA_R	SA45A	100	7	0	0	7	13	194	188	161	14.4
FrxA_R	SA37C	100	24	0	0	1	24	621	598	1.16e-08	48.1
FrxA_R	SA37C	100	7	0	0	7	13	194	188	161	14.4
FrxA_R	SA37A	100	24	0	0	1	24	621	598	1.16e-08	48.1
FrxA_R	SA37A	100	7	0	0	7	13	194	188	161	14.4
FrxA_R	SA36C	100	24	0	0	1	24	621	598	1.16e-08	48.1
FrxA_R	SA36C	100	7	0	0	7	13	194	188	161	14.4
FrxA_R	SA35C	100	24	0	0	1	24	621	598	1.16e-08	48.1
FrxA_R	SA35C	100	8	0	0	11	18	466	473	41	16.4
FrxA_R	SA35C	100	7	0	0	7	13	194	188	161	14.4
FrxA_R	SA35A	100	24	0	0	1	24	621	598	1.16e-08	48.1
FrxA_R	SA35A	100	8	0	0	11	18	466	473	41	16.4
FrxA_R	SA35A	100	7	0	0	7	13	194	188	161	14.4
FrxA_R	SA31C	100	24	0	0	1	24	621	598	1.16e-08	48.1
FrxA_R	SA31C	100	7	0	0	7	13	194	188	161	14.4
FrxA_R	SA30C	100	24	0	0	1	24	621	598	1.16e-08	48.1
FrxA_R	SA30C	100	7	0	0	7	13	194	188	161	14.4
FrxA_R	SA30A	100	24	0	0	1	24	621	598	1.16e-08	48.1
FrxA_R	SA30A	100	7	0	0	7	13	194	188	161	14.4
FrxA_R	SA29C	100	24	0	0	1	24	621	598	1.16e-08	48.1
FrxA_R	SA29C	100	7	0	0	7	13	194	188	161	14.4
FrxA_R	SA29A	100	24	0	0	1	24	621	598	1.16e-08	48.1
FrxA_R	SA29A	100	7	0	0	7	13	194	188	161	14.4
FrxA_R	HP116Bi	100	24	0	0	1	24	621	598	1.16e-08	48.1
FrxA_R	HP116Bi	100	7	0	0	7	13	194	188	161	14.4
FrxA_R	GAMchJs114i	100	24	0	0	1	24	621	598	1.16e-08	48.1
FrxA_R	GAMchJs114i	100	7	0	0	7	13	194	188	161	14.4
FrxA_R	GAM260BSi	100	24	0	0	1	24	621	598	1.16e-08	48.1
FrxA_R	GAM260BSi	100	7	0	0	7	13	194	188	161	14.4
FrxA_R	GAM239Bi	100	24	0	0	1	24	621	598	1.16e-08	48.1
FrxA_R	GAM239Bi	100	7	0	0	7	13	194	188	161	14.4
FrxA_R	GAM105Ai	100	24	0	0	1	24	621	598	1.16e-08	48.1
FrxA_R	GAM105Ai	100	7	0	0	7	13	194	188	161	14.4
FrxA_R	GAM100Ai	100	24	0	0	1	24	471	448	1.16e-08	48.1
FrxA_R	GAM100Ai	100	7	0	0	7	13	44	38	161	14.4
FrxA_R	GAM80Ai	100	24	0	0	1	24	621	598	1.16e-08	48.1
FrxA_R	GAM80Ai	100	7	0	0	7	13	194	188	161	14.4
FrxA_R	CC33C	100	24	0	0	1	24	621	598	1.16e-08	48.1
FrxA_R	CC33C	100	7	0	0	7	13	194	188	161	14.4
FrxA_R	V225d	100	24	0	0	1	24	621	598	1.16e-08	48.1
FrxA_R	V225d	100	7	0	0	7	13	194	188	161	14.4
FrxA_R	Tx30a	100	24	0	0	1	24	621	598	1.16e-08	48.1
FrxA_R	Tx30a	100	7	0	0	7	13	194	188	161	14.4
FrxA_R	Shi112	100	24	0	0	1	24	621	598	1.16e-08	48.1
FrxA_R	Shi112	100	7	0	0	7	13	194	188	161	14.4
FrxA_R	PNG84	100	24	0	0	1	24	621	598	1.16e-08	48.1
FrxA_R	PNG84	100	7	0	0	7	13	194	188	161	14.4
FrxA_R	India7	100	24	0	0	1	24	621	598	1.16e-08	48.1
FrxA_R	India7	100	7	0	0	7	13	194	188	161	14.4
FrxA_R	Hp26695	100	24	0	0	1	24	621	598	1.16e-08	48.1
FrxA_R	Hp26695	100	7	0	0	7	13	194	188	161	14.4
FrxA_R	G27	100	24	0	0	1	24	600	577	1.16e-08	48.1
FrxA_R	G27	100	7	0	0	7	13	173	167	161	14.4
FrxA_R	DU15	100	24	0	0	1	24	621	598	1.16e-08	48.1
FrxA_R	DU15	100	7	0	0	7	13	194	188	161	14.4
FrxA_R	GAM80Ai	100	24	0	0	1	24	621	598	1.16e-08	48.1
FrxA_R	GAM80Ai	100	7	0	0	7	13	194	188	161	14.4
FrxA_R	CC33C	100	24	0	0	1	24	621	598	1.16e-08	48.1
FrxA_R	CC33C	100	7	0	0	7	13	194	188	161	14.4
FrxA_R	SouthAfrica7	100	24	0	0	1	24	621	598	1.16e-08	48.1
FrxA_R	V225d	100	24	0	0	1	24	621	598	1.16e-08	48.1
FrxA_R	V225d	100	7	0	0	7	13	194	188	161	14.4
FrxA_R	Shi112	100	24	0	0	1	24	621	598	1.16e-08	48.1
FrxA_R	Shi112	100	7	0	0	7	13	194	188	161	14.4
FrxA_R	PNG84	100	24	0	0	1	24	621	598	1.16e-08	48.1
FrxA_R	PNG84	100	7	0	0	7	13	194	188	161	14.4
FrxA_R	India7	100	24	0	0	1	24	621	598	1.16e-08	48.1
FrxA_R	India7	100	7	0	0	7	13	194	188	161	14.4
FrxA_R	G27	100	24	0	0	1	24	600	577	1.16e-08	48.1
FrxA_R	G27	100	7	0	0	7	13	173	167	161	14.4
FrxA_R	DU15	100	24	0	0	1	24	621	598	1.16e-08	48.1
FrxA_R	DU15	100	7	0	0	7	13	194	188	161	14.4
FrxA_R	KE76	100	24	0	0	1	24	621	598	1.16e-08	48.1
FrxA_R	KE76	100	7	0	0	7	13	194	188	161	14.4
FrxA_R	KE74	100	24	0	0	1	24	621	598	1.16e-08	48.1
FrxA_R	KE74	100	7	0	0	7	13	194	188	161	14.4
FrxA_R	KE69	100	24	0	0	1	24	621	598	1.16e-08	48.1
FrxA_R	KE69	100	7	0	0	7	13	194	188	161	14.4
FrxA_R	KE67	100	24	0	0	1	24	606	583	1.16e-08	48.1
FrxA_R	KE67	100	7	0	0	7	13	179	173	161	14.4
FrxA_R	KE65	100	24	0	0	1	24	606	583	1.16e-08	48.1
FrxA_R	KE65	100	7	0	0	7	13	179	173	161	14.4
FrxA_R	KE62	100	24	0	0	1	24	606	583	1.16e-08	48.1
FrxA_R	KE62	100	7	0	0	7	13	179	173	161	14.4
FrxA_R	KE61	100	24	0	0	1	24	525	502	1.16e-08	48.1
FrxA_R	KE61	100	7	0	0	7	13	98	92	161	14.4
FrxA_R	KE60	100	24	0	0	1	24	621	598	1.16e-08	48.1
FrxA_R	KE60	100	7	0	0	7	13	194	188	161	14.4
FrxA_R	KE54	100	24	0	0	1	24	621	598	1.16e-08	48.1
FrxA_R	KE54	100	7	0	0	7	13	194	188	161	14.4
FrxA_R	KE53	100	24	0	0	1	24	621	598	1.16e-08	48.1
FrxA_R	KE53	100	7	0	0	7	13	194	188	161	14.4
FrxA_R	KE47	100	24	0	0	1	24	621	598	1.16e-08	48.1
FrxA_R	KE47	100	7	0	0	7	13	194	188	161	14.4
FrxA_R	KE43	100	24	0	0	1	24	621	598	1.16e-08	48.1
FrxA_R	KE43	100	7	0	0	7	13	194	188	161	14.4
FrxA_R	KE28	100	24	0	0	1	24	606	583	1.16e-08	48.1
FrxA_R	KE28	100	7	0	0	7	13	179	173	161	14.4
FrxA_R	KE7	100	24	0	0	1	24	525	502	1.16e-08	48.1
FrxA_R	KE7	100	7	0	0	7	13	98	92	161	14.4
FrxA_R	KE21	100	24	0	0	1	24	621	598	1.16e-08	48.1
FrxA_R	KE21	100	7	0	0	7	13	194	188	161	14.4
FrxA_R	KE9	100	24	0	0	1	24	525	502	1.16e-08	48.1
FrxA_R	KE9	100	7	0	0	7	13	98	92	161	14.4
FrxA_R	CKIN8	100	24	0	0	1	24	525	502	1.16e-08	48.1
FrxA_R	CKIN8	100	7	0	0	7	13	98	92	161	14.4
FrxA_R	CKIN79	100	24	0	0	1	24	621	598	1.16e-08	48.1
FrxA_R	CKIN79	100	7	0	0	7	13	194	188	161	14.4
FrxA_R	CKIN78	100	24	0	0	1	24	621	598	1.16e-08	48.1
FrxA_R	CKIN78	100	7	0	0	7	13	194	188	161	14.4
FrxA_R	CKIN74	100	24	0	0	1	24	621	598	1.16e-08	48.1
FrxA_R	CKIN74	100	7	0	0	7	13	194	188	161	14.4
FrxA_R	CKIN70	100	24	0	0	1	24	621	598	1.16e-08	48.1
FrxA_R	CKIN70	100	7	0	0	7	13	194	188	161	14.4
FrxA_R	CKIN65	100	24	0	0	1	24	471	448	1.16e-08	48.1
FrxA_R	CKIN65	100	7	0	0	7	13	44	38	161	14.4
FrxA_R	CKIN56	100	24	0	0	1	24	620	597	1.16e-08	48.1
FrxA_R	CKIN56	100	7	0	0	7	13	194	188	161	14.4
FrxA_R	CKIN54	100	24	0	0	1	24	621	598	1.16e-08	48.1
FrxA_R	CKIN54	100	7	0	0	7	13	194	188	161	14.4
FrxA_R	CKIN52	100	24	0	0	1	24	621	598	1.16e-08	48.1
FrxA_R	CKIN52	100	7	0	0	7	13	194	188	161	14.4
FrxA_R	CKIN5	100	24	0	0	1	24	525	502	1.16e-08	48.1
FrxA_R	CKIN5	100	7	0	0	7	13	98	92	161	14.4
FrxA_R	CKIN4	100	24	0	0	1	24	609	586	1.16e-08	48.1
FrxA_R	CKIN4	100	7	0	0	7	13	182	176	161	14.4
FrxA_R	CKIN47	100	24	0	0	1	24	525	502	1.16e-08	48.1
FrxA_R	CKIN47	100	7	0	0	7	13	98	92	161	14.4
FrxA_R	CKIN44	100	24	0	0	1	24	606	583	1.16e-08	48.1
FrxA_R	CKIN44	100	7	0	0	7	13	179	173	161	14.4
FrxA_R	CKIN37	100	24	0	0	1	24	621	598	1.16e-08	48.1
FrxA_R	CKIN37	100	7	0	0	7	13	194	188	161	14.4
FrxA_R	CKIN32	100	24	0	0	1	24	621	598	1.16e-08	48.1
FrxA_R	CKIN32	100	7	0	0	7	13	194	188	161	14.4
FrxA_R	CKIN31	100	24	0	0	1	24	621	598	1.16e-08	48.1
FrxA_R	CKIN31	100	7	0	0	7	13	194	188	161	14.4
FrxA_R	CKIN3	100	24	0	0	1	24	621	598	1.16e-08	48.1
FrxA_R	CKIN3	100	7	0	0	7	13	194	188	161	14.4
FrxA_R	CKIN29	100	24	0	0	1	24	621	598	1.16e-08	48.1
FrxA_R	CKIN29	100	7	0	0	7	13	194	188	161	14.4
FrxA_R	CKIN28	100	24	0	0	1	24	621	598	1.16e-08	48.1
FrxA_R	CKIN28	100	7	0	0	7	13	194	188	161	14.4
FrxA_R	CKIN27	100	24	0	0	1	24	621	598	1.16e-08	48.1
FrxA_R	CKIN27	100	7	0	0	7	13	194	188	161	14.4
FrxA_R	CKIN25	100	24	0	0	1	24	621	598	1.16e-08	48.1
FrxA_R	CKIN25	100	7	0	0	7	13	194	188	161	14.4
FrxA_R	CKIN22	100	24	0	0	1	24	621	598	1.16e-08	48.1
FrxA_R	CKIN22	100	7	0	0	7	13	194	188	161	14.4
FrxA_R	CKIN2	100	24	0	0	1	24	525	502	1.16e-08	48.1
FrxA_R	CKIN2	100	7	0	0	7	13	98	92	161	14.4
FrxA_R	CKIN17	100	24	0	0	1	24	525	502	1.16e-08	48.1
FrxA_R	CKIN17	100	7	0	0	7	13	98	92	161	14.4
FrxA_R	CKIN15	100	24	0	0	1	24	525	502	1.16e-08	48.1
FrxA_R	CKIN15	100	7	0	0	7	13	98	92	161	14.4
FrxA_R	CKIN132	100	24	0	0	1	24	621	598	1.16e-08	48.1
FrxA_R	CKIN132	100	7	0	0	7	13	194	188	161	14.4
FrxA_R	CKIN129	100	24	0	0	1	24	621	598	1.16e-08	48.1
FrxA_R	CKIN129	100	7	0	0	7	13	194	188	161	14.4
FrxA_R	CKIN123	100	24	0	0	1	24	621	598	1.16e-08	48.1
FrxA_R	CKIN123	100	7	0	0	7	13	194	188	161	14.4
FrxA_R	CKIN122	100	24	0	0	1	24	621	598	1.16e-08	48.1
FrxA_R	CKIN122	100	7	0	0	7	13	194	188	161	14.4
FrxA_R	CKIN120	100	24	0	0	1	24	621	598	1.16e-08	48.1
FrxA_R	CKIN120	100	7	0	0	7	13	194	188	161	14.4
FrxA_R	CKIN117	100	24	0	0	1	24	621	598	1.16e-08	48.1
FrxA_R	CKIN117	100	7	0	0	7	13	194	188	161	14.4
FrxA_R	CKIN110	100	24	0	0	1	24	621	598	1.16e-08	48.1
FrxA_R	CKIN110	100	7	0	0	7	13	194	188	161	14.4
FrxA_R	CKIN109	100	24	0	0	1	24	621	598	1.16e-08	48.1
FrxA_R	CKIN109	100	7	0	0	7	13	194	188	161	14.4
FrxA_R	CKIN107	100	24	0	0	1	24	621	598	1.16e-08	48.1
FrxA_R	CKIN107	100	7	0	0	7	13	194	188	161	14.4
FrxA_R	CKIN106	100	24	0	0	1	24	621	598	1.16e-08	48.1
FrxA_R	CKIN106	100	7	0	0	7	13	194	188	161	14.4
FrxA_R	CKIN102	100	24	0	0	1	24	621	598	1.16e-08	48.1
FrxA_R	CKIN102	100	7	0	0	7	13	194	188	161	14.4
FrxA_R	CKIN100	100	24	0	0	1	24	621	598	1.16e-08	48.1
FrxA_R	CKIN100	100	7	0	0	7	13	194	188	161	14.4
FrxA_R	CKIN10	100	24	0	0	1	24	621	598	1.16e-08	48.1
FrxA_R	CKIN10	100	7	0	0	7	13	194	188	161	14.4
FrxA_R	CKIN1	100	24	0	0	1	24	609	586	1.16e-08	48.1
FrxA_R	CKIN1	100	7	0	0	7	13	182	176	161	14.4
FrxA_R	KIN94	100	24	0	0	1	24	621	598	1.16e-08	48.1
FrxA_R	KIN94	100	7	0	0	7	13	194	188	161	14.4
FrxA_R	KIN86	100	24	0	0	1	24	525	502	1.16e-08	48.1
FrxA_R	KIN86	100	7	0	0	7	13	98	92	161	14.4
FrxA_R	KIN82	100	24	0	0	1	24	621	598	1.16e-08	48.1
FrxA_R	KIN82	100	7	0	0	7	13	194	188	161	14.4
FrxA_R	KIN81	100	24	0	0	1	24	621	598	1.16e-08	48.1
FrxA_R	KIN81	100	7	0	0	7	13	194	188	161	14.4
FrxA_R	KIN77	100	24	0	0	1	24	621	598	1.16e-08	48.1
FrxA_R	KIN77	100	7	0	0	7	13	194	188	161	14.4
FrxA_R	KIN74	100	24	0	0	1	24	525	502	1.16e-08	48.1
FrxA_R	KIN74	100	7	0	0	7	13	98	92	161	14.4
FrxA_R	KIN73	100	24	0	0	1	24	621	598	1.16e-08	48.1
FrxA_R	KIN73	100	7	0	0	7	13	194	188	161	14.4
FrxA_R	KIN68	100	24	0	0	1	24	621	598	1.16e-08	48.1
FrxA_R	KIN68	100	7	0	0	7	13	194	188	161	14.4
FrxA_R	KIN65	100	24	0	0	1	24	621	598	1.16e-08	48.1
FrxA_R	KIN65	100	7	0	0	7	13	194	188	161	14.4
FrxA_R	KIN61	100	24	0	0	1	24	621	598	1.16e-08	48.1
FrxA_R	KIN61	100	7	0	0	7	13	194	188	161	14.4
FrxA_R	KIN58	100	24	0	0	1	24	621	598	1.16e-08	48.1
FrxA_R	KIN58	100	7	0	0	7	13	194	188	161	14.4
FrxA_R	KIN53	100	24	0	0	1	24	621	598	1.16e-08	48.1
FrxA_R	KIN53	100	7	0	0	7	13	194	188	161	14.4
FrxA_R	KIN5	100	24	0	0	1	24	621	598	1.16e-08	48.1
FrxA_R	KIN5	100	7	0	0	7	13	194	188	161	14.4
FrxA_R	KIN14	100	24	0	0	1	24	621	598	1.16e-08	48.1
FrxA_R	KIN14	100	7	0	0	7	13	194	188	161	14.4
FrxA_R	KIN122	100	24	0	0	1	24	621	598	1.16e-08	48.1
FrxA_R	KIN122	100	7	0	0	7	13	194	188	161	14.4
FrxA_R	KIN121	100	24	0	0	1	24	525	502	1.16e-08	48.1
FrxA_R	KIN121	100	7	0	0	7	13	98	92	161	14.4
FrxA_R	KIN120	100	24	0	0	1	24	621	598	1.16e-08	48.1
FrxA_R	KIN120	100	7	0	0	7	13	194	188	161	14.4
FrxA_R	KIN119	100	24	0	0	1	24	621	598	1.16e-08	48.1
FrxA_R	KIN119	100	7	0	0	7	13	194	188	161	14.4
FrxA_R	KIN118	100	24	0	0	1	24	621	598	1.16e-08	48.1
FrxA_R	KIN118	100	7	0	0	7	13	194	188	161	14.4
FrxA_R	KIN117	100	24	0	0	1	24	621	598	1.16e-08	48.1
FrxA_R	KIN117	100	7	0	0	7	13	194	188	161	14.4
FrxA_R	KIN114	100	24	0	0	1	24	621	598	1.16e-08	48.1
FrxA_R	KIN114	100	7	0	0	7	13	194	188	161	14.4
FrxA_R	KIN112	100	24	0	0	1	24	621	598	1.16e-08	48.1
FrxA_R	KIN112	100	8	0	0	6	13	195	188	41	16.4
FrxA_R	KE46	100	23	0	0	2	24	620	598	4.57e-08	46.1
FrxA_R	KE46	100	7	0	0	7	13	194	188	161	14.4
FrxA_R	KE22	100	22	0	0	3	24	619	598	1.81e-07	44.1
FrxA_R	KE22	100	7	0	0	7	13	194	188	161	14.4
FrxA_R	CKIN36	100	22	0	0	3	24	619	598	1.81e-07	44.1
FrxA_R	CKIN36	100	7	0	0	7	13	194	188	161	14.4
FrxA_R	KIN88	100	22	0	0	3	24	619	598	1.81e-07	44.1
FrxA_R	KIN88	100	7	0	0	7	13	194	188	161	14.4
FrxA_R	GAM71Ai	100	21	0	0	1	21	624	604	7.14e-07	42.1
FrxA_R	GAM71Ai	100	7	0	0	7	13	197	191	161	14.4
FrxA_R	GAM71Ai	100	21	0	0	1	21	624	604	7.14e-07	42.1
FrxA_R	GAM71Ai	100	7	0	0	7	13	197	191	161	14.4
FrxA_R	CKIN60	100	21	0	0	4	24	618	598	7.14e-07	42.1
FrxA_R	CKIN60	100	7	0	0	7	13	194	188	161	14.4
FrxA_R	SouthAfrica50	95.833	24	1	0	1	24	525	502	2.82e-06	40.1
FrxA_R	SouthAfrica50	100	8	0	0	6	13	99	92	41	16.4
FrxA_R	SA253C	95.833	24	1	0	1	24	621	598	2.82e-06	40.1
FrxA_R	SA253C	100	7	0	0	7	13	194	188	161	14.4
FrxA_R	SA253A	95.833	24	1	0	1	24	621	598	2.82e-06	40.1
FrxA_R	SA253A	100	7	0	0	7	13	194	188	161	14.4
FrxA_R	SA233C	100	20	0	0	5	24	617	598	2.82e-06	40.1
FrxA_R	SA233C	100	7	0	0	7	13	194	188	161	14.4
FrxA_R	SA233A	100	20	0	0	5	24	617	598	2.82e-06	40.1
FrxA_R	SA233A	100	7	0	0	7	13	194	188	161	14.4
FrxA_R	SA222C	100	20	0	0	5	24	617	598	2.82e-06	40.1
FrxA_R	SA222C	100	7	0	0	7	13	194	188	161	14.4
FrxA_R	SA221C	95.833	24	1	0	1	24	621	598	2.82e-06	40.1
FrxA_R	SA221C	100	7	0	0	7	13	194	188	161	14.4
FrxA_R	SA221A	95.833	24	1	0	1	24	621	598	2.82e-06	40.1
FrxA_R	SA221A	100	7	0	0	7	13	194	188	161	14.4
FrxA_R	SA175C	95.833	24	1	0	1	24	621	598	2.82e-06	40.1
FrxA_R	SA175C	100	7	0	0	7	13	194	188	161	14.4
FrxA_R	SA175A	95.833	24	1	0	1	24	621	598	2.82e-06	40.1
FrxA_R	SA175A	100	7	0	0	7	13	194	188	161	14.4
FrxA_R	SA173C	100	20	0	0	5	24	617	598	2.82e-06	40.1
FrxA_R	SA173C	100	7	0	0	7	13	194	188	161	14.4
FrxA_R	SA173A	100	20	0	0	5	24	617	598	2.82e-06	40.1
FrxA_R	SA173A	100	7	0	0	7	13	194	188	161	14.4
FrxA_R	SA173A	100	20	0	0	5	24	617	598	2.82e-06	40.1
FrxA_R	SA173A	100	7	0	0	7	13	194	188	161	14.4
FrxA_R	SA156C	95.833	24	1	0	1	24	621	598	2.82e-06	40.1
FrxA_R	SA156C	100	7	0	0	7	13	194	188	161	14.4
FrxA_R	SA156A	95.833	24	1	0	1	24	621	598	2.82e-06	40.1
FrxA_R	SA156A	100	7	0	0	7	13	194	188	161	14.4
FrxA_R	SA47C	95.833	24	1	0	1	24	621	598	2.82e-06	40.1
FrxA_R	SA47A	95.833	24	1	0	1	24	621	598	2.82e-06	40.1
FrxA_R	SA46C	95.833	24	1	0	1	24	621	598	2.82e-06	40.1
FrxA_R	SA34C	95.833	24	1	0	1	24	621	598	2.82e-06	40.1
FrxA_R	SA34C	100	8	0	0	6	13	195	188	41	16.4
FrxA_R	SA34A	95.833	24	1	0	1	24	621	598	2.82e-06	40.1
FrxA_R	SA34A	100	8	0	0	6	13	195	188	41	16.4
FrxA_R	SA31C	95.833	24	1	0	1	24	621	598	2.82e-06	40.1
FrxA_R	SA31C	100	8	0	0	6	13	195	188	41	16.4
FrxA_R	K26A1	100	20	0	0	5	24	617	598	2.82e-06	40.1
FrxA_R	K26A1	100	8	0	0	6	13	195	188	41	16.4
FrxA_R	GAMchJs117Ai	100	20	0	0	5	24	617	598	2.82e-06	40.1
FrxA_R	GAMchJs117Ai	100	7	0	0	7	13	194	188	161	14.4
FrxA_R	GAM231Ai	100	20	0	0	5	24	617	598	2.82e-06	40.1
FrxA_R	GAM231Ai	100	7	0	0	7	13	194	188	161	14.4
FrxA_R	GAM119Bi	100	20	0	0	5	24	617	598	2.82e-06	40.1
FrxA_R	GAM119Bi	100	7	0	0	7	13	194	188	161	14.4
FrxA_R	GAM101Biv	100	20	0	0	5	24	617	598	2.82e-06	40.1
FrxA_R	GAM101Biv	100	7	0	0	7	13	194	188	161	14.4
FrxA_R	HPAG1	100	20	0	0	5	24	521	502	2.82e-06	40.1
FrxA_R	HPAG1	100	7	0	0	7	13	98	92	161	14.4
FrxA_R	F16	100	20	0	0	5	24	521	502	2.82e-06	40.1
FrxA_R	F16	100	7	0	0	7	13	98	92	161	14.4
FrxA_R	K26A1	100	20	0	0	5	24	617	598	2.82e-06	40.1
FrxA_R	K26A1	100	8	0	0	6	13	195	188	41	16.4
FrxA_R	HPAG1	100	20	0	0	5	24	521	502	2.82e-06	40.1
FrxA_R	HPAG1	100	7	0	0	7	13	98	92	161	14.4
FrxA_R	F16	100	20	0	0	5	24	521	502	2.82e-06	40.1
FrxA_R	F16	100	7	0	0	7	13	98	92	161	14.4
FrxA_R	KE91	95.833	24	1	0	1	24	621	598	2.82e-06	40.1
FrxA_R	KE91	100	7	0	0	7	13	194	188	161	14.4
FrxA_R	KE78	100	20	0	0	5	24	521	502	2.82e-06	40.1
FrxA_R	KE78	100	7	0	0	7	13	98	92	161	14.4
FrxA_R	KE38	100	20	0	0	5	24	617	598	2.82e-06	40.1
FrxA_R	KE38	100	7	0	0	7	13	194	188	161	14.4
FrxA_R	KE37	100	20	0	0	5	24	617	598	2.82e-06	40.1
FrxA_R	KE37	100	7	0	0	7	13	194	188	161	14.4
FrxA_R	KE30	100	20	0	0	5	24	617	598	2.82e-06	40.1
FrxA_R	KE30	100	7	0	0	7	13	194	188	161	14.4
FrxA_R	KE19	100	20	0	0	5	24	617	598	2.82e-06	40.1
FrxA_R	KE19	100	7	0	0	7	13	194	188	161	14.4
FrxA_R	CKIN66	100	20	0	0	5	24	617	598	2.82e-06	40.1
FrxA_R	CKIN66	100	7	0	0	7	13	194	188	161	14.4
FrxA_R	CKIN58	100	20	0	0	5	24	617	598	2.82e-06	40.1
FrxA_R	CKIN58	100	7	0	0	7	13	194	188	161	14.4
FrxA_R	CKIN41	100	20	0	0	5	24	617	598	2.82e-06	40.1
FrxA_R	CKIN41	100	7	0	0	7	13	194	188	161	14.4
FrxA_R	CKIN35	100	20	0	0	5	24	512	493	2.82e-06	40.1
FrxA_R	CKIN35	100	7	0	0	7	13	89	83	161	14.4
FrxA_R	CKIN127	100	20	0	0	5	24	617	598	2.82e-06	40.1
FrxA_R	CKIN127	100	7	0	0	7	13	194	188	161	14.4
FrxA_R	CKIN125	100	20	0	0	5	24	617	598	2.82e-06	40.1
FrxA_R	CKIN125	100	7	0	0	7	13	194	188	161	14.4
FrxA_R	CKIN119	95.833	24	1	0	1	24	621	598	2.82e-06	40.1
FrxA_R	CKIN119	100	7	0	0	7	13	194	188	161	14.4
FrxA_R	CKIN118	100	20	0	0	5	24	617	598	2.82e-06	40.1
FrxA_R	CKIN118	100	7	0	0	7	13	194	188	161	14.4
FrxA_R	CKIN116	100	20	0	0	5	24	617	598	2.82e-06	40.1
FrxA_R	CKIN116	100	7	0	0	7	13	194	188	161	14.4
FrxA_R	KIN99	100	20	0	0	5	24	512	493	2.82e-06	40.1
FrxA_R	KIN99	100	7	0	0	7	13	89	83	161	14.4
FrxA_R	KIN8	100	20	0	0	5	24	617	598	2.82e-06	40.1
FrxA_R	KIN8	100	7	0	0	7	13	194	188	161	14.4
FrxA_R	KIN38	100	20	0	0	5	24	617	598	2.82e-06	40.1
FrxA_R	KIN38	100	7	0	0	7	13	194	188	161	14.4
FrxA_R	KIN115	100	20	0	0	5	24	620	601	2.82e-06	40.1
FrxA_R	KIN115	100	7	0	0	7	13	197	191	161	14.4
FrxA_R	KIN104	95.833	24	1	0	1	24	621	598	2.82e-06	40.1
FrxA_R	KIN104	100	7	0	0	7	13	194	188	161	14.4
FrxA_R	KIN100	100	20	0	0	5	24	617	598	2.82e-06	40.1
FrxA_R	KIN100	100	7	0	0	7	13	194	188	161	14.4
FrxA_R	L7	96	25	0	1	1	24	622	598	0.000174	34.2
FrxA_R	L7	100	7	0	0	7	13	194	188	161	14.4
FrxA_R	L7	96	25	0	1	1	24	622	598	0.000174	34.2
FrxA_R	L7	100	7	0	0	7	13	194	188	161	14.4
FrxA_R	CKIN39	96	25	0	1	1	24	622	598	0.000174	34.2
FrxA_R	CKIN39	100	7	0	0	7	13	194	188	161	14.4
FrxA_R	CKIN12	96	25	0	1	1	24	622	598	0.000174	34.2
FrxA_R	CKIN12	100	7	0	0	7	13	194	188	161	14.4
FrxA_R	SA155C	95.833	24	0	1	1	24	620	598	0.000688	32.2
FrxA_R	CKIN14	95.833	24	0	1	1	24	620	598	0.000688	32.2
FrxA_R	CKIN14	100	7	0	0	7	13	194	188	161	14.4
FrxA_R	KIN12	95	20	1	0	5	24	617	598	0.000688	32.2
FrxA_R	KIN12	100	7	0	0	7	13	194	188	161	14.4
FrxA_R	SA303C	100	8	0	0	6	13	273	266	41	16.4
FrxA_R	SA173C	100	8	0	0	6	13	273	266	41	16.4
FrxA_R	SA173C	100	7	0	0	9	15	544	538	161	14.4
FrxA_R	SA173A	100	8	0	0	6	13	273	266	41	16.4
FrxA_R	SA173A	100	7	0	0	9	15	544	538	161	14.4
FrxA_R	SA173A	100	8	0	0	6	13	273	266	41	16.4
FrxA_R	SA173A	100	7	0	0	9	15	544	538	161	14.4
FrxA_R	GAM119Bi	100	8	0	0	15	22	335	342	41	16.4
FrxA_R	GAM119Bi	100	7	0	0	7	13	272	266	161	14.4
FrxA_R	GAM119Bi	100	7	0	0	9	15	544	538	161	14.4
FrxA_R	GAM100Ai	100	8	0	0	6	13	273	266	41	16.4
FrxA_R	G27	100	8	0	0	6	13	273	266	41	16.4
FrxA_R	G27	100	7	0	0	8	14	514	520	161	14.4
FrxA_R	G27	100	7	0	0	9	15	544	538	161	14.4
FrxA_R	G27	100	8	0	0	6	13	273	266	41	16.4
FrxA_R	G27	100	7	0	0	8	14	514	520	161	14.4
FrxA_R	G27	100	7	0	0	9	15	544	538	161	14.4
FrxA_R	KE54	100	8	0	0	6	13	273	266	41	16.4
FrxA_R	KE54	100	7	0	0	9	15	544	538	161	14.4
FrxA_R	KE46	100	8	0	0	6	13	273	266	41	16.4
FrxA_R	KE46	100	7	0	0	9	15	544	538	161	14.4
FrxA_R	CKIN74	100	8	0	0	6	13	273	266	41	16.4
FrxA_R	CKIN74	100	7	0	0	9	15	547	541	161	14.4
FrxA_R	CKIN35	100	8	0	0	6	13	273	266	41	16.4
FrxA_R	CKIN35	100	7	0	0	9	15	544	538	161	14.4
FrxA_R	KIN99	100	8	0	0	6	13	273	266	41	16.4
FrxA_R	KIN99	100	7	0	0	9	15	543	537	161	14.4
FrxA_R	SouthAfrica7	100	7	0	0	9	15	544	538	161	14.4
FrxA_R	SNT49	100	7	0	0	9	15	511	505	161	14.4
FrxA_R	SA300C	100	7	0	0	9	15	544	538	161	14.4
FrxA_R	SA300A	100	7	0	0	9	15	544	538	161	14.4
FrxA_R	SA252A	100	7	0	0	9	15	544	538	161	14.4
FrxA_R	SA233C	100	7	0	0	9	15	544	538	161	14.4
FrxA_R	SA233A	100	7	0	0	9	15	544	538	161	14.4
FrxA_R	SA227C	100	7	0	0	7	13	272	266	161	14.4
FrxA_R	SA227C	100	7	0	0	9	15	544	538	161	14.4
FrxA_R	SA226A	100	7	0	0	8	14	514	520	161	14.4
FrxA_R	SA226A	100	7	0	0	9	15	544	538	161	14.4
FrxA_R	SA216C	100	7	0	0	8	14	514	520	161	14.4
FrxA_R	SA216C	100	7	0	0	9	15	544	538	161	14.4
FrxA_R	SA216A	100	7	0	0	8	14	514	520	161	14.4
FrxA_R	SA216A	100	7	0	0	9	15	544	538	161	14.4
FrxA_R	SA215C	100	7	0	0	8	14	514	520	161	14.4
FrxA_R	SA215C	100	7	0	0	9	15	544	538	161	14.4
FrxA_R	SA214C	100	7	0	0	8	14	514	520	161	14.4
FrxA_R	SA214C	100	7	0	0	9	15	544	538	161	14.4
FrxA_R	SA214A	100	7	0	0	8	14	514	520	161	14.4
FrxA_R	SA214A	100	7	0	0	9	15	544	538	161	14.4
FrxA_R	SA210C	100	7	0	0	9	15	544	538	161	14.4
FrxA_R	SA210A	100	7	0	0	9	15	544	538	161	14.4
FrxA_R	SA175C	100	7	0	0	9	15	544	538	161	14.4
FrxA_R	SA174A	100	7	0	0	9	15	544	538	161	14.4
FrxA_R	SA172A	100	7	0	0	8	14	514	520	161	14.4
FrxA_R	SA172A	100	7	0	0	9	15	544	538	161	14.4
FrxA_R	SA171C	100	7	0	0	8	14	514	520	161	14.4
FrxA_R	SA171C	100	7	0	0	9	15	544	538	161	14.4
FrxA_R	SA171A	100	7	0	0	8	14	514	520	161	14.4
FrxA_R	SA171A	100	7	0	0	9	15	544	538	161	14.4
FrxA_R	SA170C	100	7	0	0	7	13	272	266	161	14.4
FrxA_R	SA170C	100	7	0	0	9	15	544	538	161	14.4
FrxA_R	SA170A	100	7	0	0	7	13	272	266	161	14.4
FrxA_R	SA170A	100	7	0	0	9	15	544	538	161	14.4
FrxA_R	SA169C	100	7	0	0	9	15	511	505	161	14.4
FrxA_R	SA169A	100	7	0	0	9	15	511	505	161	14.4
FrxA_R	SA168C	100	7	0	0	9	15	544	538	161	14.4
FrxA_R	SA165C	100	7	0	0	8	14	514	520	161	14.4
FrxA_R	SA165C	100	7	0	0	9	15	544	538	161	14.4
FrxA_R	SA165A	100	7	0	0	8	14	514	520	161	14.4
FrxA_R	SA165A	100	7	0	0	9	15	544	538	161	14.4
FrxA_R	SA164C	100	7	0	0	8	14	514	520	161	14.4
FrxA_R	SA164C	100	7	0	0	9	15	544	538	161	14.4
FrxA_R	SA164A	100	7	0	0	8	14	514	520	161	14.4
FrxA_R	SA164A	100	7	0	0	9	15	544	538	161	14.4
FrxA_R	SA163C	100	7	0	0	9	15	544	538	161	14.4
FrxA_R	SA163A	100	7	0	0	9	15	544	538	161	14.4
FrxA_R	SA162C	100	7	0	0	7	13	272	266	161	14.4
FrxA_R	SA162C	100	7	0	0	9	15	544	538	161	14.4
FrxA_R	SA162A	100	7	0	0	7	13	272	266	161	14.4
FrxA_R	SA162A	100	7	0	0	9	15	544	538	161	14.4
FrxA_R	SA161C	100	7	0	0	7	13	272	266	161	14.4
FrxA_R	SA161C	100	7	0	0	9	15	544	538	161	14.4
FrxA_R	SA161A	100	7	0	0	7	13	272	266	161	14.4
FrxA_R	SA161A	100	7	0	0	9	15	544	538	161	14.4
FrxA_R	SA160C	100	7	0	0	9	15	544	538	161	14.4
FrxA_R	SA160A	100	7	0	0	9	15	544	538	161	14.4
FrxA_R	SA157C	100	7	0	0	7	13	272	266	161	14.4
FrxA_R	SA157C	100	7	0	0	9	15	544	538	161	14.4
FrxA_R	SA157A	100	7	0	0	7	13	272	266	161	14.4
FrxA_R	SA157A	100	7	0	0	9	15	544	538	161	14.4
FrxA_R	SA156C	100	7	0	0	8	14	514	520	161	14.4
FrxA_R	SA156C	100	7	0	0	9	15	544	538	161	14.4
FrxA_R	SA156A	100	7	0	0	8	14	514	520	161	14.4
FrxA_R	SA156A	100	7	0	0	9	15	544	538	161	14.4
FrxA_R	SA47C	100	7	0	0	9	15	544	538	161	14.4
FrxA_R	SA47A	100	7	0	0	9	15	544	538	161	14.4
FrxA_R	SA46C	100	7	0	0	9	15	544	538	161	14.4
FrxA_R	SA45C	100	7	0	0	7	13	272	266	161	14.4
FrxA_R	SA45C	100	7	0	0	9	15	544	538	161	14.4
FrxA_R	SA45C	100	7	0	0	7	13	272	266	161	14.4
FrxA_R	SA45C	100	7	0	0	9	15	544	538	161	14.4
FrxA_R	SA45A	100	7	0	0	7	13	272	266	161	14.4
FrxA_R	SA45A	100	7	0	0	9	15	544	538	161	14.4
FrxA_R	SA37C	100	7	0	0	8	14	514	520	161	14.4
FrxA_R	SA37C	100	7	0	0	9	15	544	538	161	14.4
FrxA_R	SA37A	100	7	0	0	8	14	514	520	161	14.4
FrxA_R	SA37A	100	7	0	0	9	15	544	538	161	14.4
FrxA_R	SA30C	100	7	0	0	7	13	272	266	161	14.4
FrxA_R	SA30C	100	7	0	0	9	15	544	538	161	14.4
FrxA_R	SA30A	100	7	0	0	7	13	272	266	161	14.4
FrxA_R	SA30A	100	7	0	0	9	15	544	538	161	14.4
FrxA_R	SA29C	100	7	0	0	9	15	544	538	161	14.4
FrxA_R	K26A1	100	7	0	0	9	15	544	538	161	14.4
FrxA_R	GAMchJs117Ai	100	7	0	0	7	13	272	266	161	14.4
FrxA_R	GAMchJs117Ai	100	7	0	0	9	15	544	538	161	14.4
FrxA_R	GAM239Bi	100	7	0	0	7	13	272	266	161	14.4
FrxA_R	GAM239Bi	100	7	0	0	9	15	544	538	161	14.4
FrxA_R	GAM231Ai	100	7	0	0	7	13	272	266	161	14.4
FrxA_R	GAM231Ai	100	7	0	0	9	15	544	538	161	14.4
FrxA_R	GAM105Ai	100	7	0	0	7	13	272	266	161	14.4
FrxA_R	GAM105Ai	100	7	0	0	18	24	606	600	161	14.4
FrxA_R	GAM80Ai	100	7	0	0	7	13	272	266	161	14.4
FrxA_R	GAM80Ai	100	7	0	0	15	21	335	341	161	14.4
FrxA_R	GAM80Ai	100	7	0	0	9	15	544	538	161	14.4
FrxA_R	GAM71Ai	100	7	0	0	7	13	272	266	161	14.4
FrxA_R	CC33C	100	7	0	0	8	14	514	520	161	14.4
FrxA_R	CC33C	100	7	0	0	9	15	544	538	161	14.4
FrxA_R	V225d	100	7	0	0	9	15	544	538	161	14.4
FrxA_R	V225d	100	7	0	0	17	23	598	592	161	14.4
FrxA_R	Tx30a	100	7	0	0	8	14	514	520	161	14.4
FrxA_R	Tx30a	100	7	0	0	9	15	544	538	161	14.4
FrxA_R	Shi112	100	7	0	0	9	15	544	538	161	14.4
FrxA_R	Shi112	100	7	0	0	17	23	598	592	161	14.4
FrxA_R	L7	100	7	0	0	8	14	514	520	161	14.4
FrxA_R	L7	100	7	0	0	9	15	544	538	161	14.4
FrxA_R	HPAG1	100	7	0	0	8	14	514	520	161	14.4
FrxA_R	HPAG1	100	7	0	0	9	15	544	538	161	14.4
FrxA_R	Hp26695	100	7	0	0	8	14	514	520	161	14.4
FrxA_R	Hp26695	100	7	0	0	9	15	544	538	161	14.4
FrxA_R	F16	100	7	0	0	9	15	544	538	161	14.4
FrxA_R	F16	100	7	0	0	17	23	598	592	161	14.4
FrxA_R	DU15	100	7	0	0	9	15	544	538	161	14.4
FrxA_R	DU15	100	7	0	0	17	23	598	592	161	14.4
FrxA_R	GAM80Ai	100	7	0	0	7	13	272	266	161	14.4
FrxA_R	GAM80Ai	100	7	0	0	15	21	335	341	161	14.4
FrxA_R	GAM80Ai	100	7	0	0	9	15	544	538	161	14.4
FrxA_R	GAM71Ai	100	7	0	0	7	13	272	266	161	14.4
FrxA_R	CC33C	100	7	0	0	8	14	514	520	161	14.4
FrxA_R	CC33C	100	7	0	0	9	15	544	538	161	14.4
FrxA_R	K26A1	100	7	0	0	9	15	544	538	161	14.4
FrxA_R	SouthAfrica7	100	7	0	0	9	15	544	538	161	14.4
FrxA_R	V225d	100	7	0	0	9	15	544	538	161	14.4
FrxA_R	V225d	100	7	0	0	17	23	598	592	161	14.4
FrxA_R	Shi112	100	7	0	0	9	15	544	538	161	14.4
FrxA_R	Shi112	100	7	0	0	17	23	598	592	161	14.4
FrxA_R	L7	100	7	0	0	8	14	514	520	161	14.4
FrxA_R	L7	100	7	0	0	9	15	544	538	161	14.4
FrxA_R	HPAG1	100	7	0	0	8	14	514	520	161	14.4
FrxA_R	HPAG1	100	7	0	0	9	15	544	538	161	14.4
FrxA_R	F16	100	7	0	0	9	15	544	538	161	14.4
FrxA_R	F16	100	7	0	0	17	23	598	592	161	14.4
FrxA_R	DU15	100	7	0	0	9	15	544	538	161	14.4
FrxA_R	DU15	100	7	0	0	17	23	598	592	161	14.4
FrxA_R	KE78	100	7	0	0	7	13	272	266	161	14.4
FrxA_R	KE78	100	7	0	0	9	15	544	538	161	14.4
FrxA_R	KE67	100	7	0	0	7	13	272	266	161	14.4
FrxA_R	KE67	100	7	0	0	9	15	544	538	161	14.4
FrxA_R	KE65	100	7	0	0	7	13	272	266	161	14.4
FrxA_R	KE65	100	7	0	0	9	15	544	538	161	14.4
FrxA_R	KE62	100	7	0	0	7	13	272	266	161	14.4
FrxA_R	KE62	100	7	0	0	9	15	544	538	161	14.4
FrxA_R	KE61	100	7	0	0	7	13	272	266	161	14.4
FrxA_R	KE61	100	7	0	0	9	15	544	538	161	14.4
FrxA_R	KE53	100	7	0	0	9	15	544	538	161	14.4
FrxA_R	KE47	100	7	0	0	7	13	272	266	161	14.4
FrxA_R	KE47	100	7	0	0	9	15	544	538	161	14.4
FrxA_R	KE38	100	7	0	0	9	15	544	538	161	14.4
FrxA_R	KE37	100	7	0	0	7	13	272	266	161	14.4
FrxA_R	KE37	100	7	0	0	9	15	544	538	161	14.4
FrxA_R	KE30	100	7	0	0	7	13	272	266	161	14.4
FrxA_R	KE30	100	7	0	0	9	15	544	538	161	14.4
FrxA_R	KE28	100	7	0	0	7	13	272	266	161	14.4
FrxA_R	KE28	100	7	0	0	9	15	544	538	161	14.4
FrxA_R	KE22	100	7	0	0	7	13	272	266	161	14.4
FrxA_R	KE22	100	7	0	0	9	15	544	538	161	14.4
FrxA_R	KE7	100	7	0	0	7	13	272	266	161	14.4
FrxA_R	KE7	100	7	0	0	9	15	544	538	161	14.4
FrxA_R	KE21	100	7	0	0	7	13	197	191	161	14.4
FrxA_R	KE21	100	7	0	0	9	15	469	463	161	14.4
FrxA_R	KE19	100	7	0	0	7	13	272	266	161	14.4
FrxA_R	KE19	100	7	0	0	9	15	544	538	161	14.4
FrxA_R	KE9	100	7	0	0	7	13	272	266	161	14.4
FrxA_R	KE9	100	7	0	0	9	15	544	538	161	14.4
FrxA_R	CKIN8	100	7	0	0	7	13	272	266	161	14.4
FrxA_R	CKIN8	100	7	0	0	9	15	544	538	161	14.4
FrxA_R	CKIN79	100	7	0	0	7	13	272	266	161	14.4
FrxA_R	CKIN79	100	7	0	0	15	21	335	341	161	14.4
FrxA_R	CKIN79	100	7	0	0	9	15	436	430	161	14.4
FrxA_R	CKIN70	100	7	0	0	7	13	272	266	161	14.4
FrxA_R	CKIN70	100	7	0	0	15	21	335	341	161	14.4
FrxA_R	CKIN70	100	7	0	0	9	15	436	430	161	14.4
FrxA_R	CKIN65	100	7	0	0	7	13	272	266	161	14.4
FrxA_R	CKIN65	100	7	0	0	9	15	544	538	161	14.4
FrxA_R	CKIN60	100	7	0	0	7	13	263	257	161	14.4
FrxA_R	CKIN60	100	7	0	0	9	15	535	529	161	14.4
FrxA_R	CKIN6	100	7	0	0	7	13	272	266	161	14.4
FrxA_R	CKIN6	100	7	0	0	15	21	335	341	161	14.4
FrxA_R	CKIN6	100	7	0	0	9	15	544	538	161	14.4
FrxA_R	CKIN6	100	7	0	0	18	24	646	640	161	14.4
FrxA_R	CKIN6	100	7	0	0	7	13	194	188	161	14.4
FrxA_R	CKIN59	100	7	0	0	7	13	272	266	161	14.4
FrxA_R	CKIN59	100	7	0	0	9	15	544	538	161	14.4
FrxA_R	CKIN56	100	7	0	0	7	13	272	266	161	14.4
FrxA_R	CKIN56	100	7	0	0	9	15	544	538	161	14.4
FrxA_R	CKIN54	100	7	0	0	7	13	212	206	161	14.4
FrxA_R	CKIN54	100	7	0	0	9	15	484	478	161	14.4
FrxA_R	CKIN52	100	7	0	0	7	13	272	266	161	14.4
FrxA_R	CKIN52	100	7	0	0	9	15	544	538	161	14.4
FrxA_R	CKIN5	100	7	0	0	7	13	272	266	161	14.4
FrxA_R	CKIN5	100	7	0	0	9	15	544	538	161	14.4
FrxA_R	CKIN44	100	7	0	0	7	13	272	266	161	14.4
FrxA_R	CKIN44	100	7	0	0	9	15	544	538	161	14.4
FrxA_R	CKIN39	100	7	0	0	8	14	514	520	161	14.4
FrxA_R	CKIN39	100	7	0	0	9	15	544	538	161	14.4
FrxA_R	CKIN37	100	7	0	0	7	13	212	206	161	14.4
FrxA_R	CKIN37	100	7	0	0	9	15	484	478	161	14.4
FrxA_R	CKIN32	100	7	0	0	7	13	272	266	161	14.4
FrxA_R	CKIN32	100	7	0	0	9	15	544	538	161	14.4
FrxA_R	CKIN31	100	7	0	0	7	13	272	266	161	14.4
FrxA_R	CKIN31	100	7	0	0	9	15	544	538	161	14.4
FrxA_R	CKIN3	100	7	0	0	7	13	272	266	161	14.4
FrxA_R	CKIN3	100	7	0	0	9	15	544	538	161	14.4
FrxA_R	CKIN27	100	7	0	0	7	13	272	266	161	14.4
FrxA_R	CKIN27	100	7	0	0	9	15	544	538	161	14.4
FrxA_R	CKIN25	100	7	0	0	7	13	272	266	161	14.4
FrxA_R	CKIN25	100	7	0	0	9	15	544	538	161	14.4
FrxA_R	CKIN2	100	7	0	0	7	13	272	266	161	14.4
FrxA_R	CKIN2	100	7	0	0	9	15	544	538	161	14.4
FrxA_R	CKIN17	100	7	0	0	7	13	272	266	161	14.4
FrxA_R	CKIN17	100	7	0	0	9	15	544	538	161	14.4
FrxA_R	CKIN15	100	7	0	0	7	13	272	266	161	14.4
FrxA_R	CKIN15	100	7	0	0	9	15	544	538	161	14.4
FrxA_R	CKIN14	100	7	0	0	7	13	272	266	161	14.4
FrxA_R	CKIN14	100	7	0	0	9	15	544	538	161	14.4
FrxA_R	CKIN130	100	7	0	0	7	13	272	266	161	14.4
FrxA_R	CKIN130	100	7	0	0	9	15	544	538	161	14.4
FrxA_R	CKIN125	100	7	0	0	7	13	272	266	161	14.4
FrxA_R	CKIN125	100	7	0	0	9	15	544	538	161	14.4
FrxA_R	CKIN124	100	7	0	0	7	13	272	266	161	14.4
FrxA_R	CKIN124	100	7	0	0	9	15	529	523	161	14.4
FrxA_R	CKIN123	100	7	0	0	7	13	272	266	161	14.4
FrxA_R	CKIN123	100	7	0	0	15	21	335	341	161	14.4
FrxA_R	CKIN123	100	7	0	0	9	15	544	538	161	14.4
FrxA_R	CKIN122	100	7	0	0	7	13	272	266	161	14.4
FrxA_R	CKIN122	100	7	0	0	9	15	544	538	161	14.4
FrxA_R	CKIN12	100	7	0	0	8	14	514	520	161	14.4
FrxA_R	CKIN12	100	7	0	0	9	15	544	538	161	14.4
FrxA_R	CKIN119	100	7	0	0	7	13	272	266	161	14.4
FrxA_R	CKIN119	100	7	0	0	9	15	526	520	161	14.4
FrxA_R	CKIN118	100	7	0	0	7	13	272	266	161	14.4
FrxA_R	CKIN118	100	7	0	0	9	15	544	538	161	14.4
FrxA_R	CKIN117	100	7	0	0	7	13	272	266	161	14.4
FrxA_R	CKIN117	100	7	0	0	9	15	544	538	161	14.4
FrxA_R	CKIN116	100	7	0	0	9	15	544	538	161	14.4
FrxA_R	CKIN115	100	7	0	0	7	13	272	266	161	14.4
FrxA_R	CKIN115	100	7	0	0	7	13	272	266	161	14.4
FrxA_R	CKIN111	100	7	0	0	7	13	272	266	161	14.4
FrxA_R	CKIN111	100	7	0	0	9	15	544	538	161	14.4
FrxA_R	CKIN110	100	7	0	0	7	13	272	266	161	14.4
FrxA_R	CKIN110	100	7	0	0	15	21	335	341	161	14.4
FrxA_R	CKIN110	100	7	0	0	9	15	544	538	161	14.4
FrxA_R	CKIN109	100	7	0	0	7	13	272	266	161	14.4
FrxA_R	CKIN109	100	7	0	0	9	15	544	538	161	14.4
FrxA_R	CKIN106	100	7	0	0	7	13	263	257	161	14.4
FrxA_R	CKIN106	100	7	0	0	9	15	535	529	161	14.4
FrxA_R	CKIN104	100	7	0	0	7	13	272	266	161	14.4
FrxA_R	CKIN104	100	7	0	0	9	15	544	538	161	14.4
FrxA_R	CKIN102	100	7	0	0	7	13	272	266	161	14.4
FrxA_R	CKIN102	100	7	0	0	9	15	544	538	161	14.4
FrxA_R	CKIN101	100	7	0	0	7	13	272	266	161	14.4
FrxA_R	CKIN101	100	7	0	0	9	15	544	538	161	14.4
FrxA_R	CKIN100	100	7	0	0	7	13	272	266	161	14.4
FrxA_R	CKIN100	100	7	0	0	15	21	335	341	161	14.4
FrxA_R	CKIN100	100	7	0	0	9	15	436	430	161	14.4
FrxA_R	KIN94	100	7	0	0	7	13	272	266	161	14.4
FrxA_R	KIN94	100	7	0	0	9	15	544	538	161	14.4
FrxA_R	KIN88	100	7	0	0	7	13	272	266	161	14.4
FrxA_R	KIN88	100	7	0	0	9	15	544	538	161	14.4
FrxA_R	KIN87	100	7	0	0	7	13	272	266	161	14.4
FrxA_R	KIN82	100	7	0	0	7	13	272	266	161	14.4
FrxA_R	KIN82	100	7	0	0	9	15	544	538	161	14.4
FrxA_R	KIN81	100	7	0	0	7	13	272	266	161	14.4
FrxA_R	KIN81	100	7	0	0	9	15	544	538	161	14.4
FrxA_R	KIN77	100	7	0	0	7	13	272	266	161	14.4
FrxA_R	KIN77	100	7	0	0	9	15	544	538	161	14.4
FrxA_R	KIN76	100	7	0	0	9	15	544	538	161	14.4
FrxA_R	KIN76	100	7	0	0	7	13	194	188	161	14.4
FrxA_R	KIN74	100	7	0	0	7	13	272	266	161	14.4
FrxA_R	KIN74	100	7	0	0	9	15	544	538	161	14.4
FrxA_R	KIN68	100	7	0	0	7	13	272	266	161	14.4
FrxA_R	KIN68	100	7	0	0	9	15	544	538	161	14.4
FrxA_R	KIN61	100	7	0	0	7	13	272	266	161	14.4
FrxA_R	KIN61	100	7	0	0	9	15	544	538	161	14.4
FrxA_R	KIN59	100	7	0	0	7	13	272	266	161	14.4
FrxA_R	KIN59	100	7	0	0	9	15	544	538	161	14.4
FrxA_R	KIN59	100	7	0	0	7	13	194	188	161	14.4
FrxA_R	KIN58	100	7	0	0	7	13	272	266	161	14.4
FrxA_R	KIN58	100	7	0	0	9	15	544	538	161	14.4
FrxA_R	KIN53	100	7	0	0	7	13	212	206	161	14.4
FrxA_R	KIN53	100	7	0	0	8	14	454	460	161	14.4
FrxA_R	KIN53	100	7	0	0	9	15	484	478	161	14.4
FrxA_R	KIN38	100	7	0	0	7	13	272	266	161	14.4
FrxA_R	KIN38	100	7	0	0	9	15	544	538	161	14.4
FrxA_R	KIN122	100	7	0	0	7	13	272	266	161	14.4
FrxA_R	KIN122	100	7	0	0	9	15	544	538	161	14.4
FrxA_R	KIN121	100	7	0	0	7	13	272	266	161	14.4
FrxA_R	KIN121	100	7	0	0	9	15	544	538	161	14.4
FrxA_R	KIN120	100	7	0	0	7	13	272	266	161	14.4
FrxA_R	KIN120	100	7	0	0	9	15	544	538	161	14.4
FrxA_R	KIN12	100	7	0	0	9	15	544	538	161	14.4
FrxA_R	KIN119	100	7	0	0	7	13	272	266	161	14.4
FrxA_R	KIN119	100	7	0	0	9	15	544	538	161	14.4
FrxA_R	KIN118	100	7	0	0	7	13	272	266	161	14.4
FrxA_R	KIN118	100	7	0	0	9	15	544	538	161	14.4
FrxA_R	KIN104bis	100	7	0	0	7	13	272	266	161	14.4
FrxA_R	KIN104bis	100	7	0	0	9	15	544	538	161	14.4
# BLAST processed 2 queries

## Sheet: gyrA_primer_id
# BLASTN 2.16.0+
# Query: gyrA_F
# Database: User specified sequence set (Input: gyrA_top247.fasta)
# Fields: query id, subject id, % identity, alignment length, mismatches, gaps, q. start, q. end, s. start, s. end, evalue, bit score
# 2251 hits found
qseqid	sseqid	pident	length	mismatch	gaps	qstart	qend	sstart	send	evalue	bitscore
gyrA_F	SA301C	100	28	0	0	1	28	78	105	1.47e-10	56
gyrA_F	SA301C	100	9	0	0	12	20	2141	2149	32	18.3
gyrA_F	SA301C	100	7	0	0	14	20	1046	1040	500	14.4
gyrA_F	SA301C	100	7	0	0	18	24	2326	2320	500	14.4
gyrA_F	SA301C	100	7	0	0	8	14	17	23	500	14.4
gyrA_F	SA301C	100	7	0	0	7	13	300	306	500	14.4
gyrA_F	SA301C	100	7	0	0	20	26	580	586	500	14.4
gyrA_F	SA301C	100	7	0	0	2	8	1353	1359	500	14.4
gyrA_F	SA301C	100	7	0	0	10	16	1530	1536	500	14.4
gyrA_F	SA301A	100	28	0	0	1	28	78	105	1.47e-10	56
gyrA_F	SA301A	100	9	0	0	12	20	2141	2149	32	18.3
gyrA_F	SA301A	100	7	0	0	14	20	1046	1040	500	14.4
gyrA_F	SA301A	100	7	0	0	18	24	2326	2320	500	14.4
gyrA_F	SA301A	100	7	0	0	8	14	17	23	500	14.4
gyrA_F	SA301A	100	7	0	0	7	13	300	306	500	14.4
gyrA_F	SA301A	100	7	0	0	20	26	580	586	500	14.4
gyrA_F	SA301A	100	7	0	0	2	8	1353	1359	500	14.4
gyrA_F	SA301A	100	7	0	0	10	16	1530	1536	500	14.4
gyrA_F	SA252A	100	28	0	0	1	28	78	105	1.47e-10	56
gyrA_F	SA252A	100	7	0	0	8	14	17	23	500	14.4
gyrA_F	SA252A	100	7	0	0	7	13	300	306	500	14.4
gyrA_F	SA252A	100	7	0	0	20	26	580	586	500	14.4
gyrA_F	SA227C	100	28	0	0	1	28	78	105	1.47e-10	56
gyrA_F	SA227C	100	9	0	0	12	20	2141	2149	32	18.3
gyrA_F	SA227C	100	7	0	0	14	20	1046	1040	500	14.4
gyrA_F	SA227C	100	7	0	0	18	24	2326	2320	500	14.4
gyrA_F	SA227C	100	7	0	0	8	14	17	23	500	14.4
gyrA_F	SA227C	100	7	0	0	7	13	300	306	500	14.4
gyrA_F	SA227C	100	7	0	0	20	26	580	586	500	14.4
gyrA_F	SA227C	100	7	0	0	2	8	1353	1359	500	14.4
gyrA_F	SA227C	100	7	0	0	10	16	1530	1536	500	14.4
gyrA_F	SA227A	100	28	0	0	1	28	78	105	1.47e-10	56
gyrA_F	SA227A	100	9	0	0	12	20	2141	2149	32	18.3
gyrA_F	SA227A	100	7	0	0	14	20	1046	1040	500	14.4
gyrA_F	SA227A	100	7	0	0	18	24	2326	2320	500	14.4
gyrA_F	SA227A	100	7	0	0	8	14	17	23	500	14.4
gyrA_F	SA227A	100	7	0	0	7	13	300	306	500	14.4
gyrA_F	SA227A	100	7	0	0	21	27	564	570	500	14.4
gyrA_F	SA227A	100	7	0	0	20	26	580	586	500	14.4
gyrA_F	SA227A	100	7	0	0	2	8	1353	1359	500	14.4
gyrA_F	SA227A	100	7	0	0	10	16	1530	1536	500	14.4
gyrA_F	SA216C	100	28	0	0	1	28	78	105	1.47e-10	56
gyrA_F	SA216C	100	9	0	0	12	20	2147	2155	32	18.3
gyrA_F	SA216C	91.667	12	1	0	12	23	2264	2275	126	16.4
gyrA_F	SA216C	100	7	0	0	14	20	1046	1040	500	14.4
gyrA_F	SA216C	100	7	0	0	21	27	1577	1571	500	14.4
gyrA_F	SA216C	100	7	0	0	18	24	2332	2326	500	14.4
gyrA_F	SA216C	100	7	0	0	7	13	300	306	500	14.4
gyrA_F	SA216C	100	7	0	0	20	26	580	586	500	14.4
gyrA_F	SA216C	100	7	0	0	2	8	1353	1359	500	14.4
gyrA_F	SA216C	100	7	0	0	10	16	1530	1536	500	14.4
gyrA_F	SA216A	100	28	0	0	1	28	78	105	1.47e-10	56
gyrA_F	SA216A	100	9	0	0	12	20	2147	2155	32	18.3
gyrA_F	SA216A	91.667	12	1	0	12	23	2264	2275	126	16.4
gyrA_F	SA216A	100	7	0	0	14	20	1046	1040	500	14.4
gyrA_F	SA216A	100	7	0	0	21	27	1577	1571	500	14.4
gyrA_F	SA216A	100	7	0	0	18	24	2332	2326	500	14.4
gyrA_F	SA216A	100	7	0	0	7	13	300	306	500	14.4
gyrA_F	SA216A	100	7	0	0	20	26	580	586	500	14.4
gyrA_F	SA216A	100	7	0	0	2	8	1353	1359	500	14.4
gyrA_F	SA216A	100	7	0	0	10	16	1530	1536	500	14.4
gyrA_F	SA215C	100	28	0	0	1	28	78	105	1.47e-10	56
gyrA_F	SA215C	100	9	0	0	12	20	2147	2155	32	18.3
gyrA_F	SA215C	91.667	12	1	0	12	23	2264	2275	126	16.4
gyrA_F	SA215C	100	7	0	0	14	20	1046	1040	500	14.4
gyrA_F	SA215C	100	7	0	0	21	27	1577	1571	500	14.4
gyrA_F	SA215C	100	7	0	0	18	24	2332	2326	500	14.4
gyrA_F	SA215C	100	7	0	0	7	13	300	306	500	14.4
gyrA_F	SA215C	100	7	0	0	20	26	580	586	500	14.4
gyrA_F	SA215C	100	7	0	0	2	8	1353	1359	500	14.4
gyrA_F	SA215C	100	7	0	0	10	16	1530	1536	500	14.4
gyrA_F	SA214C	100	28	0	0	1	28	78	105	1.47e-10	56
gyrA_F	SA214C	100	9	0	0	12	20	2147	2155	32	18.3
gyrA_F	SA214C	91.667	12	1	0	12	23	2264	2275	126	16.4
gyrA_F	SA214C	100	7	0	0	14	20	1046	1040	500	14.4
gyrA_F	SA214C	100	7	0	0	21	27	1577	1571	500	14.4
gyrA_F	SA214C	100	7	0	0	18	24	2332	2326	500	14.4
gyrA_F	SA214C	100	7	0	0	7	13	300	306	500	14.4
gyrA_F	SA214C	100	7	0	0	20	26	580	586	500	14.4
gyrA_F	SA214C	100	7	0	0	2	8	1353	1359	500	14.4
gyrA_F	SA214C	100	7	0	0	10	16	1530	1536	500	14.4
gyrA_F	SA214A	100	28	0	0	1	28	78	105	1.47e-10	56
gyrA_F	SA214A	100	9	0	0	12	20	2147	2155	32	18.3
gyrA_F	SA214A	91.667	12	1	0	12	23	2264	2275	126	16.4
gyrA_F	SA214A	100	7	0	0	14	20	1046	1040	500	14.4
gyrA_F	SA214A	100	7	0	0	21	27	1577	1571	500	14.4
gyrA_F	SA214A	100	7	0	0	18	24	2332	2326	500	14.4
gyrA_F	SA214A	100	7	0	0	7	13	300	306	500	14.4
gyrA_F	SA214A	100	7	0	0	20	26	580	586	500	14.4
gyrA_F	SA214A	100	7	0	0	2	8	1353	1359	500	14.4
gyrA_F	SA214A	100	7	0	0	10	16	1530	1536	500	14.4
gyrA_F	SA173C	100	28	0	0	1	28	78	105	1.47e-10	56
gyrA_F	SA173C	100	9	0	0	12	20	2147	2155	32	18.3
gyrA_F	SA173C	100	7	0	0	7	13	987	981	500	14.4
gyrA_F	SA173C	100	7	0	0	14	20	1046	1040	500	14.4
gyrA_F	SA173C	100	7	0	0	18	24	2332	2326	500	14.4
gyrA_F	SA173C	100	7	0	0	7	13	300	306	500	14.4
gyrA_F	SA173C	100	7	0	0	20	26	580	586	500	14.4
gyrA_F	SA173C	100	7	0	0	11	17	940	946	500	14.4
gyrA_F	SA173C	100	7	0	0	2	8	1353	1359	500	14.4
gyrA_F	SA173C	100	7	0	0	10	16	1530	1536	500	14.4
gyrA_F	SA173C	100	7	0	0	11	17	1829	1835	500	14.4
gyrA_F	SA173A	100	28	0	0	1	28	78	105	1.47e-10	56
gyrA_F	SA173A	100	9	0	0	12	20	2147	2155	32	18.3
gyrA_F	SA173A	100	7	0	0	7	13	987	981	500	14.4
gyrA_F	SA173A	100	7	0	0	14	20	1046	1040	500	14.4
gyrA_F	SA173A	100	7	0	0	18	24	2332	2326	500	14.4
gyrA_F	SA173A	100	7	0	0	7	13	300	306	500	14.4
gyrA_F	SA173A	100	7	0	0	20	26	580	586	500	14.4
gyrA_F	SA173A	100	7	0	0	11	17	940	946	500	14.4
gyrA_F	SA173A	100	7	0	0	2	8	1353	1359	500	14.4
gyrA_F	SA173A	100	7	0	0	10	16	1530	1536	500	14.4
gyrA_F	SA173A	100	7	0	0	11	17	1829	1835	500	14.4
gyrA_F	SA173A	100	28	0	0	1	28	78	105	1.47e-10	56
gyrA_F	SA173A	100	9	0	0	12	20	2147	2155	32	18.3
gyrA_F	SA173A	100	7	0	0	7	13	987	981	500	14.4
gyrA_F	SA173A	100	7	0	0	14	20	1046	1040	500	14.4
gyrA_F	SA173A	100	7	0	0	18	24	2332	2326	500	14.4
gyrA_F	SA173A	100	7	0	0	7	13	300	306	500	14.4
gyrA_F	SA173A	100	7	0	0	20	26	580	586	500	14.4
gyrA_F	SA173A	100	7	0	0	11	17	940	946	500	14.4
gyrA_F	SA173A	100	7	0	0	2	8	1353	1359	500	14.4
gyrA_F	SA173A	100	7	0	0	10	16	1530	1536	500	14.4
gyrA_F	SA173A	100	7	0	0	11	17	1829	1835	500	14.4
gyrA_F	SA162C	100	28	0	0	1	28	78	105	1.47e-10	56
gyrA_F	SA162C	100	9	0	0	12	20	2141	2149	32	18.3
gyrA_F	SA162C	100	7	0	0	14	20	1046	1040	500	14.4
gyrA_F	SA162C	100	7	0	0	18	24	2326	2320	500	14.4
gyrA_F	SA162C	100	7	0	0	8	14	17	23	500	14.4
gyrA_F	SA162C	100	7	0	0	7	13	300	306	500	14.4
gyrA_F	SA162C	100	7	0	0	20	26	580	586	500	14.4
gyrA_F	SA162C	100	7	0	0	2	8	1353	1359	500	14.4
gyrA_F	SA162C	100	7	0	0	10	16	1530	1536	500	14.4
gyrA_F	SA162A	100	28	0	0	1	28	78	105	1.47e-10	56
gyrA_F	SA162A	100	9	0	0	12	20	2141	2149	32	18.3
gyrA_F	SA162A	100	7	0	0	14	20	1046	1040	500	14.4
gyrA_F	SA162A	100	7	0	0	18	24	2326	2320	500	14.4
gyrA_F	SA162A	100	7	0	0	8	14	17	23	500	14.4
gyrA_F	SA162A	100	7	0	0	7	13	300	306	500	14.4
gyrA_F	SA162A	100	7	0	0	20	26	580	586	500	14.4
gyrA_F	SA162A	100	7	0	0	2	8	1353	1359	500	14.4
gyrA_F	SA162A	100	7	0	0	10	16	1530	1536	500	14.4
gyrA_F	SA161C	100	28	0	0	1	28	78	105	1.47e-10	56
gyrA_F	SA161C	100	9	0	0	12	20	2147	2155	32	18.3
gyrA_F	SA161C	91.667	12	1	0	12	23	2264	2275	126	16.4
gyrA_F	SA161C	100	7	0	0	14	20	1046	1040	500	14.4
gyrA_F	SA161C	100	7	0	0	21	27	1577	1571	500	14.4
gyrA_F	SA161C	100	7	0	0	18	24	2332	2326	500	14.4
gyrA_F	SA161C	100	7	0	0	7	13	300	306	500	14.4
gyrA_F	SA161C	100	7	0	0	21	27	564	570	500	14.4
gyrA_F	SA161C	100	7	0	0	20	26	580	586	500	14.4
gyrA_F	SA161C	100	7	0	0	2	8	1353	1359	500	14.4
gyrA_F	SA161C	100	7	0	0	10	16	1530	1536	500	14.4
gyrA_F	SA161A	100	28	0	0	1	28	78	105	1.47e-10	56
gyrA_F	SA161A	100	9	0	0	12	20	2147	2155	32	18.3
gyrA_F	SA161A	91.667	12	1	0	12	23	2264	2275	126	16.4
gyrA_F	SA161A	100	7	0	0	14	20	1046	1040	500	14.4
gyrA_F	SA161A	100	7	0	0	21	27	1577	1571	500	14.4
gyrA_F	SA161A	100	7	0	0	18	24	2332	2326	500	14.4
gyrA_F	SA161A	100	7	0	0	7	13	300	306	500	14.4
gyrA_F	SA161A	100	7	0	0	21	27	564	570	500	14.4
gyrA_F	SA161A	100	7	0	0	20	26	580	586	500	14.4
gyrA_F	SA161A	100	7	0	0	2	8	1353	1359	500	14.4
gyrA_F	SA161A	100	7	0	0	10	16	1530	1536	500	14.4
gyrA_F	SA157C	100	28	0	0	1	28	78	105	1.47e-10	56
gyrA_F	SA157C	100	9	0	0	12	20	2147	2155	32	18.3
gyrA_F	SA157C	100	8	0	0	11	18	1829	1836	126	16.4
gyrA_F	SA157C	100	7	0	0	14	20	1046	1040	500	14.4
gyrA_F	SA157C	100	7	0	0	7	13	300	306	500	14.4
gyrA_F	SA157C	100	7	0	0	20	26	580	586	500	14.4
gyrA_F	SA157C	100	7	0	0	2	8	1353	1359	500	14.4
gyrA_F	SA157C	100	7	0	0	10	16	1530	1536	500	14.4
gyrA_F	SA157A	100	28	0	0	1	28	78	105	1.47e-10	56
gyrA_F	SA157A	100	9	0	0	12	20	2147	2155	32	18.3
gyrA_F	SA157A	100	8	0	0	11	18	1829	1836	126	16.4
gyrA_F	SA157A	100	7	0	0	14	20	1046	1040	500	14.4
gyrA_F	SA157A	100	7	0	0	7	13	300	306	500	14.4
gyrA_F	SA157A	100	7	0	0	20	26	580	586	500	14.4
gyrA_F	SA157A	100	7	0	0	2	8	1353	1359	500	14.4
gyrA_F	SA157A	100	7	0	0	10	16	1530	1536	500	14.4
gyrA_F	SA146C	100	28	0	0	1	28	78	105	1.47e-10	56
gyrA_F	SA146C	100	9	0	0	12	20	2147	2155	32	18.3
gyrA_F	SA146C	100	7	0	0	14	20	1046	1040	500	14.4
gyrA_F	SA146C	100	7	0	0	7	13	300	306	500	14.4
gyrA_F	SA146C	100	7	0	0	20	26	580	586	500	14.4
gyrA_F	SA146C	100	7	0	0	2	8	1353	1359	500	14.4
gyrA_F	SA146C	100	7	0	0	10	16	1530	1536	500	14.4
gyrA_F	SA146A	100	28	0	0	1	28	78	105	1.47e-10	56
gyrA_F	SA146A	100	9	0	0	12	20	2147	2155	32	18.3
gyrA_F	SA146A	100	7	0	0	14	20	1046	1040	500	14.4
gyrA_F	SA146A	100	7	0	0	7	13	300	306	500	14.4
gyrA_F	SA146A	100	7	0	0	20	26	580	586	500	14.4
gyrA_F	SA146A	100	7	0	0	2	8	1353	1359	500	14.4
gyrA_F	SA146A	100	7	0	0	10	16	1530	1536	500	14.4
gyrA_F	SA46C	100	28	0	0	1	28	78	105	1.47e-10	56
gyrA_F	SA46C	100	9	0	0	12	20	2147	2155	32	18.3
gyrA_F	SA46C	100	7	0	0	14	20	1046	1040	500	14.4
gyrA_F	SA46C	100	7	0	0	7	13	300	306	500	14.4
gyrA_F	SA46C	100	7	0	0	20	26	580	586	500	14.4
gyrA_F	SA46C	100	7	0	0	2	8	1353	1359	500	14.4
gyrA_F	SA46C	100	7	0	0	10	16	1530	1536	500	14.4
gyrA_F	SA46A	100	28	0	0	1	28	78	105	1.47e-10	56
gyrA_F	SA46A	100	9	0	0	12	20	2147	2155	32	18.3
gyrA_F	SA46A	100	7	0	0	14	20	1046	1040	500	14.4
gyrA_F	SA46A	100	7	0	0	7	13	300	306	500	14.4
gyrA_F	SA46A	100	7	0	0	20	26	580	586	500	14.4
gyrA_F	SA46A	100	7	0	0	2	8	1353	1359	500	14.4
gyrA_F	SA46A	100	7	0	0	10	16	1530	1536	500	14.4
gyrA_F	SA45C	100	28	0	0	1	28	78	105	1.47e-10	56
gyrA_F	SA45C	100	9	0	0	12	20	2147	2155	32	18.3
gyrA_F	SA45C	100	8	0	0	11	18	1829	1836	126	16.4
gyrA_F	SA45C	100	7	0	0	14	20	1046	1040	500	14.4
gyrA_F	SA45C	100	7	0	0	21	27	144	150	500	14.4
gyrA_F	SA45C	100	7	0	0	7	13	300	306	500	14.4
gyrA_F	SA45C	100	7	0	0	20	26	580	586	500	14.4
gyrA_F	SA45C	100	7	0	0	2	8	1353	1359	500	14.4
gyrA_F	SA45C	100	7	0	0	10	16	1530	1536	500	14.4
gyrA_F	SA45C	100	28	0	0	1	28	78	105	1.47e-10	56
gyrA_F	SA45C	100	9	0	0	12	20	2147	2155	32	18.3
gyrA_F	SA45C	100	8	0	0	11	18	1829	1836	126	16.4
gyrA_F	SA45C	100	7	0	0	14	20	1046	1040	500	14.4
gyrA_F	SA45C	100	7	0	0	21	27	144	150	500	14.4
gyrA_F	SA45C	100	7	0	0	7	13	300	306	500	14.4
gyrA_F	SA45C	100	7	0	0	20	26	580	586	500	14.4
gyrA_F	SA45C	100	7	0	0	2	8	1353	1359	500	14.4
gyrA_F	SA45C	100	7	0	0	10	16	1530	1536	500	14.4
gyrA_F	SA30C	100	28	0	0	1	28	78	105	1.47e-10	56
gyrA_F	SA30C	100	9	0	0	12	20	2147	2155	32	18.3
gyrA_F	SA30C	100	7	0	0	14	20	1046	1040	500	14.4
gyrA_F	SA30C	100	7	0	0	21	27	144	150	500	14.4
gyrA_F	SA30C	100	7	0	0	7	13	300	306	500	14.4
gyrA_F	SA30C	100	7	0	0	21	27	564	570	500	14.4
gyrA_F	SA30C	100	7	0	0	20	26	580	586	500	14.4
gyrA_F	SA30C	100	7	0	0	2	8	1353	1359	500	14.4
gyrA_F	SA30C	100	7	0	0	10	16	1530	1536	500	14.4
gyrA_F	SA30A	100	28	0	0	1	28	78	105	1.47e-10	56
gyrA_F	SA30A	100	9	0	0	12	20	2147	2155	32	18.3
gyrA_F	SA30A	100	7	0	0	14	20	1046	1040	500	14.4
gyrA_F	SA30A	100	7	0	0	21	27	144	150	500	14.4
gyrA_F	SA30A	100	7	0	0	7	13	300	306	500	14.4
gyrA_F	SA30A	100	7	0	0	21	27	564	570	500	14.4
gyrA_F	SA30A	100	7	0	0	20	26	580	586	500	14.4
gyrA_F	SA30A	100	7	0	0	2	8	1353	1359	500	14.4
gyrA_F	SA30A	100	7	0	0	10	16	1530	1536	500	14.4
gyrA_F	HP725g	100	28	0	0	1	28	78	105	1.47e-10	56
gyrA_F	HP725g	100	9	0	0	12	20	2147	2155	32	18.3
gyrA_F	HP725g	91.667	12	1	0	12	23	2264	2275	126	16.4
gyrA_F	HP725g	100	7	0	0	14	20	1046	1040	500	14.4
gyrA_F	HP725g	100	7	0	0	21	27	1577	1571	500	14.4
gyrA_F	HP725g	100	7	0	0	21	27	564	570	500	14.4
gyrA_F	HP725g	100	7	0	0	20	26	580	586	500	14.4
gyrA_F	HP725g	100	7	0	0	2	8	1353	1359	500	14.4
gyrA_F	HP725g	100	7	0	0	10	16	1530	1536	500	14.4
gyrA_F	HP116Bi	100	28	0	0	1	28	78	105	1.47e-10	56
gyrA_F	HP116Bi	100	9	0	0	12	20	2147	2155	32	18.3
gyrA_F	HP116Bi	91.667	12	1	0	12	23	2264	2275	126	16.4
gyrA_F	HP116Bi	100	7	0	0	14	20	1046	1040	500	14.4
gyrA_F	HP116Bi	100	7	0	0	20	26	580	586	500	14.4
gyrA_F	HP116Bi	100	7	0	0	2	8	1353	1359	500	14.4
gyrA_F	HP116Bi	100	7	0	0	10	16	1530	1536	500	14.4
gyrA_F	HP_PWs	100	28	0	0	1	28	78	105	1.47e-10	56
gyrA_F	HP_PWs	100	9	0	0	12	20	2147	2155	32	18.3
gyrA_F	HP_PWs	91.667	12	1	0	12	23	2264	2275	126	16.4
gyrA_F	HP_PWs	100	7	0	0	14	20	1046	1040	500	14.4
gyrA_F	HP_PWs	100	7	0	0	21	27	1577	1571	500	14.4
gyrA_F	HP_PWs	100	7	0	0	21	27	564	570	500	14.4
gyrA_F	HP_PWs	100	7	0	0	20	26	580	586	500	14.4
gyrA_F	HP_PWs	100	7	0	0	2	8	1353	1359	500	14.4
gyrA_F	HP_PWs	100	7	0	0	10	16	1530	1536	500	14.4
gyrA_F	HP_106	100	28	0	0	1	28	78	105	1.47e-10	56
gyrA_F	HP_106	100	9	0	0	12	20	2147	2155	32	18.3
gyrA_F	HP_106	91.667	12	1	0	12	23	2264	2275	126	16.4
gyrA_F	HP_106	100	7	0	0	14	20	1046	1040	500	14.4
gyrA_F	HP_106	100	7	0	0	21	27	1577	1571	500	14.4
gyrA_F	HP_106	100	7	0	0	21	27	564	570	500	14.4
gyrA_F	HP_106	100	7	0	0	20	26	580	586	500	14.4
gyrA_F	HP_106	100	7	0	0	2	8	1353	1359	500	14.4
gyrA_F	HP_106	100	7	0	0	10	16	1530	1536	500	14.4
gyrA_F	GAMchJs136i	100	28	0	0	1	28	78	105	1.47e-10	56
gyrA_F	GAMchJs136i	100	9	0	0	12	20	2147	2155	32	18.3
gyrA_F	GAMchJs136i	91.667	12	1	0	12	23	2264	2275	126	16.4
gyrA_F	GAMchJs136i	100	7	0	0	14	20	1046	1040	500	14.4
gyrA_F	GAMchJs136i	100	7	0	0	21	27	1577	1571	500	14.4
gyrA_F	GAMchJs136i	100	7	0	0	18	24	2332	2326	500	14.4
gyrA_F	GAMchJs136i	100	7	0	0	7	13	300	306	500	14.4
gyrA_F	GAMchJs136i	100	7	0	0	20	26	580	586	500	14.4
gyrA_F	GAMchJs136i	100	7	0	0	2	8	1353	1359	500	14.4
gyrA_F	GAMchJs136i	100	7	0	0	10	16	1530	1536	500	14.4
gyrA_F	GAMchJs114i	100	28	0	0	1	28	78	105	1.47e-10	56
gyrA_F	GAMchJs114i	100	9	0	0	12	20	2147	2155	32	18.3
gyrA_F	GAMchJs114i	100	8	0	0	11	18	1829	1836	126	16.4
gyrA_F	GAMchJs114i	91.667	12	1	0	12	23	2264	2275	126	16.4
gyrA_F	GAMchJs114i	100	7	0	0	14	20	1046	1040	500	14.4
gyrA_F	GAMchJs114i	100	7	0	0	21	27	1577	1571	500	14.4
gyrA_F	GAMchJs114i	100	7	0	0	18	24	2332	2326	500	14.4
gyrA_F	GAMchJs114i	100	7	0	0	7	13	300	306	500	14.4
gyrA_F	GAMchJs114i	100	7	0	0	20	26	580	586	500	14.4
gyrA_F	GAMchJs114i	100	7	0	0	2	8	1353	1359	500	14.4
gyrA_F	GAMchJs114i	100	7	0	0	10	16	1530	1536	500	14.4
gyrA_F	GAMchJs106B	100	28	0	0	1	28	78	105	1.47e-10	56
gyrA_F	GAMchJs106B	100	9	0	0	12	20	2147	2155	32	18.3
gyrA_F	GAMchJs106B	91.667	12	1	0	12	23	2264	2275	126	16.4
gyrA_F	GAMchJs106B	100	7	0	0	14	20	1046	1040	500	14.4
gyrA_F	GAMchJs106B	100	7	0	0	21	27	1577	1571	500	14.4
gyrA_F	GAMchJs106B	100	7	0	0	18	24	2332	2326	500	14.4
gyrA_F	GAMchJs106B	100	7	0	0	20	26	580	586	500	14.4
gyrA_F	GAMchJs106B	100	7	0	0	2	8	1353	1359	500	14.4
gyrA_F	GAMchJs106B	100	7	0	0	10	16	1530	1536	500	14.4
gyrA_F	Gambia94_24	100	28	0	0	1	28	78	105	1.47e-10	56
gyrA_F	Gambia94_24	100	9	0	0	12	20	2147	2155	32	18.3
gyrA_F	Gambia94_24	91.667	12	1	0	12	23	2264	2275	126	16.4
gyrA_F	Gambia94_24	100	7	0	0	9	15	254	248	500	14.4
gyrA_F	Gambia94_24	100	7	0	0	14	20	1046	1040	500	14.4
gyrA_F	Gambia94_24	100	7	0	0	21	27	1577	1571	500	14.4
gyrA_F	Gambia94_24	100	7	0	0	18	24	2332	2326	500	14.4
gyrA_F	Gambia94_24	100	7	0	0	20	26	580	586	500	14.4
gyrA_F	Gambia94_24	100	7	0	0	2	8	1353	1359	500	14.4
gyrA_F	Gambia94_24	100	7	0	0	10	16	1530	1536	500	14.4
gyrA_F	GAM270ASi	100	28	0	0	1	28	78	105	1.47e-10	56
gyrA_F	GAM270ASi	100	9	0	0	12	20	2147	2155	32	18.3
gyrA_F	GAM270ASi	91.667	12	1	0	12	23	2264	2275	126	16.4
gyrA_F	GAM270ASi	100	7	0	0	14	20	1046	1040	500	14.4
gyrA_F	GAM270ASi	100	7	0	0	21	27	1577	1571	500	14.4
gyrA_F	GAM270ASi	100	7	0	0	18	24	2332	2326	500	14.4
gyrA_F	GAM270ASi	100	7	0	0	20	26	580	586	500	14.4
gyrA_F	GAM270ASi	100	7	0	0	2	8	1353	1359	500	14.4
gyrA_F	GAM270ASi	100	7	0	0	10	16	1530	1536	500	14.4
gyrA_F	GAM268Bii	100	28	0	0	1	28	78	105	1.47e-10	56
gyrA_F	GAM268Bii	100	9	0	0	12	20	2147	2155	32	18.3
gyrA_F	GAM268Bii	91.667	12	1	0	12	23	2264	2275	126	16.4
gyrA_F	GAM268Bii	100	7	0	0	14	20	1046	1040	500	14.4
gyrA_F	GAM268Bii	100	7	0	0	21	27	1577	1571	500	14.4
gyrA_F	GAM268Bii	100	7	0	0	20	26	580	586	500	14.4
gyrA_F	GAM268Bii	100	7	0	0	2	8	1353	1359	500	14.4
gyrA_F	GAM268Bii	100	7	0	0	10	16	1530	1536	500	14.4
gyrA_F	GAM265BSii	100	28	0	0	1	28	78	105	1.47e-10	56
gyrA_F	GAM265BSii	91.667	12	1	0	12	23	2264	2275	126	16.4
gyrA_F	GAM265BSii	100	7	0	0	14	20	1046	1040	500	14.4
gyrA_F	GAM265BSii	100	7	0	0	21	27	1577	1571	500	14.4
gyrA_F	GAM265BSii	100	7	0	0	18	24	2332	2326	500	14.4
gyrA_F	GAM265BSii	100	7	0	0	20	26	580	586	500	14.4
gyrA_F	GAM265BSii	100	7	0	0	2	8	1353	1359	500	14.4
gyrA_F	GAM265BSii	100	7	0	0	10	16	1530	1536	500	14.4
gyrA_F	GAM265BSii	100	7	0	0	14	20	2149	2155	500	14.4
gyrA_F	GAM264Ai	100	28	0	0	1	28	78	105	1.47e-10	56
gyrA_F	GAM264Ai	100	9	0	0	12	20	2147	2155	32	18.3
gyrA_F	GAM264Ai	100	7	0	0	8	14	986	980	500	14.4
gyrA_F	GAM264Ai	100	7	0	0	14	20	1046	1040	500	14.4
gyrA_F	GAM264Ai	100	7	0	0	6	12	1243	1237	500	14.4
gyrA_F	GAM264Ai	100	7	0	0	21	27	1577	1571	500	14.4
gyrA_F	GAM264Ai	100	7	0	0	20	26	580	586	500	14.4
gyrA_F	GAM264Ai	100	7	0	0	2	8	1353	1359	500	14.4
gyrA_F	GAM264Ai	100	7	0	0	10	16	1530	1536	500	14.4
gyrA_F	GAM263BFi	100	28	0	0	1	28	78	105	1.47e-10	56
gyrA_F	GAM263BFi	100	9	0	0	12	20	2147	2155	32	18.3
gyrA_F	GAM263BFi	91.667	12	1	0	12	23	2264	2275	126	16.4
gyrA_F	GAM263BFi	100	7	0	0	9	15	254	248	500	14.4
gyrA_F	GAM263BFi	100	7	0	0	14	20	1046	1040	500	14.4
gyrA_F	GAM263BFi	100	7	0	0	18	24	2332	2326	500	14.4
gyrA_F	GAM263BFi	100	7	0	0	20	26	580	586	500	14.4
gyrA_F	GAM263BFi	100	7	0	0	2	8	1353	1359	500	14.4
gyrA_F	GAM263BFi	100	7	0	0	10	16	1530	1536	500	14.4
gyrA_F	GAM260BSi	100	28	0	0	1	28	78	105	1.47e-10	56
gyrA_F	GAM260BSi	100	9	0	0	12	20	2147	2155	32	18.3
gyrA_F	GAM260BSi	91.667	12	1	0	12	23	2264	2275	126	16.4
gyrA_F	GAM260BSi	100	7	0	0	14	20	1046	1040	500	14.4
gyrA_F	GAM260BSi	100	7	0	0	3	9	1404	1398	500	14.4
gyrA_F	GAM260BSi	100	7	0	0	21	27	1577	1571	500	14.4
gyrA_F	GAM260BSi	100	7	0	0	7	13	300	306	500	14.4
gyrA_F	GAM260BSi	100	7	0	0	20	26	580	586	500	14.4
gyrA_F	GAM260BSi	100	7	0	0	2	8	1353	1359	500	14.4
gyrA_F	GAM260BSi	100	7	0	0	10	16	1530	1536	500	14.4
gyrA_F	GAM260Bi	100	28	0	0	1	28	78	105	1.47e-10	56
gyrA_F	GAM260Bi	100	9	0	0	12	20	2147	2155	32	18.3
gyrA_F	GAM260Bi	91.667	12	1	0	12	23	2264	2275	126	16.4
gyrA_F	GAM260Bi	100	7	0	0	14	20	1046	1040	500	14.4
gyrA_F	GAM260Bi	100	7	0	0	21	27	1577	1571	500	14.4
gyrA_F	GAM260Bi	100	7	0	0	18	24	2332	2326	500	14.4
gyrA_F	GAM260Bi	100	7	0	0	20	26	580	586	500	14.4
gyrA_F	GAM260Bi	100	7	0	0	2	8	1353	1359	500	14.4
gyrA_F	GAM260Bi	100	7	0	0	10	16	1530	1536	500	14.4
gyrA_F	GAM254Ai	100	28	0	0	1	28	78	105	1.47e-10	56
gyrA_F	GAM254Ai	100	9	0	0	12	20	2147	2155	32	18.3
gyrA_F	GAM254Ai	91.667	12	1	0	12	23	2264	2275	126	16.4
gyrA_F	GAM254Ai	100	7	0	0	14	20	1046	1040	500	14.4
gyrA_F	GAM254Ai	100	7	0	0	21	27	1577	1571	500	14.4
gyrA_F	GAM254Ai	100	7	0	0	20	26	580	586	500	14.4
gyrA_F	GAM254Ai	100	7	0	0	2	8	1353	1359	500	14.4
gyrA_F	GAM254Ai	100	7	0	0	10	16	1530	1536	500	14.4
gyrA_F	GAM254Ai	100	28	0	0	1	28	78	105	1.47e-10	56
gyrA_F	GAM254Ai	100	9	0	0	12	20	2147	2155	32	18.3
gyrA_F	GAM254Ai	91.667	12	1	0	12	23	2264	2275	126	16.4
gyrA_F	GAM254Ai	100	7	0	0	14	20	1046	1040	500	14.4
gyrA_F	GAM254Ai	100	7	0	0	21	27	1577	1571	500	14.4
gyrA_F	GAM254Ai	100	7	0	0	7	13	300	306	500	14.4
gyrA_F	GAM254Ai	100	7	0	0	20	26	580	586	500	14.4
gyrA_F	GAM254Ai	100	7	0	0	2	8	1353	1359	500	14.4
gyrA_F	GAM254Ai	100	7	0	0	10	16	1530	1536	500	14.4
gyrA_F	GAM252T	100	28	0	0	1	28	78	105	1.47e-10	56
gyrA_F	GAM252T	100	9	0	0	12	20	2147	2155	32	18.3
gyrA_F	GAM252T	91.667	12	1	0	12	23	2264	2275	126	16.4
gyrA_F	GAM252T	100	7	0	0	14	20	1046	1040	500	14.4
gyrA_F	GAM252T	100	7	0	0	18	24	2332	2326	500	14.4
gyrA_F	GAM252T	100	7	0	0	20	26	580	586	500	14.4
gyrA_F	GAM252T	100	7	0	0	2	8	1353	1359	500	14.4
gyrA_F	GAM252T	100	7	0	0	10	16	1530	1536	500	14.4
gyrA_F	GAM252Bi	100	28	0	0	1	28	78	105	1.47e-10	56
gyrA_F	GAM252Bi	100	9	0	0	12	20	2147	2155	32	18.3
gyrA_F	GAM252Bi	91.667	12	1	0	12	23	2264	2275	126	16.4
gyrA_F	GAM252Bi	100	7	0	0	14	20	1046	1040	500	14.4
gyrA_F	GAM252Bi	100	7	0	0	18	24	2332	2326	500	14.4
gyrA_F	GAM252Bi	100	7	0	0	20	26	580	586	500	14.4
gyrA_F	GAM252Bi	100	7	0	0	2	8	1353	1359	500	14.4
gyrA_F	GAM252Bi	100	7	0	0	10	16	1530	1536	500	14.4
gyrA_F	GAM250T	100	28	0	0	1	28	78	105	1.47e-10	56
gyrA_F	GAM250T	100	9	0	0	12	20	2147	2155	32	18.3
gyrA_F	GAM250T	91.667	12	1	0	12	23	2264	2275	126	16.4
gyrA_F	GAM250T	100	7	0	0	14	20	1046	1040	500	14.4
gyrA_F	GAM250T	100	7	0	0	18	24	2332	2326	500	14.4
gyrA_F	GAM250T	100	7	0	0	20	26	580	586	500	14.4
gyrA_F	GAM250T	100	7	0	0	2	8	1353	1359	500	14.4
gyrA_F	GAM250T	100	7	0	0	10	16	1530	1536	500	14.4
gyrA_F	GAM250AFi	100	28	0	0	1	28	78	105	1.47e-10	56
gyrA_F	GAM250AFi	100	9	0	0	12	20	2147	2155	32	18.3
gyrA_F	GAM250AFi	91.667	12	1	0	12	23	2264	2275	126	16.4
gyrA_F	GAM250AFi	100	7	0	0	14	20	1046	1040	500	14.4
gyrA_F	GAM250AFi	100	7	0	0	18	24	2332	2326	500	14.4
gyrA_F	GAM250AFi	100	7	0	0	20	26	580	586	500	14.4
gyrA_F	GAM250AFi	100	7	0	0	2	8	1353	1359	500	14.4
gyrA_F	GAM250AFi	100	7	0	0	10	16	1530	1536	500	14.4
gyrA_F	GAM249T	100	28	0	0	1	28	78	105	1.47e-10	56
gyrA_F	GAM249T	100	9	0	0	12	20	2147	2155	32	18.3
gyrA_F	GAM249T	91.667	12	1	0	12	23	2264	2275	126	16.4
gyrA_F	GAM249T	100	7	0	0	14	20	1046	1040	500	14.4
gyrA_F	GAM249T	100	7	0	0	21	27	1577	1571	500	14.4
gyrA_F	GAM249T	100	7	0	0	18	24	2332	2326	500	14.4
gyrA_F	GAM249T	100	7	0	0	20	26	580	586	500	14.4
gyrA_F	GAM249T	100	7	0	0	2	8	1353	1359	500	14.4
gyrA_F	GAM249T	100	7	0	0	10	16	1530	1536	500	14.4
gyrA_F	GAM246Ai	100	28	0	0	1	28	78	105	1.47e-10	56
gyrA_F	GAM246Ai	100	9	0	0	12	20	2147	2155	32	18.3
gyrA_F	GAM246Ai	91.667	12	1	0	12	23	2264	2275	126	16.4
gyrA_F	GAM246Ai	100	7	0	0	14	20	1046	1040	500	14.4
gyrA_F	GAM246Ai	100	7	0	0	21	27	1577	1571	500	14.4
gyrA_F	GAM246Ai	100	7	0	0	18	24	2332	2326	500	14.4
gyrA_F	GAM246Ai	100	7	0	0	7	13	300	306	500	14.4
gyrA_F	GAM246Ai	100	7	0	0	20	26	580	586	500	14.4
gyrA_F	GAM246Ai	100	7	0	0	2	8	1353	1359	500	14.4
gyrA_F	GAM246Ai	100	7	0	0	10	16	1530	1536	500	14.4
gyrA_F	GAM244Ai	100	28	0	0	1	28	78	105	1.47e-10	56
gyrA_F	GAM244Ai	100	9	0	0	12	20	2147	2155	32	18.3
gyrA_F	GAM244Ai	100	7	0	0	14	20	1046	1040	500	14.4
gyrA_F	GAM244Ai	100	7	0	0	21	27	1577	1571	500	14.4
gyrA_F	GAM244Ai	100	7	0	0	7	13	300	306	500	14.4
gyrA_F	GAM244Ai	100	7	0	0	20	26	580	586	500	14.4
gyrA_F	GAM244Ai	100	7	0	0	2	8	1353	1359	500	14.4
gyrA_F	GAM244Ai	100	7	0	0	10	16	1530	1536	500	14.4
gyrA_F	GAM210Bi	100	28	0	0	1	28	78	105	1.47e-10	56
gyrA_F	GAM210Bi	100	9	0	0	12	20	2147	2155	32	18.3
gyrA_F	GAM210Bi	100	7	0	0	14	20	1046	1040	500	14.4
gyrA_F	GAM210Bi	100	7	0	0	21	27	1577	1571	500	14.4
gyrA_F	GAM210Bi	100	7	0	0	18	24	2332	2326	500	14.4
gyrA_F	GAM210Bi	100	7	0	0	20	26	580	586	500	14.4
gyrA_F	GAM210Bi	100	7	0	0	2	8	1353	1359	500	14.4
gyrA_F	GAM210Bi	100	7	0	0	10	16	1530	1536	500	14.4
gyrA_F	GAM201Ai	100	28	0	0	1	28	78	105	1.47e-10	56
gyrA_F	GAM201Ai	100	9	0	0	12	20	2147	2155	32	18.3
gyrA_F	GAM201Ai	100	8	0	0	11	18	1829	1836	126	16.4
gyrA_F	GAM201Ai	100	7	0	0	6	12	635	629	500	14.4
gyrA_F	GAM201Ai	100	7	0	0	14	20	1046	1040	500	14.4
gyrA_F	GAM201Ai	100	7	0	0	21	27	1577	1571	500	14.4
gyrA_F	GAM201Ai	100	7	0	0	20	26	580	586	500	14.4
gyrA_F	GAM201Ai	100	7	0	0	11	17	940	946	500	14.4
gyrA_F	GAM201Ai	100	7	0	0	10	16	1530	1536	500	14.4
gyrA_F	GAM121Aii	100	28	0	0	1	28	78	105	1.47e-10	56
gyrA_F	GAM121Aii	100	9	0	0	12	20	2147	2155	32	18.3
gyrA_F	GAM121Aii	91.667	12	1	0	12	23	2264	2275	126	16.4
gyrA_F	GAM121Aii	100	7	0	0	14	20	1046	1040	500	14.4
gyrA_F	GAM121Aii	100	7	0	0	21	27	1577	1571	500	14.4
gyrA_F	GAM121Aii	100	7	0	0	18	24	2332	2326	500	14.4
gyrA_F	GAM121Aii	100	7	0	0	7	13	300	306	500	14.4
gyrA_F	GAM121Aii	100	7	0	0	20	26	580	586	500	14.4
gyrA_F	GAM121Aii	100	7	0	0	2	8	1353	1359	500	14.4
gyrA_F	GAM121Aii	100	7	0	0	10	16	1530	1536	500	14.4
gyrA_F	GAM120Ai	100	28	0	0	1	28	78	105	1.47e-10	56
gyrA_F	GAM120Ai	100	9	0	0	12	20	2147	2155	32	18.3
gyrA_F	GAM120Ai	91.667	12	1	0	12	23	2264	2275	126	16.4
gyrA_F	GAM120Ai	100	7	0	0	14	20	1046	1040	500	14.4
gyrA_F	GAM120Ai	100	7	0	0	21	27	1577	1571	500	14.4
gyrA_F	GAM120Ai	100	7	0	0	7	13	300	306	500	14.4
gyrA_F	GAM120Ai	100	7	0	0	20	26	580	586	500	14.4
gyrA_F	GAM120Ai	100	7	0	0	2	8	1353	1359	500	14.4
gyrA_F	GAM120Ai	100	7	0	0	10	16	1530	1536	500	14.4
gyrA_F	GAM119Bi	100	28	0	0	1	28	78	105	1.47e-10	56
gyrA_F	GAM119Bi	100	9	0	0	12	20	2147	2155	32	18.3
gyrA_F	GAM119Bi	91.667	12	1	0	12	23	2264	2275	126	16.4
gyrA_F	GAM119Bi	100	7	0	0	14	20	1046	1040	500	14.4
gyrA_F	GAM119Bi	100	7	0	0	21	27	1577	1571	500	14.4
gyrA_F	GAM119Bi	100	7	0	0	18	24	2332	2326	500	14.4
gyrA_F	GAM119Bi	100	7	0	0	7	13	300	306	500	14.4
gyrA_F	GAM119Bi	100	7	0	0	20	26	580	586	500	14.4
gyrA_F	GAM119Bi	100	7	0	0	2	8	1353	1359	500	14.4
gyrA_F	GAM119Bi	100	7	0	0	10	16	1530	1536	500	14.4
gyrA_F	GAM117Ai	100	28	0	0	1	28	78	105	1.47e-10	56
gyrA_F	GAM117Ai	100	9	0	0	12	20	2147	2155	32	18.3
gyrA_F	GAM117Ai	100	7	0	0	14	20	1046	1040	500	14.4
gyrA_F	GAM117Ai	100	7	0	0	21	27	1577	1571	500	14.4
gyrA_F	GAM117Ai	100	7	0	0	18	24	2332	2326	500	14.4
gyrA_F	GAM117Ai	100	7	0	0	20	26	580	586	500	14.4
gyrA_F	GAM117Ai	100	7	0	0	2	8	1353	1359	500	14.4
gyrA_F	GAM117Ai	100	7	0	0	10	16	1530	1536	500	14.4
gyrA_F	GAM114Ai	100	28	0	0	1	28	78	105	1.47e-10	56
gyrA_F	GAM114Ai	100	9	0	0	12	20	2147	2155	32	18.3
gyrA_F	GAM114Ai	100	7	0	0	14	20	1046	1040	500	14.4
gyrA_F	GAM114Ai	100	7	0	0	21	27	1577	1571	500	14.4
gyrA_F	GAM114Ai	100	7	0	0	20	26	580	586	500	14.4
gyrA_F	GAM114Ai	100	7	0	0	2	8	1353	1359	500	14.4
gyrA_F	GAM114Ai	100	7	0	0	10	16	1530	1536	500	14.4
gyrA_F	GAM105Ai	100	28	0	0	1	28	78	105	1.47e-10	56
gyrA_F	GAM105Ai	100	9	0	0	12	20	2147	2155	32	18.3
gyrA_F	GAM105Ai	91.667	12	1	0	12	23	2264	2275	126	16.4
gyrA_F	GAM105Ai	100	7	0	0	14	20	1046	1040	500	14.4
gyrA_F	GAM105Ai	100	7	0	0	21	27	1577	1571	500	14.4
gyrA_F	GAM105Ai	100	7	0	0	18	24	2332	2326	500	14.4
gyrA_F	GAM105Ai	100	7	0	0	20	26	580	586	500	14.4
gyrA_F	GAM105Ai	100	7	0	0	2	8	1353	1359	500	14.4
gyrA_F	GAM105Ai	100	7	0	0	10	16	1530	1536	500	14.4
gyrA_F	GAM103Bi	100	28	0	0	1	28	78	105	1.47e-10	56
gyrA_F	GAM103Bi	100	9	0	0	12	20	2147	2155	32	18.3
gyrA_F	GAM103Bi	91.667	12	1	0	12	23	2264	2275	126	16.4
gyrA_F	GAM103Bi	100	7	0	0	14	20	1046	1040	500	14.4
gyrA_F	GAM103Bi	100	7	0	0	21	27	1577	1571	500	14.4
gyrA_F	GAM103Bi	100	7	0	0	18	24	2332	2326	500	14.4
gyrA_F	GAM103Bi	100	7	0	0	20	26	580	586	500	14.4
gyrA_F	GAM103Bi	100	7	0	0	2	8	1353	1359	500	14.4
gyrA_F	GAM103Bi	100	7	0	0	10	16	1530	1536	500	14.4
gyrA_F	GAM101Biv	100	28	0	0	1	28	78	105	1.47e-10	56
gyrA_F	GAM101Biv	100	9	0	0	12	20	2147	2155	32	18.3
gyrA_F	GAM101Biv	91.667	12	1	0	12	23	2264	2275	126	16.4
gyrA_F	GAM101Biv	100	7	0	0	9	15	254	248	500	14.4
gyrA_F	GAM101Biv	100	7	0	0	14	20	1046	1040	500	14.4
gyrA_F	GAM101Biv	100	7	0	0	21	27	1577	1571	500	14.4
gyrA_F	GAM101Biv	100	7	0	0	18	24	2332	2326	500	14.4
gyrA_F	GAM101Biv	100	7	0	0	7	13	300	306	500	14.4
gyrA_F	GAM101Biv	100	7	0	0	20	26	580	586	500	14.4
gyrA_F	GAM101Biv	100	7	0	0	2	8	1353	1359	500	14.4
gyrA_F	GAM101Biv	100	7	0	0	10	16	1530	1536	500	14.4
gyrA_F	GAM101Biv	100	7	0	0	11	17	1829	1835	500	14.4
gyrA_F	GAM96Ai	100	28	0	0	1	28	78	105	1.47e-10	56
gyrA_F	GAM96Ai	100	9	0	0	12	20	2147	2155	32	18.3
gyrA_F	GAM96Ai	100	8	0	0	11	18	1829	1836	126	16.4
gyrA_F	GAM96Ai	91.667	12	1	0	12	23	2264	2275	126	16.4
gyrA_F	GAM96Ai	100	7	0	0	14	20	1046	1040	500	14.4
gyrA_F	GAM96Ai	100	7	0	0	18	24	2332	2326	500	14.4
gyrA_F	GAM96Ai	100	7	0	0	20	26	580	586	500	14.4
gyrA_F	GAM96Ai	100	7	0	0	2	8	1353	1359	500	14.4
gyrA_F	GAM96Ai	100	7	0	0	10	16	1530	1536	500	14.4
gyrA_F	GAM93Bi	100	28	0	0	1	28	78	105	1.47e-10	56
gyrA_F	GAM93Bi	100	9	0	0	12	20	2147	2155	32	18.3
gyrA_F	GAM93Bi	91.667	12	1	0	12	23	2264	2275	126	16.4
gyrA_F	GAM93Bi	100	7	0	0	14	20	1046	1040	500	14.4
gyrA_F	GAM93Bi	100	7	0	0	21	27	1577	1571	500	14.4
gyrA_F	GAM93Bi	100	7	0	0	20	26	580	586	500	14.4
gyrA_F	GAM93Bi	100	7	0	0	2	8	1353	1359	500	14.4
gyrA_F	GAM93Bi	100	7	0	0	10	16	1530	1536	500	14.4
gyrA_F	GAM83T	100	28	0	0	1	28	78	105	1.47e-10	56
gyrA_F	GAM83T	100	9	0	0	12	20	2147	2155	32	18.3
gyrA_F	GAM83T	100	7	0	0	14	20	1046	1040	500	14.4
gyrA_F	GAM83T	100	7	0	0	21	27	1577	1571	500	14.4
gyrA_F	GAM83T	100	7	0	0	7	13	300	306	500	14.4
gyrA_F	GAM83T	100	7	0	0	20	26	580	586	500	14.4
gyrA_F	GAM83T	100	7	0	0	2	8	1353	1359	500	14.4
gyrA_F	GAM83T	100	7	0	0	10	16	1530	1536	500	14.4
gyrA_F	GAM83Bi	100	28	0	0	1	28	78	105	1.47e-10	56
gyrA_F	GAM83Bi	100	9	0	0	12	20	2147	2155	32	18.3
gyrA_F	GAM83Bi	100	7	0	0	14	20	1046	1040	500	14.4
gyrA_F	GAM83Bi	100	7	0	0	21	27	1577	1571	500	14.4
gyrA_F	GAM83Bi	100	7	0	0	7	13	300	306	500	14.4
gyrA_F	GAM83Bi	100	7	0	0	20	26	580	586	500	14.4
gyrA_F	GAM83Bi	100	7	0	0	2	8	1353	1359	500	14.4
gyrA_F	GAM83Bi	100	7	0	0	10	16	1530	1536	500	14.4
gyrA_F	GAM80Ai	100	28	0	0	1	28	78	105	1.47e-10	56
gyrA_F	GAM80Ai	100	9	0	0	12	20	2147	2155	32	18.3
gyrA_F	GAM80Ai	91.667	12	1	0	12	23	2264	2275	126	16.4
gyrA_F	GAM80Ai	100	7	0	0	14	20	1046	1040	500	14.4
gyrA_F	GAM80Ai	100	7	0	0	21	27	1577	1571	500	14.4
gyrA_F	GAM80Ai	100	7	0	0	20	26	580	586	500	14.4
gyrA_F	GAM80Ai	100	7	0	0	2	8	1353	1359	500	14.4
gyrA_F	GAM80Ai	100	7	0	0	10	16	1530	1536	500	14.4
gyrA_F	GAM71Ai	100	28	0	0	1	28	78	105	1.47e-10	56
gyrA_F	GAM71Ai	91.667	12	1	0	12	23	2264	2275	126	16.4
gyrA_F	GAM71Ai	100	7	0	0	14	20	1046	1040	500	14.4
gyrA_F	GAM71Ai	100	7	0	0	21	27	1577	1571	500	14.4
gyrA_F	GAM71Ai	100	7	0	0	7	13	300	306	500	14.4
gyrA_F	GAM71Ai	100	7	0	0	20	26	580	586	500	14.4
gyrA_F	GAM71Ai	100	7	0	0	2	8	1353	1359	500	14.4
gyrA_F	GAM71Ai	100	7	0	0	10	16	1530	1536	500	14.4
gyrA_F	GAM71Ai	100	7	0	0	11	17	1829	1835	500	14.4
gyrA_F	G4	100	28	0	0	1	28	78	105	1.47e-10	56
gyrA_F	G4	100	9	0	0	12	20	2147	2155	32	18.3
gyrA_F	G4	91.667	12	1	0	12	23	2264	2275	126	16.4
gyrA_F	G4	100	7	0	0	14	20	1046	1040	500	14.4
gyrA_F	G4	100	7	0	0	21	27	1577	1571	500	14.4
gyrA_F	G4	100	7	0	0	21	27	564	570	500	14.4
gyrA_F	G4	100	7	0	0	20	26	580	586	500	14.4
gyrA_F	G4	100	7	0	0	2	8	1353	1359	500	14.4
gyrA_F	G4	100	7	0	0	10	16	1530	1536	500	14.4
gyrA_F	HpJ99	100	28	0	0	1	28	78	105	1.47e-10	56
gyrA_F	HpJ99	100	9	0	0	12	20	2147	2155	32	18.3
gyrA_F	HpJ99	91.667	12	1	0	12	23	2264	2275	126	16.4
gyrA_F	HpJ99	100	7	0	0	14	20	1046	1040	500	14.4
gyrA_F	HpJ99	100	7	0	0	21	27	1577	1571	500	14.4
gyrA_F	HpJ99	100	7	0	0	21	27	564	570	500	14.4
gyrA_F	HpJ99	100	7	0	0	20	26	580	586	500	14.4
gyrA_F	HpJ99	100	7	0	0	2	8	1353	1359	500	14.4
gyrA_F	HpJ99	100	7	0	0	10	16	1530	1536	500	14.4
gyrA_F	GAM80Ai	100	28	0	0	1	28	78	105	1.47e-10	56
gyrA_F	GAM80Ai	100	9	0	0	12	20	2147	2155	32	18.3
gyrA_F	GAM80Ai	91.667	12	1	0	12	23	2264	2275	126	16.4
gyrA_F	GAM80Ai	100	7	0	0	14	20	1046	1040	500	14.4
gyrA_F	GAM80Ai	100	7	0	0	21	27	1577	1571	500	14.4
gyrA_F	GAM80Ai	100	7	0	0	20	26	580	586	500	14.4
gyrA_F	GAM80Ai	100	7	0	0	2	8	1353	1359	500	14.4
gyrA_F	GAM80Ai	100	7	0	0	10	16	1530	1536	500	14.4
gyrA_F	GAM71Ai	100	28	0	0	1	28	78	105	1.47e-10	56
gyrA_F	GAM71Ai	91.667	12	1	0	12	23	2264	2275	126	16.4
gyrA_F	GAM71Ai	100	7	0	0	14	20	1046	1040	500	14.4
gyrA_F	GAM71Ai	100	7	0	0	21	27	1577	1571	500	14.4
gyrA_F	GAM71Ai	100	7	0	0	7	13	300	306	500	14.4
gyrA_F	GAM71Ai	100	7	0	0	20	26	580	586	500	14.4
gyrA_F	GAM71Ai	100	7	0	0	2	8	1353	1359	500	14.4
gyrA_F	GAM71Ai	100	7	0	0	10	16	1530	1536	500	14.4
gyrA_F	GAM71Ai	100	7	0	0	11	17	1829	1835	500	14.4
gyrA_F	G4	100	28	0	0	1	28	78	105	1.47e-10	56
gyrA_F	G4	100	9	0	0	12	20	2147	2155	32	18.3
gyrA_F	G4	91.667	12	1	0	12	23	2264	2275	126	16.4
gyrA_F	G4	100	7	0	0	14	20	1046	1040	500	14.4
gyrA_F	G4	100	7	0	0	21	27	1577	1571	500	14.4
gyrA_F	G4	100	7	0	0	21	27	564	570	500	14.4
gyrA_F	G4	100	7	0	0	20	26	580	586	500	14.4
gyrA_F	G4	100	7	0	0	2	8	1353	1359	500	14.4
gyrA_F	G4	100	7	0	0	10	16	1530	1536	500	14.4
gyrA_F	KE91	100	28	0	0	1	28	78	105	1.47e-10	56
gyrA_F	KE91	100	9	0	0	12	20	2147	2155	32	18.3
gyrA_F	KE91	100	7	0	0	7	13	987	981	500	14.4
gyrA_F	KE91	100	7	0	0	14	20	1046	1040	500	14.4
gyrA_F	KE91	100	7	0	0	21	27	144	150	500	14.4
gyrA_F	KE91	100	7	0	0	7	13	300	306	500	14.4
gyrA_F	KE91	100	7	0	0	20	26	580	586	500	14.4
gyrA_F	KE91	100	7	0	0	11	17	940	946	500	14.4
gyrA_F	KE91	100	7	0	0	2	8	1353	1359	500	14.4
gyrA_F	KE91	100	7	0	0	10	16	1530	1536	500	14.4
gyrA_F	KE76	100	28	0	0	1	28	78	105	1.47e-10	56
gyrA_F	KE76	100	9	0	0	12	20	2147	2155	32	18.3
gyrA_F	KE76	100	7	0	0	14	20	1046	1040	500	14.4
gyrA_F	KE76	100	7	0	0	21	27	144	150	500	14.4
gyrA_F	KE76	100	7	0	0	7	13	300	306	500	14.4
gyrA_F	KE76	100	7	0	0	21	27	564	570	500	14.4
gyrA_F	KE76	100	7	0	0	20	26	580	586	500	14.4
gyrA_F	KE76	100	7	0	0	2	8	1353	1359	500	14.4
gyrA_F	KE76	100	7	0	0	10	16	1530	1536	500	14.4
gyrA_F	KE74	100	28	0	0	1	28	78	105	1.47e-10	56
gyrA_F	KE74	100	9	0	0	12	20	2147	2155	32	18.3
gyrA_F	KE74	91.667	12	1	0	12	23	2264	2275	126	16.4
gyrA_F	KE74	100	7	0	0	14	20	1046	1040	500	14.4
gyrA_F	KE74	100	7	0	0	18	24	2332	2326	500	14.4
gyrA_F	KE74	100	7	0	0	21	27	564	570	500	14.4
gyrA_F	KE74	100	7	0	0	20	26	580	586	500	14.4
gyrA_F	KE74	100	7	0	0	10	16	1530	1536	500	14.4
gyrA_F	KE67	100	28	0	0	1	28	78	105	1.47e-10	56
gyrA_F	KE67	100	7	0	0	14	20	1046	1040	500	14.4
gyrA_F	KE67	100	7	0	0	7	13	300	306	500	14.4
gyrA_F	KE67	100	7	0	0	20	26	580	586	500	14.4
gyrA_F	KE67	100	7	0	0	2	8	1353	1359	500	14.4
gyrA_F	KE67	100	7	0	0	10	16	1530	1536	500	14.4
gyrA_F	KE67	100	7	0	0	14	20	2149	2155	500	14.4
gyrA_F	KE65	100	28	0	0	1	28	78	105	1.47e-10	56
gyrA_F	KE65	100	7	0	0	14	20	1046	1040	500	14.4
gyrA_F	KE65	100	7	0	0	7	13	300	306	500	14.4
gyrA_F	KE65	100	7	0	0	20	26	580	586	500	14.4
gyrA_F	KE65	100	7	0	0	2	8	1353	1359	500	14.4
gyrA_F	KE65	100	7	0	0	10	16	1530	1536	500	14.4
gyrA_F	KE65	100	7	0	0	14	20	2149	2155	500	14.4
gyrA_F	KE62	100	28	0	0	1	28	78	105	1.47e-10	56
gyrA_F	KE62	100	7	0	0	14	20	1046	1040	500	14.4
gyrA_F	KE62	100	7	0	0	7	13	300	306	500	14.4
gyrA_F	KE62	100	7	0	0	20	26	580	586	500	14.4
gyrA_F	KE62	100	7	0	0	2	8	1353	1359	500	14.4
gyrA_F	KE62	100	7	0	0	10	16	1530	1536	500	14.4
gyrA_F	KE62	100	7	0	0	14	20	2149	2155	500	14.4
gyrA_F	KE46	100	28	0	0	1	28	78	105	1.47e-10	56
gyrA_F	KE46	100	8	0	0	11	18	1829	1836	126	16.4
gyrA_F	KE46	100	7	0	0	14	20	1046	1040	500	14.4
gyrA_F	KE46	100	7	0	0	7	13	300	306	500	14.4
gyrA_F	KE46	100	7	0	0	20	26	580	586	500	14.4
gyrA_F	KE46	100	7	0	0	2	8	1353	1359	500	14.4
gyrA_F	KE46	100	7	0	0	10	16	1530	1536	500	14.4
gyrA_F	KE46	100	7	0	0	14	20	2149	2155	500	14.4
gyrA_F	KE38	100	28	0	0	1	28	78	105	1.47e-10	56
gyrA_F	KE38	100	7	0	0	14	20	1046	1040	500	14.4
gyrA_F	KE38	100	7	0	0	21	27	1577	1571	500	14.4
gyrA_F	KE38	100	7	0	0	7	13	300	306	500	14.4
gyrA_F	KE38	100	7	0	0	20	26	580	586	500	14.4
gyrA_F	KE38	100	7	0	0	2	8	1353	1359	500	14.4
gyrA_F	KE38	100	7	0	0	10	16	1530	1536	500	14.4
gyrA_F	KE38	100	7	0	0	14	20	2149	2155	500	14.4
gyrA_F	KE37	100	28	0	0	1	28	78	105	1.47e-10	56
gyrA_F	KE37	100	7	0	0	14	20	1046	1040	500	14.4
gyrA_F	KE37	100	7	0	0	21	27	1577	1571	500	14.4
gyrA_F	KE37	100	7	0	0	7	13	300	306	500	14.4
gyrA_F	KE37	100	7	0	0	20	26	580	586	500	14.4
gyrA_F	KE37	100	7	0	0	2	8	1353	1359	500	14.4
gyrA_F	KE37	100	7	0	0	10	16	1530	1536	500	14.4
gyrA_F	KE37	100	7	0	0	14	20	2149	2155	500	14.4
gyrA_F	KE30	100	28	0	0	1	28	78	105	1.47e-10	56
gyrA_F	KE30	100	7	0	0	14	20	1046	1040	500	14.4
gyrA_F	KE30	100	7	0	0	21	27	1577	1571	500	14.4
gyrA_F	KE30	100	7	0	0	7	13	300	306	500	14.4
gyrA_F	KE30	100	7	0	0	20	26	580	586	500	14.4
gyrA_F	KE30	100	7	0	0	2	8	1353	1359	500	14.4
gyrA_F	KE30	100	7	0	0	10	16	1530	1536	500	14.4
gyrA_F	KE30	100	7	0	0	14	20	2149	2155	500	14.4
gyrA_F	KE28	100	28	0	0	1	28	78	105	1.47e-10	56
gyrA_F	KE28	100	7	0	0	14	20	1046	1040	500	14.4
gyrA_F	KE28	100	7	0	0	7	13	300	306	500	14.4
gyrA_F	KE28	100	7	0	0	20	26	580	586	500	14.4
gyrA_F	KE28	100	7	0	0	2	8	1353	1359	500	14.4
gyrA_F	KE28	100	7	0	0	10	16	1530	1536	500	14.4
gyrA_F	KE28	100	7	0	0	14	20	2149	2155	500	14.4
gyrA_F	KE22	100	28	0	0	1	28	78	105	1.47e-10	56
gyrA_F	KE22	100	9	0	0	12	20	2147	2155	32	18.3
gyrA_F	KE22	100	7	0	0	14	20	1046	1040	500	14.4
gyrA_F	KE22	100	7	0	0	20	26	580	586	500	14.4
gyrA_F	KE22	100	7	0	0	2	8	1353	1359	500	14.4
gyrA_F	KE22	100	7	0	0	10	16	1530	1536	500	14.4
gyrA_F	KE21	100	28	0	0	1	28	78	105	1.47e-10	56
gyrA_F	KE21	100	9	0	0	12	20	2147	2155	32	18.3
gyrA_F	KE21	100	8	0	0	11	18	1829	1836	126	16.4
gyrA_F	KE21	100	7	0	0	14	20	1046	1040	500	14.4
gyrA_F	KE21	100	7	0	0	18	24	2332	2326	500	14.4
gyrA_F	KE21	100	7	0	0	7	13	300	306	500	14.4
gyrA_F	KE21	100	7	0	0	20	26	580	586	500	14.4
gyrA_F	KE21	100	7	0	0	2	8	1353	1359	500	14.4
gyrA_F	KE21	100	7	0	0	10	16	1530	1536	500	14.4
gyrA_F	CKIN8	100	28	0	0	1	28	78	105	1.47e-10	56
gyrA_F	CKIN8	100	9	0	0	12	20	2147	2155	32	18.3
gyrA_F	CKIN8	100	7	0	0	14	20	1046	1040	500	14.4
gyrA_F	CKIN8	100	7	0	0	7	13	300	306	500	14.4
gyrA_F	CKIN8	100	7	0	0	20	26	580	586	500	14.4
gyrA_F	CKIN8	100	7	0	0	2	8	1353	1359	500	14.4
gyrA_F	CKIN8	100	7	0	0	10	16	1530	1536	500	14.4
gyrA_F	CKIN79	100	28	0	0	1	28	78	105	1.47e-10	56
gyrA_F	CKIN79	100	9	0	0	12	20	2147	2155	32	18.3
gyrA_F	CKIN79	100	7	0	0	14	20	1046	1040	500	14.4
gyrA_F	CKIN79	100	7	0	0	21	27	144	150	500	14.4
gyrA_F	CKIN79	100	7	0	0	7	13	300	306	500	14.4
gyrA_F	CKIN79	100	7	0	0	20	26	580	586	500	14.4
gyrA_F	CKIN79	100	7	0	0	2	8	1353	1359	500	14.4
gyrA_F	CKIN79	100	7	0	0	10	16	1530	1536	500	14.4
gyrA_F	CKIN72	100	28	0	0	1	28	93	120	1.47e-10	56
gyrA_F	CKIN72	100	9	0	0	12	20	2162	2170	32	18.3
gyrA_F	CKIN72	100	7	0	0	7	13	1002	996	500	14.4
gyrA_F	CKIN72	100	7	0	0	14	20	1061	1055	500	14.4
gyrA_F	CKIN72	100	7	0	0	7	13	315	321	500	14.4
gyrA_F	CKIN72	100	7	0	0	20	26	595	601	500	14.4
gyrA_F	CKIN72	100	7	0	0	2	8	1358	1364	500	14.4
gyrA_F	CKIN72	100	7	0	0	2	8	1368	1374	500	14.4
gyrA_F	CKIN72	100	7	0	0	10	16	1545	1551	500	14.4
gyrA_F	CKIN71	100	28	0	0	1	28	93	120	1.47e-10	56
gyrA_F	CKIN71	100	9	0	0	12	20	2162	2170	32	18.3
gyrA_F	CKIN71	100	7	0	0	7	13	1002	996	500	14.4
gyrA_F	CKIN71	100	7	0	0	14	20	1061	1055	500	14.4
gyrA_F	CKIN71	100	7	0	0	7	13	315	321	500	14.4
gyrA_F	CKIN71	100	7	0	0	20	26	595	601	500	14.4
gyrA_F	CKIN71	100	7	0	0	2	8	1358	1364	500	14.4
gyrA_F	CKIN71	100	7	0	0	2	8	1368	1374	500	14.4
gyrA_F	CKIN71	100	7	0	0	10	16	1545	1551	500	14.4
gyrA_F	CKIN70	100	28	0	0	1	28	78	105	1.47e-10	56
gyrA_F	CKIN70	100	9	0	0	12	20	2147	2155	32	18.3
gyrA_F	CKIN70	100	7	0	0	14	20	1046	1040	500	14.4
gyrA_F	CKIN70	100	7	0	0	21	27	144	150	500	14.4
gyrA_F	CKIN70	100	7	0	0	7	13	300	306	500	14.4
gyrA_F	CKIN70	100	7	0	0	20	26	580	586	500	14.4
gyrA_F	CKIN70	100	7	0	0	2	8	1353	1359	500	14.4
gyrA_F	CKIN70	100	7	0	0	10	16	1530	1536	500	14.4
gyrA_F	CKIN66	100	28	0	0	1	28	78	105	1.47e-10	56
gyrA_F	CKIN66	100	7	0	0	14	20	1046	1040	500	14.4
gyrA_F	CKIN66	100	7	0	0	21	27	144	150	500	14.4
gyrA_F	CKIN66	100	7	0	0	7	13	300	306	500	14.4
gyrA_F	CKIN66	100	7	0	0	2	8	1353	1359	500	14.4
gyrA_F	CKIN66	100	7	0	0	10	16	1530	1536	500	14.4
gyrA_F	CKIN66	100	7	0	0	14	20	2149	2155	500	14.4
gyrA_F	CKIN65	100	28	0	0	1	28	78	105	1.47e-10	56
gyrA_F	CKIN65	100	9	0	0	12	20	2147	2155	32	18.3
gyrA_F	CKIN65	100	8	0	0	9	16	1999	1992	126	16.4
gyrA_F	CKIN65	100	7	0	0	14	20	1046	1040	500	14.4
gyrA_F	CKIN65	100	7	0	0	21	27	144	150	500	14.4
gyrA_F	CKIN65	100	7	0	0	7	13	300	306	500	14.4
gyrA_F	CKIN65	100	7	0	0	21	27	564	570	500	14.4
gyrA_F	CKIN65	100	7	0	0	20	26	580	586	500	14.4
gyrA_F	CKIN65	100	7	0	0	2	8	1353	1359	500	14.4
gyrA_F	CKIN65	100	7	0	0	10	16	1530	1536	500	14.4
gyrA_F	CKIN60	100	28	0	0	1	28	78	105	1.47e-10	56
gyrA_F	CKIN60	100	9	0	0	12	20	2147	2155	32	18.3
gyrA_F	CKIN60	100	7	0	0	9	15	254	248	500	14.4
gyrA_F	CKIN60	100	7	0	0	14	20	1046	1040	500	14.4
gyrA_F	CKIN60	100	7	0	0	21	27	144	150	500	14.4
gyrA_F	CKIN60	100	7	0	0	7	13	300	306	500	14.4
gyrA_F	CKIN60	100	7	0	0	20	26	580	586	500	14.4
gyrA_F	CKIN60	100	7	0	0	2	8	1353	1359	500	14.4
gyrA_F	CKIN60	100	7	0	0	10	16	1530	1536	500	14.4
gyrA_F	CKIN59	100	28	0	0	1	28	93	120	1.47e-10	56
gyrA_F	CKIN59	100	9	0	0	12	20	2162	2170	32	18.3
gyrA_F	CKIN59	100	7	0	0	7	13	1002	996	500	14.4
gyrA_F	CKIN59	100	7	0	0	14	20	1061	1055	500	14.4
gyrA_F	CKIN59	100	7	0	0	7	13	315	321	500	14.4
gyrA_F	CKIN59	100	7	0	0	20	26	595	601	500	14.4
gyrA_F	CKIN59	100	7	0	0	2	8	1358	1364	500	14.4
gyrA_F	CKIN59	100	7	0	0	2	8	1368	1374	500	14.4
gyrA_F	CKIN59	100	7	0	0	10	16	1545	1551	500	14.4
gyrA_F	CKIN58	100	28	0	0	1	28	78	105	1.47e-10	56
gyrA_F	CKIN58	100	7	0	0	14	20	1046	1040	500	14.4
gyrA_F	CKIN58	100	7	0	0	21	27	144	150	500	14.4
gyrA_F	CKIN58	100	7	0	0	7	13	300	306	500	14.4
gyrA_F	CKIN58	100	7	0	0	2	8	1353	1359	500	14.4
gyrA_F	CKIN58	100	7	0	0	10	16	1530	1536	500	14.4
gyrA_F	CKIN58	100	7	0	0	14	20	2149	2155	500	14.4
gyrA_F	CKIN5	100	28	0	0	1	28	78	105	1.47e-10	56
gyrA_F	CKIN5	100	9	0	0	12	20	2147	2155	32	18.3
gyrA_F	CKIN5	100	7	0	0	14	20	1046	1040	500	14.4
gyrA_F	CKIN5	100	7	0	0	7	13	300	306	500	14.4
gyrA_F	CKIN5	100	7	0	0	20	26	580	586	500	14.4
gyrA_F	CKIN5	100	7	0	0	2	8	1353	1359	500	14.4
gyrA_F	CKIN5	100	7	0	0	10	16	1530	1536	500	14.4
gyrA_F	CKIN4	100	28	0	0	1	28	78	105	1.47e-10	56
gyrA_F	CKIN4	100	9	0	0	12	20	2147	2155	32	18.3
gyrA_F	CKIN4	100	7	0	0	14	20	1046	1040	500	14.4
gyrA_F	CKIN4	100	7	0	0	21	27	144	150	500	14.4
gyrA_F	CKIN4	100	7	0	0	20	26	580	586	500	14.4
gyrA_F	CKIN4	100	7	0	0	2	8	1353	1359	500	14.4
gyrA_F	CKIN4	100	7	0	0	10	16	1530	1536	500	14.4
gyrA_F	CKIN47	100	28	0	0	1	28	78	105	1.47e-10	56
gyrA_F	CKIN47	100	9	0	0	12	20	2147	2155	32	18.3
gyrA_F	CKIN47	100	7	0	0	14	20	1046	1040	500	14.4
gyrA_F	CKIN47	100	7	0	0	7	13	300	306	500	14.4
gyrA_F	CKIN47	100	7	0	0	20	26	580	586	500	14.4
gyrA_F	CKIN47	100	7	0	0	2	8	1353	1359	500	14.4
gyrA_F	CKIN47	100	7	0	0	10	16	1530	1536	500	14.4
gyrA_F	CKIN44	100	28	0	0	1	28	78	105	1.47e-10	56
gyrA_F	CKIN44	100	7	0	0	14	20	1046	1040	500	14.4
gyrA_F	CKIN44	100	7	0	0	21	27	144	150	500	14.4
gyrA_F	CKIN44	100	7	0	0	7	13	300	306	500	14.4
gyrA_F	CKIN44	100	7	0	0	20	26	580	586	500	14.4
gyrA_F	CKIN44	100	7	0	0	2	8	1353	1359	500	14.4
gyrA_F	CKIN44	100	7	0	0	10	16	1530	1536	500	14.4
gyrA_F	CKIN44	100	7	0	0	14	20	2149	2155	500	14.4
gyrA_F	CKIN39	100	28	0	0	1	28	78	105	1.47e-10	56
gyrA_F	CKIN39	100	9	0	0	12	20	2144	2152	32	18.3
gyrA_F	CKIN39	100	7	0	0	7	13	987	981	500	14.4
gyrA_F	CKIN39	100	7	0	0	14	20	1046	1040	500	14.4
gyrA_F	CKIN39	100	7	0	0	7	13	300	306	500	14.4
gyrA_F	CKIN39	100	7	0	0	21	27	564	570	500	14.4
gyrA_F	CKIN39	100	7	0	0	20	26	580	586	500	14.4
gyrA_F	CKIN39	100	7	0	0	2	8	1353	1359	500	14.4
gyrA_F	CKIN39	100	7	0	0	10	16	1530	1536	500	14.4
gyrA_F	CKIN37	100	28	0	0	1	28	78	105	1.47e-10	56
gyrA_F	CKIN37	100	7	0	0	14	20	1046	1040	500	14.4
gyrA_F	CKIN37	100	7	0	0	21	27	144	150	500	14.4
gyrA_F	CKIN37	100	7	0	0	7	13	300	306	500	14.4
gyrA_F	CKIN37	100	7	0	0	20	26	580	586	500	14.4
gyrA_F	CKIN37	100	7	0	0	2	8	1353	1359	500	14.4
gyrA_F	CKIN37	100	7	0	0	10	16	1530	1536	500	14.4
gyrA_F	CKIN37	100	7	0	0	14	20	2149	2155	500	14.4
gyrA_F	CKIN36	100	28	0	0	1	28	78	105	1.47e-10	56
gyrA_F	CKIN36	100	9	0	0	12	20	2147	2155	32	18.3
gyrA_F	CKIN36	100	7	0	0	14	20	1046	1040	500	14.4
gyrA_F	CKIN36	100	7	0	0	18	24	2332	2326	500	14.4
gyrA_F	CKIN36	100	7	0	0	21	27	144	150	500	14.4
gyrA_F	CKIN36	100	7	0	0	7	13	300	306	500	14.4
gyrA_F	CKIN36	100	7	0	0	20	26	580	586	500	14.4
gyrA_F	CKIN36	100	7	0	0	2	8	1353	1359	500	14.4
gyrA_F	CKIN36	100	7	0	0	10	16	1530	1536	500	14.4
gyrA_F	CKIN34	100	28	0	0	1	28	78	105	1.47e-10	56
gyrA_F	CKIN34	100	9	0	0	12	20	2147	2155	32	18.3
gyrA_F	CKIN34	100	7	0	0	14	20	1046	1040	500	14.4
gyrA_F	CKIN34	100	7	0	0	21	27	144	150	500	14.4
gyrA_F	CKIN34	100	7	0	0	7	13	300	306	500	14.4
gyrA_F	CKIN34	100	7	0	0	20	26	580	586	500	14.4
gyrA_F	CKIN34	100	7	0	0	2	8	1353	1359	500	14.4
gyrA_F	CKIN34	100	7	0	0	10	16	1530	1536	500	14.4
gyrA_F	CKIN32	100	28	0	0	1	28	78	105	1.47e-10	56
gyrA_F	CKIN32	100	7	0	0	14	20	1046	1040	500	14.4
gyrA_F	CKIN32	100	7	0	0	21	27	144	150	500	14.4
gyrA_F	CKIN32	100	7	0	0	7	13	300	306	500	14.4
gyrA_F	CKIN32	100	7	0	0	20	26	580	586	500	14.4
gyrA_F	CKIN32	100	7	0	0	2	8	1353	1359	500	14.4
gyrA_F	CKIN32	100	7	0	0	10	16	1530	1536	500	14.4
gyrA_F	CKIN32	100	7	0	0	14	20	2149	2155	500	14.4
gyrA_F	CKIN31	100	28	0	0	1	28	78	105	1.47e-10	56
gyrA_F	CKIN31	100	7	0	0	14	20	1046	1040	500	14.4
gyrA_F	CKIN31	100	7	0	0	21	27	144	150	500	14.4
gyrA_F	CKIN31	100	7	0	0	7	13	300	306	500	14.4
gyrA_F	CKIN31	100	7	0	0	20	26	580	586	500	14.4
gyrA_F	CKIN31	100	7	0	0	2	8	1353	1359	500	14.4
gyrA_F	CKIN31	100	7	0	0	10	16	1530	1536	500	14.4
gyrA_F	CKIN31	100	7	0	0	14	20	2149	2155	500	14.4
gyrA_F	CKIN3	100	28	0	0	1	28	78	105	1.47e-10	56
gyrA_F	CKIN3	100	7	0	0	14	20	1046	1040	500	14.4
gyrA_F	CKIN3	100	7	0	0	21	27	144	150	500	14.4
gyrA_F	CKIN3	100	7	0	0	7	13	300	306	500	14.4
gyrA_F	CKIN3	100	7	0	0	20	26	580	586	500	14.4
gyrA_F	CKIN3	100	7	0	0	2	8	1353	1359	500	14.4
gyrA_F	CKIN3	100	7	0	0	10	16	1530	1536	500	14.4
gyrA_F	CKIN3	100	7	0	0	14	20	2149	2155	500	14.4
gyrA_F	CKIN29	100	28	0	0	1	28	78	105	1.47e-10	56
gyrA_F	CKIN29	100	9	0	0	12	20	2147	2155	32	18.3
gyrA_F	CKIN29	100	7	0	0	14	20	1046	1040	500	14.4
gyrA_F	CKIN29	100	7	0	0	7	13	300	306	500	14.4
gyrA_F	CKIN29	100	7	0	0	20	26	580	586	500	14.4
gyrA_F	CKIN29	100	7	0	0	2	8	1353	1359	500	14.4
gyrA_F	CKIN29	100	7	0	0	10	16	1530	1536	500	14.4
gyrA_F	CKIN28	100	28	0	0	1	28	78	105	1.47e-10	56
gyrA_F	CKIN28	100	7	0	0	14	20	1046	1040	500	14.4
gyrA_F	CKIN28	100	7	0	0	7	13	300	306	500	14.4
gyrA_F	CKIN28	100	7	0	0	20	26	580	586	500	14.4
gyrA_F	CKIN28	100	7	0	0	2	8	1353	1359	500	14.4
gyrA_F	CKIN28	100	7	0	0	10	16	1530	1536	500	14.4
gyrA_F	CKIN28	100	7	0	0	14	20	2149	2155	500	14.4
gyrA_F	CKIN27	100	28	0	0	1	28	78	105	1.47e-10	56
gyrA_F	CKIN27	100	7	0	0	14	20	1046	1040	500	14.4
gyrA_F	CKIN27	100	7	0	0	21	27	144	150	500	14.4
gyrA_F	CKIN27	100	7	0	0	7	13	300	306	500	14.4
gyrA_F	CKIN27	100	7	0	0	20	26	580	586	500	14.4
gyrA_F	CKIN27	100	7	0	0	15	21	882	888	500	14.4
gyrA_F	CKIN27	100	7	0	0	2	8	1353	1359	500	14.4
gyrA_F	CKIN27	100	7	0	0	14	20	2149	2155	500	14.4
gyrA_F	CKIN2	100	28	0	0	1	28	78	105	1.47e-10	56
gyrA_F	CKIN2	100	9	0	0	12	20	2147	2155	32	18.3
gyrA_F	CKIN2	100	7	0	0	14	20	1046	1040	500	14.4
gyrA_F	CKIN2	100	7	0	0	7	13	300	306	500	14.4
gyrA_F	CKIN2	100	7	0	0	20	26	580	586	500	14.4
gyrA_F	CKIN2	100	7	0	0	2	8	1353	1359	500	14.4
gyrA_F	CKIN2	100	7	0	0	10	16	1530	1536	500	14.4
gyrA_F	CKIN17	100	28	0	0	1	28	78	105	1.47e-10	56
gyrA_F	CKIN17	100	9	0	0	12	20	2147	2155	32	18.3
gyrA_F	CKIN17	100	7	0	0	14	20	1046	1040	500	14.4
gyrA_F	CKIN17	100	7	0	0	7	13	300	306	500	14.4
gyrA_F	CKIN17	100	7	0	0	20	26	580	586	500	14.4
gyrA_F	CKIN17	100	7	0	0	2	8	1353	1359	500	14.4
gyrA_F	CKIN17	100	7	0	0	10	16	1530	1536	500	14.4
gyrA_F	CKIN15	100	28	0	0	1	28	78	105	1.47e-10	56
gyrA_F	CKIN15	100	9	0	0	12	20	2147	2155	32	18.3
gyrA_F	CKIN15	100	7	0	0	14	20	1046	1040	500	14.4
gyrA_F	CKIN15	100	7	0	0	20	26	580	586	500	14.4
gyrA_F	CKIN15	100	7	0	0	2	8	1353	1359	500	14.4
gyrA_F	CKIN15	100	7	0	0	10	16	1530	1536	500	14.4
gyrA_F	CKIN14	100	28	0	0	1	28	78	105	1.47e-10	56
gyrA_F	CKIN14	100	9	0	0	12	20	2147	2155	32	18.3
gyrA_F	CKIN14	100	7	0	0	14	20	1046	1040	500	14.4
gyrA_F	CKIN14	100	7	0	0	7	13	300	306	500	14.4
gyrA_F	CKIN14	100	7	0	0	20	26	580	586	500	14.4
gyrA_F	CKIN14	100	7	0	0	2	8	1353	1359	500	14.4
gyrA_F	CKIN14	100	7	0	0	10	16	1530	1536	500	14.4
gyrA_F	CKIN130	100	28	0	0	1	28	78	105	1.47e-10	56
gyrA_F	CKIN130	100	7	0	0	14	20	1046	1040	500	14.4
gyrA_F	CKIN130	100	7	0	0	21	27	144	150	500	14.4
gyrA_F	CKIN130	100	7	0	0	7	13	300	306	500	14.4
gyrA_F	CKIN130	100	7	0	0	20	26	580	586	500	14.4
gyrA_F	CKIN130	100	7	0	0	2	8	1353	1359	500	14.4
gyrA_F	CKIN130	100	7	0	0	10	16	1530	1536	500	14.4
gyrA_F	CKIN130	100	7	0	0	14	20	2149	2155	500	14.4
gyrA_F	CKIN129	100	28	0	0	1	28	78	105	1.47e-10	56
gyrA_F	CKIN129	100	7	0	0	14	20	1046	1040	500	14.4
gyrA_F	CKIN129	100	7	0	0	7	13	300	306	500	14.4
gyrA_F	CKIN129	100	7	0	0	20	26	580	586	500	14.4
gyrA_F	CKIN129	100	7	0	0	2	8	1353	1359	500	14.4
gyrA_F	CKIN129	100	7	0	0	10	16	1530	1536	500	14.4
gyrA_F	CKIN129	100	7	0	0	14	20	2149	2155	500	14.4
gyrA_F	CKIN127	100	28	0	0	1	28	78	105	1.47e-10	56
gyrA_F	CKIN127	100	7	0	0	14	20	1046	1040	500	14.4
gyrA_F	CKIN127	100	7	0	0	21	27	144	150	500	14.4
gyrA_F	CKIN127	100	7	0	0	7	13	300	306	500	14.4
gyrA_F	CKIN127	100	7	0	0	2	8	1353	1359	500	14.4
gyrA_F	CKIN127	100	7	0	0	10	16	1530	1536	500	14.4
gyrA_F	CKIN127	100	7	0	0	14	20	2149	2155	500	14.4
gyrA_F	CKIN125	100	28	0	0	1	28	78	105	1.47e-10	56
gyrA_F	CKIN125	100	7	0	0	14	20	1046	1040	500	14.4
gyrA_F	CKIN125	100	7	0	0	21	27	144	150	500	14.4
gyrA_F	CKIN125	100	7	0	0	7	13	300	306	500	14.4
gyrA_F	CKIN125	100	7	0	0	21	27	564	570	500	14.4
gyrA_F	CKIN125	100	7	0	0	20	26	580	586	500	14.4
gyrA_F	CKIN125	100	7	0	0	2	8	1353	1359	500	14.4
gyrA_F	CKIN125	100	7	0	0	10	16	1530	1536	500	14.4
gyrA_F	CKIN125	100	7	0	0	14	20	2149	2155	500	14.4
gyrA_F	CKIN124	100	28	0	0	1	28	78	105	1.47e-10	56
gyrA_F	CKIN124	100	9	0	0	12	20	2147	2155	32	18.3
gyrA_F	CKIN124	100	7	0	0	14	20	1046	1040	500	14.4
gyrA_F	CKIN124	100	7	0	0	21	27	144	150	500	14.4
gyrA_F	CKIN124	100	7	0	0	7	13	300	306	500	14.4
gyrA_F	CKIN124	100	7	0	0	20	26	580	586	500	14.4
gyrA_F	CKIN124	100	7	0	0	2	8	1353	1359	500	14.4
gyrA_F	CKIN124	100	7	0	0	10	16	1530	1536	500	14.4
gyrA_F	CKIN123	100	28	0	0	1	28	78	105	1.47e-10	56
gyrA_F	CKIN123	100	7	0	0	14	20	1046	1040	500	14.4
gyrA_F	CKIN123	100	7	0	0	21	27	144	150	500	14.4
gyrA_F	CKIN123	100	7	0	0	7	13	300	306	500	14.4
gyrA_F	CKIN123	100	7	0	0	20	26	580	586	500	14.4
gyrA_F	CKIN123	100	7	0	0	2	8	1353	1359	500	14.4
gyrA_F	CKIN123	100	7	0	0	10	16	1530	1536	500	14.4
gyrA_F	CKIN123	100	7	0	0	14	20	2149	2155	500	14.4
gyrA_F	CKIN122	100	28	0	0	1	28	78	105	1.47e-10	56
gyrA_F	CKIN122	100	9	0	0	12	20	2147	2155	32	18.3
gyrA_F	CKIN122	100	7	0	0	14	20	1046	1040	500	14.4
gyrA_F	CKIN122	100	7	0	0	21	27	144	150	500	14.4
gyrA_F	CKIN122	100	7	0	0	7	13	300	306	500	14.4
gyrA_F	CKIN122	100	7	0	0	21	27	564	570	500	14.4
gyrA_F	CKIN122	100	7	0	0	20	26	580	586	500	14.4
gyrA_F	CKIN122	100	7	0	0	2	8	1353	1359	500	14.4
gyrA_F	CKIN122	100	7	0	0	10	16	1530	1536	500	14.4
gyrA_F	CKIN12	100	28	0	0	1	28	78	105	1.47e-10	56
gyrA_F	CKIN12	100	9	0	0	12	20	2144	2152	32	18.3
gyrA_F	CKIN12	100	7	0	0	7	13	987	981	500	14.4
gyrA_F	CKIN12	100	7	0	0	14	20	1046	1040	500	14.4
gyrA_F	CKIN12	100	7	0	0	7	13	300	306	500	14.4
gyrA_F	CKIN12	100	7	0	0	21	27	564	570	500	14.4
gyrA_F	CKIN12	100	7	0	0	20	26	580	586	500	14.4
gyrA_F	CKIN12	100	7	0	0	2	8	1353	1359	500	14.4
gyrA_F	CKIN12	100	7	0	0	10	16	1530	1536	500	14.4
gyrA_F	CKIN119	100	28	0	0	1	28	78	105	1.47e-10	56
gyrA_F	CKIN119	100	8	0	0	11	18	1829	1836	126	16.4
gyrA_F	CKIN119	100	7	0	0	14	20	1046	1040	500	14.4
gyrA_F	CKIN119	100	7	0	0	21	27	144	150	500	14.4
gyrA_F	CKIN119	100	7	0	0	20	26	580	586	500	14.4
gyrA_F	CKIN119	100	7	0	0	2	8	1353	1359	500	14.4
gyrA_F	CKIN119	100	7	0	0	10	16	1530	1536	500	14.4
gyrA_F	CKIN119	100	7	0	0	14	20	2149	2155	500	14.4
gyrA_F	CKIN118	100	28	0	0	1	28	78	105	1.47e-10	56
gyrA_F	CKIN118	100	7	0	0	14	20	1046	1040	500	14.4
gyrA_F	CKIN118	100	7	0	0	21	27	144	150	500	14.4
gyrA_F	CKIN118	100	7	0	0	7	13	300	306	500	14.4
gyrA_F	CKIN118	100	7	0	0	21	27	564	570	500	14.4
gyrA_F	CKIN118	100	7	0	0	20	26	580	586	500	14.4
gyrA_F	CKIN118	100	7	0	0	2	8	1353	1359	500	14.4
gyrA_F	CKIN118	100	7	0	0	10	16	1530	1536	500	14.4
gyrA_F	CKIN118	100	7	0	0	14	20	2149	2155	500	14.4
gyrA_F	CKIN117	100	28	0	0	1	28	78	105	1.47e-10	56
gyrA_F	CKIN117	100	7	0	0	14	20	1046	1040	500	14.4
gyrA_F	CKIN117	100	7	0	0	21	27	144	150	500	14.4
gyrA_F	CKIN117	100	7	0	0	7	13	300	306	500	14.4
gyrA_F	CKIN117	100	7	0	0	20	26	580	586	500	14.4
gyrA_F	CKIN117	100	7	0	0	2	8	1353	1359	500	14.4
gyrA_F	CKIN117	100	7	0	0	10	16	1530	1536	500	14.4
gyrA_F	CKIN117	100	7	0	0	14	20	2149	2155	500	14.4
gyrA_F	CKIN111	100	28	0	0	1	28	78	105	1.47e-10	56
gyrA_F	CKIN111	100	8	0	0	11	18	1829	1836	126	16.4
gyrA_F	CKIN111	100	7	0	0	14	20	1046	1040	500	14.4
gyrA_F	CKIN111	100	7	0	0	21	27	144	150	500	14.4
gyrA_F	CKIN111	100	7	0	0	7	13	300	306	500	14.4
gyrA_F	CKIN111	100	7	0	0	20	26	580	586	500	14.4
gyrA_F	CKIN111	100	7	0	0	2	8	1353	1359	500	14.4
gyrA_F	CKIN111	100	7	0	0	10	16	1530	1536	500	14.4
gyrA_F	CKIN111	100	7	0	0	14	20	2149	2155	500	14.4
gyrA_F	CKIN110	100	28	0	0	1	28	78	105	1.47e-10	56
gyrA_F	CKIN110	100	7	0	0	14	20	1046	1040	500	14.4
gyrA_F	CKIN110	100	7	0	0	21	27	144	150	500	14.4
gyrA_F	CKIN110	100	7	0	0	7	13	300	306	500	14.4
gyrA_F	CKIN110	100	7	0	0	20	26	580	586	500	14.4
gyrA_F	CKIN110	100	7	0	0	2	8	1353	1359	500	14.4
gyrA_F	CKIN110	100	7	0	0	10	16	1530	1536	500	14.4
gyrA_F	CKIN110	100	7	0	0	14	20	2149	2155	500	14.4
gyrA_F	CKIN109	100	28	0	0	1	28	78	105	1.47e-10	56
gyrA_F	CKIN109	100	9	0	0	12	20	2147	2155	32	18.3
gyrA_F	CKIN109	100	7	0	0	14	20	1046	1040	500	14.4
gyrA_F	CKIN109	100	7	0	0	21	27	1577	1571	500	14.4
gyrA_F	CKIN109	100	7	0	0	18	24	2332	2326	500	14.4
gyrA_F	CKIN109	100	7	0	0	7	13	300	306	500	14.4
gyrA_F	CKIN109	100	7	0	0	20	26	580	586	500	14.4
gyrA_F	CKIN109	100	7	0	0	2	8	1353	1359	500	14.4
gyrA_F	CKIN109	100	7	0	0	10	16	1530	1536	500	14.4
gyrA_F	CKIN107	100	28	0	0	1	28	78	105	1.47e-10	56
gyrA_F	CKIN107	100	8	0	0	11	18	1829	1836	126	16.4
gyrA_F	CKIN107	100	7	0	0	14	20	1046	1040	500	14.4
gyrA_F	CKIN107	100	7	0	0	21	27	564	570	500	14.4
gyrA_F	CKIN107	100	7	0	0	20	26	580	586	500	14.4
gyrA_F	CKIN107	100	7	0	0	2	8	1353	1359	500	14.4
gyrA_F	CKIN107	100	7	0	0	10	16	1530	1536	500	14.4
gyrA_F	CKIN107	100	7	0	0	14	20	2149	2155	500	14.4
gyrA_F	CKIN104	100	28	0	0	1	28	78	105	1.47e-10	56
gyrA_F	CKIN104	100	9	0	0	12	20	2147	2155	32	18.3
gyrA_F	CKIN104	100	7	0	0	14	20	1046	1040	500	14.4
gyrA_F	CKIN104	100	7	0	0	21	27	144	150	500	14.4
gyrA_F	CKIN104	100	7	0	0	7	13	300	306	500	14.4
gyrA_F	CKIN104	100	7	0	0	20	26	580	586	500	14.4
gyrA_F	CKIN104	100	7	0	0	2	8	1353	1359	500	14.4
gyrA_F	CKIN104	100	7	0	0	10	16	1530	1536	500	14.4
gyrA_F	CKIN102	100	28	0	0	1	28	78	105	1.47e-10	56
gyrA_F	CKIN102	100	9	0	0	12	20	2147	2155	32	18.3
gyrA_F	CKIN102	100	7	0	0	14	20	1046	1040	500	14.4
gyrA_F	CKIN102	100	7	0	0	21	27	144	150	500	14.4
gyrA_F	CKIN102	100	7	0	0	7	13	300	306	500	14.4
gyrA_F	CKIN102	100	7	0	0	21	27	564	570	500	14.4
gyrA_F	CKIN102	100	7	0	0	20	26	580	586	500	14.4
gyrA_F	CKIN102	100	7	0	0	2	8	1353	1359	500	14.4
gyrA_F	CKIN102	100	7	0	0	10	16	1530	1536	500	14.4
gyrA_F	CKIN101	100	28	0	0	1	28	78	105	1.47e-10	56
gyrA_F	CKIN101	100	9	0	0	12	20	2147	2155	32	18.3
gyrA_F	CKIN101	100	7	0	0	14	20	1046	1040	500	14.4
gyrA_F	CKIN101	100	7	0	0	21	27	144	150	500	14.4
gyrA_F	CKIN101	100	7	0	0	7	13	300	306	500	14.4
gyrA_F	CKIN101	100	7	0	0	20	26	580	586	500	14.4
gyrA_F	CKIN101	100	7	0	0	2	8	1353	1359	500	14.4
gyrA_F	CKIN101	100	7	0	0	10	16	1530	1536	500	14.4
gyrA_F	CKIN100	100	28	0	0	1	28	78	105	1.47e-10	56
gyrA_F	CKIN100	100	9	0	0	12	20	2147	2155	32	18.3
gyrA_F	CKIN100	100	7	0	0	14	20	1046	1040	500	14.4
gyrA_F	CKIN100	100	7	0	0	21	27	144	150	500	14.4
gyrA_F	CKIN100	100	7	0	0	7	13	300	306	500	14.4
gyrA_F	CKIN100	100	7	0	0	20	26	580	586	500	14.4
gyrA_F	CKIN100	100	7	0	0	2	8	1353	1359	500	14.4
gyrA_F	CKIN100	100	7	0	0	10	16	1530	1536	500	14.4
gyrA_F	CKIN10	100	28	0	0	1	28	78	105	1.47e-10	56
gyrA_F	CKIN10	100	9	0	0	12	20	2147	2155	32	18.3
gyrA_F	CKIN10	100	7	0	0	14	20	1046	1040	500	14.4
gyrA_F	CKIN10	100	7	0	0	7	13	300	306	500	14.4
gyrA_F	CKIN10	100	7	0	0	20	26	580	586	500	14.4
gyrA_F	CKIN10	100	7	0	0	2	8	1353	1359	500	14.4
gyrA_F	CKIN10	100	7	0	0	10	16	1530	1536	500	14.4
gyrA_F	CKIN1	100	28	0	0	1	28	78	105	1.47e-10	56
gyrA_F	CKIN1	100	9	0	0	12	20	2147	2155	32	18.3
gyrA_F	CKIN1	100	7	0	0	14	20	1046	1040	500	14.4
gyrA_F	CKIN1	100	7	0	0	21	27	144	150	500	14.4
gyrA_F	CKIN1	100	7	0	0	20	26	580	586	500	14.4
gyrA_F	CKIN1	100	7	0	0	2	8	1353	1359	500	14.4
gyrA_F	CKIN1	100	7	0	0	10	16	1530	1536	500	14.4
gyrA_F	KIN94	100	28	0	0	1	28	78	105	1.47e-10	56
gyrA_F	KIN94	100	7	0	0	14	20	1046	1040	500	14.4
gyrA_F	KIN94	100	7	0	0	21	27	144	150	500	14.4
gyrA_F	KIN94	100	7	0	0	7	13	300	306	500	14.4
gyrA_F	KIN94	100	7	0	0	21	27	564	570	500	14.4
gyrA_F	KIN94	100	7	0	0	20	26	580	586	500	14.4
gyrA_F	KIN94	100	7	0	0	2	8	1353	1359	500	14.4
gyrA_F	KIN94	100	7	0	0	10	16	1530	1536	500	14.4
gyrA_F	KIN94	100	7	0	0	14	20	2149	2155	500	14.4
gyrA_F	KIN88	100	28	0	0	1	28	78	105	1.47e-10	56
gyrA_F	KIN88	100	7	0	0	14	20	1046	1040	500	14.4
gyrA_F	KIN88	100	7	0	0	21	27	144	150	500	14.4
gyrA_F	KIN88	100	7	0	0	7	13	300	306	500	14.4
gyrA_F	KIN88	100	7	0	0	20	26	580	586	500	14.4
gyrA_F	KIN88	100	7	0	0	2	8	1353	1359	500	14.4
gyrA_F	KIN88	100	7	0	0	10	16	1530	1536	500	14.4
gyrA_F	KIN88	100	7	0	0	14	20	2149	2155	500	14.4
gyrA_F	KIN81	100	28	0	0	1	28	78	105	1.47e-10	56
gyrA_F	KIN81	100	7	0	0	14	20	1046	1040	500	14.4
gyrA_F	KIN81	100	7	0	0	21	27	144	150	500	14.4
gyrA_F	KIN81	100	7	0	0	7	13	300	306	500	14.4
gyrA_F	KIN81	100	7	0	0	20	26	580	586	500	14.4
gyrA_F	KIN81	100	7	0	0	2	8	1353	1359	500	14.4
gyrA_F	KIN81	100	7	0	0	10	16	1530	1536	500	14.4
gyrA_F	KIN81	100	7	0	0	14	20	2149	2155	500	14.4
gyrA_F	KIN79	100	28	0	0	1	28	78	105	1.47e-10	56
gyrA_F	KIN79	100	9	0	0	12	20	2147	2155	32	18.3
gyrA_F	KIN79	100	7	0	0	14	20	1046	1040	500	14.4
gyrA_F	KIN79	100	7	0	0	21	27	144	150	500	14.4
gyrA_F	KIN79	100	7	0	0	7	13	300	306	500	14.4
gyrA_F	KIN79	100	7	0	0	20	26	580	586	500	14.4
gyrA_F	KIN79	100	7	0	0	2	8	1353	1359	500	14.4
gyrA_F	KIN79	100	7	0	0	10	16	1530	1536	500	14.4
gyrA_F	KIN76	100	28	0	0	1	28	78	105	1.47e-10	56
gyrA_F	KIN76	100	9	0	0	12	20	2147	2155	32	18.3
gyrA_F	KIN76	100	7	0	0	14	20	1046	1040	500	14.4
gyrA_F	KIN76	100	7	0	0	21	27	144	150	500	14.4
gyrA_F	KIN76	100	7	0	0	7	13	300	306	500	14.4
gyrA_F	KIN76	100	7	0	0	20	26	580	586	500	14.4
gyrA_F	KIN76	100	7	0	0	2	8	1353	1359	500	14.4
gyrA_F	KIN76	100	7	0	0	10	16	1530	1536	500	14.4
gyrA_F	KIN74	100	28	0	0	1	28	78	105	1.47e-10	56
gyrA_F	KIN74	100	9	0	0	12	20	2147	2155	32	18.3
gyrA_F	KIN74	100	7	0	0	14	20	1046	1040	500	14.4
gyrA_F	KIN74	100	7	0	0	21	27	144	150	500	14.4
gyrA_F	KIN74	100	7	0	0	7	13	300	306	500	14.4
gyrA_F	KIN74	100	7	0	0	20	26	580	586	500	14.4
gyrA_F	KIN74	100	7	0	0	2	8	1353	1359	500	14.4
gyrA_F	KIN74	100	7	0	0	10	16	1530	1536	500	14.4
gyrA_F	KIN71	100	28	0	0	1	28	78	105	1.47e-10	56
gyrA_F	KIN71	100	9	0	0	12	20	2147	2155	32	18.3
gyrA_F	KIN71	100	7	0	0	14	20	1046	1040	500	14.4
gyrA_F	KIN71	100	7	0	0	7	13	300	306	500	14.4
gyrA_F	KIN71	100	7	0	0	21	27	564	570	500	14.4
gyrA_F	KIN71	100	7	0	0	20	26	580	586	500	14.4
gyrA_F	KIN71	100	7	0	0	2	8	1353	1359	500	14.4
gyrA_F	KIN71	100	7	0	0	10	16	1530	1536	500	14.4
gyrA_F	KIN68	100	28	0	0	1	28	78	105	1.47e-10	56
gyrA_F	KIN68	100	9	0	0	12	20	2147	2155	32	18.3
gyrA_F	KIN68	100	7	0	0	14	20	1046	1040	500	14.4
gyrA_F	KIN68	100	7	0	0	21	27	144	150	500	14.4
gyrA_F	KIN68	100	7	0	0	7	13	300	306	500	14.4
gyrA_F	KIN68	100	7	0	0	21	27	564	570	500	14.4
gyrA_F	KIN68	100	7	0	0	20	26	580	586	500	14.4
gyrA_F	KIN68	100	7	0	0	2	8	1353	1359	500	14.4
gyrA_F	KIN68	100	7	0	0	10	16	1530	1536	500	14.4
gyrA_F	KIN62	100	28	0	0	1	28	78	105	1.47e-10	56
gyrA_F	KIN62	100	8	0	0	1	8	1207	1200	126	16.4
gyrA_F	KIN62	100	7	0	0	14	20	1046	1040	500	14.4
gyrA_F	KIN62	100	7	0	0	21	27	144	150	500	14.4
gyrA_F	KIN62	100	7	0	0	7	13	300	306	500	14.4
gyrA_F	KIN62	100	7	0	0	20	26	580	586	500	14.4
gyrA_F	KIN62	100	7	0	0	2	8	1353	1359	500	14.4
gyrA_F	KIN62	100	7	0	0	10	16	1530	1536	500	14.4
gyrA_F	KIN62	100	7	0	0	14	20	2149	2155	500	14.4
gyrA_F	KIN58	100	28	0	0	1	28	78	105	1.47e-10	56
gyrA_F	KIN58	100	9	0	0	12	20	2147	2155	32	18.3
gyrA_F	KIN58	100	7	0	0	14	20	1046	1040	500	14.4
gyrA_F	KIN58	100	7	0	0	21	27	144	150	500	14.4
gyrA_F	KIN58	100	7	0	0	7	13	300	306	500	14.4
gyrA_F	KIN58	100	7	0	0	20	26	580	586	500	14.4
gyrA_F	KIN58	100	7	0	0	2	8	1353	1359	500	14.4
gyrA_F	KIN58	100	7	0	0	10	16	1530	1536	500	14.4
gyrA_F	KIN53	100	28	0	0	1	28	78	105	1.47e-10	56
gyrA_F	KIN53	100	9	0	0	12	20	2147	2155	32	18.3
gyrA_F	KIN53	100	8	0	0	11	18	1829	1836	126	16.4
gyrA_F	KIN53	100	7	0	0	14	20	1046	1040	500	14.4
gyrA_F	KIN53	100	7	0	0	21	27	564	570	500	14.4
gyrA_F	KIN53	100	7	0	0	20	26	580	586	500	14.4
gyrA_F	KIN53	100	7	0	0	2	8	1353	1359	500	14.4
gyrA_F	KIN53	100	7	0	0	10	16	1530	1536	500	14.4
gyrA_F	KIN5	100	28	0	0	1	28	78	105	1.47e-10	56
gyrA_F	KIN5	100	7	0	0	14	20	1046	1040	500	14.4
gyrA_F	KIN5	100	7	0	0	21	27	144	150	500	14.4
gyrA_F	KIN5	100	7	0	0	7	13	300	306	500	14.4
gyrA_F	KIN5	100	7	0	0	20	26	580	586	500	14.4
gyrA_F	KIN5	100	7	0	0	2	8	1353	1359	500	14.4
gyrA_F	KIN5	100	7	0	0	10	16	1530	1536	500	14.4
gyrA_F	KIN5	100	7	0	0	14	20	2149	2155	500	14.4
gyrA_F	KIN14	100	28	0	0	1	28	78	105	1.47e-10	56
gyrA_F	KIN14	100	7	0	0	14	20	1046	1040	500	14.4
gyrA_F	KIN14	100	7	0	0	21	27	144	150	500	14.4
gyrA_F	KIN14	100	7	0	0	7	13	300	306	500	14.4
gyrA_F	KIN14	100	7	0	0	20	26	580	586	500	14.4
gyrA_F	KIN14	100	7	0	0	2	8	1353	1359	500	14.4
gyrA_F	KIN14	100	7	0	0	10	16	1530	1536	500	14.4
gyrA_F	KIN14	100	7	0	0	14	20	2149	2155	500	14.4
gyrA_F	KIN122	100	28	0	0	1	28	78	105	1.47e-10	56
gyrA_F	KIN122	100	9	0	0	12	20	2147	2155	32	18.3
gyrA_F	KIN122	100	7	0	0	14	20	1046	1040	500	14.4
gyrA_F	KIN122	100	7	0	0	21	27	144	150	500	14.4
gyrA_F	KIN122	100	7	0	0	7	13	300	306	500	14.4
gyrA_F	KIN122	100	7	0	0	21	27	564	570	500	14.4
gyrA_F	KIN122	100	7	0	0	20	26	580	586	500	14.4
gyrA_F	KIN122	100	7	0	0	2	8	1353	1359	500	14.4
gyrA_F	KIN122	100	7	0	0	10	16	1530	1536	500	14.4
gyrA_F	KIN121	100	28	0	0	1	28	78	105	1.47e-10	56
gyrA_F	KIN121	100	7	0	0	14	20	1046	1040	500	14.4
gyrA_F	KIN121	100	7	0	0	21	27	144	150	500	14.4
gyrA_F	KIN121	100	7	0	0	7	13	300	306	500	14.4
gyrA_F	KIN121	100	7	0	0	2	8	1353	1359	500	14.4
gyrA_F	KIN121	100	7	0	0	10	16	1530	1536	500	14.4
gyrA_F	KIN121	100	7	0	0	14	20	2149	2155	500	14.4
gyrA_F	KIN120	100	28	0	0	1	28	78	105	1.47e-10	56
gyrA_F	KIN120	100	7	0	0	14	20	1046	1040	500	14.4
gyrA_F	KIN120	100	7	0	0	18	24	2332	2326	500	14.4
gyrA_F	KIN120	100	7	0	0	7	13	300	306	500	14.4
gyrA_F	KIN120	100	7	0	0	20	26	580	586	500	14.4
gyrA_F	KIN120	100	7	0	0	2	8	1353	1359	500	14.4
gyrA_F	KIN120	100	7	0	0	10	16	1530	1536	500	14.4
gyrA_F	KIN120	100	7	0	0	14	20	2149	2155	500	14.4
gyrA_F	KIN12	100	28	0	0	1	28	78	105	1.47e-10	56
gyrA_F	KIN12	100	7	0	0	14	20	1046	1040	500	14.4
gyrA_F	KIN12	100	7	0	0	21	27	144	150	500	14.4
gyrA_F	KIN12	100	7	0	0	7	13	300	306	500	14.4
gyrA_F	KIN12	100	7	0	0	20	26	580	586	500	14.4
gyrA_F	KIN12	100	7	0	0	2	8	1353	1359	500	14.4
gyrA_F	KIN12	100	7	0	0	10	16	1530	1536	500	14.4
gyrA_F	KIN12	100	7	0	0	14	20	2149	2155	500	14.4
gyrA_F	KIN118	100	28	0	0	1	28	78	105	1.47e-10	56
gyrA_F	KIN118	100	9	0	0	12	20	2147	2155	32	18.3
gyrA_F	KIN118	100	7	0	0	14	20	1046	1040	500	14.4
gyrA_F	KIN118	100	7	0	0	21	27	144	150	500	14.4
gyrA_F	KIN118	100	7	0	0	7	13	300	306	500	14.4
gyrA_F	KIN118	100	7	0	0	20	26	580	586	500	14.4
gyrA_F	KIN118	100	7	0	0	2	8	1353	1359	500	14.4
gyrA_F	KIN118	100	7	0	0	10	16	1530	1536	500	14.4
gyrA_F	KIN117	100	28	0	0	1	28	78	105	1.47e-10	56
gyrA_F	KIN117	100	7	0	0	14	20	1046	1040	500	14.4
gyrA_F	KIN117	100	7	0	0	21	27	144	150	500	14.4
gyrA_F	KIN117	100	7	0	0	2	8	1353	1359	500	14.4
gyrA_F	KIN117	100	7	0	0	10	16	1530	1536	500	14.4
gyrA_F	KIN117	100	7	0	0	14	20	2149	2155	500	14.4
gyrA_F	KIN105	100	28	0	0	1	28	78	105	1.47e-10	56
gyrA_F	KIN105	100	7	0	0	14	20	1046	1040	500	14.4
gyrA_F	KIN105	100	7	0	0	7	13	300	306	500	14.4
gyrA_F	KIN105	100	7	0	0	20	26	580	586	500	14.4
gyrA_F	KIN105	100	7	0	0	2	8	1353	1359	500	14.4
gyrA_F	KIN105	100	7	0	0	10	16	1530	1536	500	14.4
gyrA_F	KIN105	100	7	0	0	14	20	2149	2155	500	14.4
gyrA_F	KIN104	100	28	0	0	1	28	78	105	1.47e-10	56
gyrA_F	KIN104	100	7	0	0	14	20	1046	1040	500	14.4
gyrA_F	KIN104	100	7	0	0	21	27	144	150	500	14.4
gyrA_F	KIN104	100	7	0	0	7	13	300	306	500	14.4
gyrA_F	KIN104	100	7	0	0	20	26	580	586	500	14.4
gyrA_F	KIN104	100	7	0	0	2	8	1353	1359	500	14.4
gyrA_F	KIN104	100	7	0	0	10	16	1530	1536	500	14.4
gyrA_F	KIN104	100	7	0	0	14	20	2149	2155	500	14.4
gyrA_F	KIN101	100	28	0	0	1	28	78	105	1.47e-10	56
gyrA_F	KIN101	100	9	0	0	12	20	2147	2155	32	18.3
gyrA_F	KIN101	100	7	0	0	14	20	1046	1040	500	14.4
gyrA_F	KIN101	100	7	0	0	21	27	144	150	500	14.4
gyrA_F	KIN101	100	7	0	0	20	26	580	586	500	14.4
gyrA_F	KIN101	100	7	0	0	2	8	1353	1359	500	14.4
gyrA_F	KIN101	100	7	0	0	10	16	1530	1536	500	14.4
gyrA_F	SU1	100	27	0	0	2	28	79	105	5.8e-10	54
gyrA_F	SU1	100	9	0	0	12	20	2147	2155	32	18.3
gyrA_F	SU1	100	7	0	0	14	20	1046	1040	500	14.4
gyrA_F	SU1	100	7	0	0	7	13	300	306	500	14.4
gyrA_F	SU1	100	7	0	0	20	26	580	586	500	14.4
gyrA_F	SU1	100	7	0	0	2	8	1353	1359	500	14.4
gyrA_F	SU1	100	7	0	0	10	16	1530	1536	500	14.4
gyrA_F	SA300C	100	27	0	0	1	27	78	104	5.8e-10	54
gyrA_F	SA300C	100	9	0	0	12	20	2147	2155	32	18.3
gyrA_F	SA300C	100	7	0	0	14	20	1046	1040	500	14.4
gyrA_F	SA300C	100	7	0	0	21	27	144	150	500	14.4
gyrA_F	SA300C	100	7	0	0	7	13	300	306	500	14.4
gyrA_F	SA300C	100	7	0	0	20	26	580	586	500	14.4
gyrA_F	SA300C	100	7	0	0	2	8	1353	1359	500	14.4
gyrA_F	SA300C	100	7	0	0	10	16	1530	1536	500	14.4
gyrA_F	SA300A	100	27	0	0	1	27	78	104	5.8e-10	54
gyrA_F	SA300A	100	7	0	0	21	27	144	150	500	14.4
gyrA_F	SA300A	100	7	0	0	7	13	300	306	500	14.4
gyrA_F	SA300A	100	7	0	0	20	26	580	586	500	14.4
gyrA_F	SA222C	100	27	0	0	2	28	79	105	5.8e-10	54
gyrA_F	SA222C	100	9	0	0	12	20	2141	2149	32	18.3
gyrA_F	SA222C	100	7	0	0	14	20	1046	1040	500	14.4
gyrA_F	SA222C	100	7	0	0	18	24	2326	2320	500	14.4
gyrA_F	SA222C	100	7	0	0	20	26	580	586	500	14.4
gyrA_F	SA222C	100	7	0	0	2	8	1353	1359	500	14.4
gyrA_F	SA222A	100	27	0	0	2	28	79	105	5.8e-10	54
gyrA_F	SA222A	100	9	0	0	12	20	2141	2149	32	18.3
gyrA_F	SA222A	100	7	0	0	14	20	1046	1040	500	14.4
gyrA_F	SA222A	100	7	0	0	18	24	2326	2320	500	14.4
gyrA_F	SA222A	100	7	0	0	20	26	580	586	500	14.4
gyrA_F	SA222A	100	7	0	0	2	8	1353	1359	500	14.4
gyrA_F	SA221C	100	27	0	0	2	28	79	105	5.8e-10	54
gyrA_F	SA221C	100	9	0	0	12	20	2141	2149	32	18.3
gyrA_F	SA221C	100	7	0	0	14	20	1046	1040	500	14.4
gyrA_F	SA221C	100	7	0	0	18	24	2326	2320	500	14.4
gyrA_F	SA221C	100	7	0	0	20	26	580	586	500	14.4
gyrA_F	SA221C	100	7	0	0	2	8	1353	1359	500	14.4
gyrA_F	SA221C	100	27	0	0	2	28	94	120	5.8e-10	54
gyrA_F	SA221C	100	9	0	0	12	20	2162	2170	32	18.3
gyrA_F	SA221C	100	7	0	0	14	20	1061	1055	500	14.4
gyrA_F	SA221C	100	7	0	0	18	24	2347	2341	500	14.4
gyrA_F	SA221C	100	7	0	0	20	26	595	601	500	14.4
gyrA_F	SA221C	100	7	0	0	2	8	1368	1374	500	14.4
gyrA_F	SA221C	100	7	0	0	10	16	1545	1551	500	14.4
gyrA_F	SA221A	100	27	0	0	2	28	94	120	5.8e-10	54
gyrA_F	SA221A	100	9	0	0	12	20	2162	2170	32	18.3
gyrA_F	SA221A	100	7	0	0	14	20	1061	1055	500	14.4
gyrA_F	SA221A	100	7	0	0	18	24	2347	2341	500	14.4
gyrA_F	SA221A	100	7	0	0	20	26	595	601	500	14.4
gyrA_F	SA221A	100	7	0	0	2	8	1368	1374	500	14.4
gyrA_F	SA221A	100	7	0	0	10	16	1545	1551	500	14.4
gyrA_F	SA220C	100	27	0	0	2	28	79	105	5.8e-10	54
gyrA_F	SA220C	100	9	0	0	12	20	2147	2155	32	18.3
gyrA_F	SA220C	91.667	12	1	0	12	23	2264	2275	126	16.4
gyrA_F	SA220C	100	7	0	0	14	20	1046	1040	500	14.4
gyrA_F	SA220C	100	7	0	0	21	27	1577	1571	500	14.4
gyrA_F	SA220C	100	7	0	0	18	24	2332	2326	500	14.4
gyrA_F	SA220C	100	7	0	0	20	26	580	586	500	14.4
gyrA_F	SA220C	100	7	0	0	2	8	1353	1359	500	14.4
gyrA_F	SA220C	100	7	0	0	10	16	1530	1536	500	14.4
gyrA_F	SA220A	100	27	0	0	2	28	79	105	5.8e-10	54
gyrA_F	SA220A	100	9	0	0	12	20	2147	2155	32	18.3
gyrA_F	SA220A	91.667	12	1	0	12	23	2264	2275	126	16.4
gyrA_F	SA220A	100	7	0	0	14	20	1046	1040	500	14.4
gyrA_F	SA220A	100	7	0	0	21	27	1577	1571	500	14.4
gyrA_F	SA220A	100	7	0	0	18	24	2332	2326	500	14.4
gyrA_F	SA220A	100	7	0	0	20	26	580	586	500	14.4
gyrA_F	SA220A	100	7	0	0	2	8	1353	1359	500	14.4
gyrA_F	SA220A	100	7	0	0	10	16	1530	1536	500	14.4
gyrA_F	SA213C	100	27	0	0	2	28	79	105	5.8e-10	54
gyrA_F	SA213C	100	9	0	0	12	20	2147	2155	32	18.3
gyrA_F	SA213C	100	7	0	0	14	20	1046	1040	500	14.4
gyrA_F	SA213C	100	7	0	0	18	24	2332	2326	500	14.4
gyrA_F	SA213C	100	7	0	0	20	26	580	586	500	14.4
gyrA_F	SA213C	100	7	0	0	2	8	1353	1359	500	14.4
gyrA_F	SA213C	100	7	0	0	10	16	1530	1536	500	14.4
gyrA_F	SA213A	100	27	0	0	2	28	79	105	5.8e-10	54
gyrA_F	SA213A	100	9	0	0	12	20	2147	2155	32	18.3
gyrA_F	SA213A	100	7	0	0	14	20	1046	1040	500	14.4
gyrA_F	SA213A	100	7	0	0	18	24	2332	2326	500	14.4
gyrA_F	SA213A	100	7	0	0	20	26	580	586	500	14.4
gyrA_F	SA213A	100	7	0	0	2	8	1353	1359	500	14.4
gyrA_F	SA213A	100	7	0	0	10	16	1530	1536	500	14.4
gyrA_F	SA210C	100	27	0	0	1	27	78	104	5.8e-10	54
gyrA_F	SA210C	100	9	0	0	12	20	2147	2155	32	18.3
gyrA_F	SA210C	100	7	0	0	14	20	1046	1040	500	14.4
gyrA_F	SA210C	100	7	0	0	21	27	144	150	500	14.4
gyrA_F	SA210C	100	7	0	0	7	13	300	306	500	14.4
gyrA_F	SA210C	100	7	0	0	20	26	580	586	500	14.4
gyrA_F	SA210C	100	7	0	0	2	8	1353	1359	500	14.4
gyrA_F	SA210C	100	7	0	0	10	16	1530	1536	500	14.4
gyrA_F	SA210A	100	27	0	0	1	27	78	104	5.8e-10	54
gyrA_F	SA210A	100	9	0	0	12	20	2147	2155	32	18.3
gyrA_F	SA210A	100	7	0	0	14	20	1046	1040	500	14.4
gyrA_F	SA210A	100	7	0	0	21	27	144	150	500	14.4
gyrA_F	SA210A	100	7	0	0	7	13	300	306	500	14.4
gyrA_F	SA210A	100	7	0	0	20	26	580	586	500	14.4
gyrA_F	SA210A	100	7	0	0	2	8	1353	1359	500	14.4
gyrA_F	SA210A	100	7	0	0	10	16	1530	1536	500	14.4
gyrA_F	SA170C	100	27	0	0	1	27	78	104	5.8e-10	54
gyrA_F	SA170C	100	8	0	0	11	18	1829	1836	126	16.4
gyrA_F	SA170C	100	7	0	0	14	20	1046	1040	500	14.4
gyrA_F	SA170C	100	7	0	0	21	27	144	150	500	14.4
gyrA_F	SA170C	100	7	0	0	7	13	300	306	500	14.4
gyrA_F	SA170C	100	7	0	0	20	26	580	586	500	14.4
gyrA_F	SA170C	100	7	0	0	2	8	1353	1359	500	14.4
gyrA_F	SA170C	100	7	0	0	10	16	1530	1536	500	14.4
gyrA_F	SA170C	100	7	0	0	14	20	2149	2155	500	14.4
gyrA_F	SA170A	100	27	0	0	1	27	78	104	5.8e-10	54
gyrA_F	SA170A	100	8	0	0	11	18	1829	1836	126	16.4
gyrA_F	SA170A	100	7	0	0	14	20	1046	1040	500	14.4
gyrA_F	SA170A	100	7	0	0	21	27	144	150	500	14.4
gyrA_F	SA170A	100	7	0	0	7	13	300	306	500	14.4
gyrA_F	SA170A	100	7	0	0	20	26	580	586	500	14.4
gyrA_F	SA170A	100	7	0	0	2	8	1353	1359	500	14.4
gyrA_F	SA170A	100	7	0	0	10	16	1530	1536	500	14.4
gyrA_F	SA170A	100	7	0	0	14	20	2149	2155	500	14.4
gyrA_F	SA163C	100	27	0	0	1	27	78	104	5.8e-10	54
gyrA_F	SA163C	100	9	0	0	12	20	2147	2155	32	18.3
gyrA_F	SA163C	100	7	0	0	14	20	1046	1040	500	14.4
gyrA_F	SA163C	100	7	0	0	21	27	144	150	500	14.4
gyrA_F	SA163C	100	7	0	0	7	13	300	306	500	14.4
gyrA_F	SA163C	100	7	0	0	20	26	580	586	500	14.4
gyrA_F	SA163C	100	7	0	0	2	8	1353	1359	500	14.4
gyrA_F	SA163C	100	7	0	0	10	16	1530	1536	500	14.4
gyrA_F	SA163A	100	27	0	0	1	27	78	104	5.8e-10	54
gyrA_F	SA163A	100	7	0	0	21	27	144	150	500	14.4
gyrA_F	SA163A	100	7	0	0	7	13	300	306	500	14.4
gyrA_F	SA163A	100	7	0	0	20	26	580	586	500	14.4
gyrA_F	SA158A	100	27	0	0	1	27	78	104	5.8e-10	54
gyrA_F	SA158A	100	9	0	0	12	20	2147	2155	32	18.3
gyrA_F	SA158A	100	7	0	0	14	20	1046	1040	500	14.4
gyrA_F	SA158A	100	7	0	0	21	27	144	150	500	14.4
gyrA_F	SA158A	100	7	0	0	7	13	300	306	500	14.4
gyrA_F	SA158A	100	7	0	0	20	26	580	586	500	14.4
gyrA_F	SA158A	100	7	0	0	2	8	1353	1359	500	14.4
gyrA_F	SA158A	100	7	0	0	10	16	1530	1536	500	14.4
gyrA_F	SA156C	100	27	0	0	1	27	78	104	5.8e-10	54
gyrA_F	SA156C	100	8	0	0	11	18	1829	1836	126	16.4
gyrA_F	SA156C	100	7	0	0	14	20	1046	1040	500	14.4
gyrA_F	SA156C	100	7	0	0	21	27	144	150	500	14.4
gyrA_F	SA156C	100	7	0	0	7	13	300	306	500	14.4
gyrA_F	SA156C	100	7	0	0	20	26	580	586	500	14.4
gyrA_F	SA156C	100	7	0	0	2	8	1353	1359	500	14.4
gyrA_F	SA156C	100	7	0	0	10	16	1530	1536	500	14.4
gyrA_F	SA156C	100	7	0	0	14	20	2149	2155	500	14.4
gyrA_F	SA156A	100	27	0	0	1	27	78	104	5.8e-10	54
gyrA_F	SA156A	100	8	0	0	11	18	1829	1836	126	16.4
gyrA_F	SA156A	100	7	0	0	14	20	1046	1040	500	14.4
gyrA_F	SA156A	100	7	0	0	21	27	144	150	500	14.4
gyrA_F	SA156A	100	7	0	0	7	13	300	306	500	14.4
gyrA_F	SA156A	100	7	0	0	20	26	580	586	500	14.4
gyrA_F	SA156A	100	7	0	0	2	8	1353	1359	500	14.4
gyrA_F	SA156A	100	7	0	0	10	16	1530	1536	500	14.4
gyrA_F	SA156A	100	7	0	0	14	20	2149	2155	500	14.4
gyrA_F	SA45A	100	27	0	0	1	27	78	104	5.8e-10	54
gyrA_F	SA45A	100	9	0	0	12	20	2147	2155	32	18.3
gyrA_F	SA45A	100	7	0	0	14	20	1046	1040	500	14.4
gyrA_F	SA45A	100	7	0	0	21	27	144	150	500	14.4
gyrA_F	SA45A	100	7	0	0	20	26	580	586	500	14.4
gyrA_F	SA45A	100	7	0	0	2	8	1353	1359	500	14.4
gyrA_F	SA45A	100	7	0	0	10	16	1530	1536	500	14.4
gyrA_F	SA35C	100	27	0	0	1	27	78	104	5.8e-10	54
gyrA_F	SA35C	100	9	0	0	12	20	2147	2155	32	18.3
gyrA_F	SA35C	100	7	0	0	14	20	1046	1040	500	14.4
gyrA_F	SA35C	100	7	0	0	21	27	144	150	500	14.4
gyrA_F	SA35C	100	7	0	0	20	26	580	586	500	14.4
gyrA_F	SA35C	100	7	0	0	15	21	882	888	500	14.4
gyrA_F	SA35C	100	7	0	0	2	8	1353	1359	500	14.4
gyrA_F	SA35C	100	7	0	0	10	16	1530	1536	500	14.4
gyrA_F	SA35A	100	27	0	0	1	27	78	104	5.8e-10	54
gyrA_F	SA35A	100	9	0	0	12	20	2147	2155	32	18.3
gyrA_F	SA35A	100	7	0	0	14	20	1046	1040	500	14.4
gyrA_F	SA35A	100	7	0	0	21	27	144	150	500	14.4
gyrA_F	SA35A	100	7	0	0	20	26	580	586	500	14.4
gyrA_F	SA35A	100	7	0	0	15	21	882	888	500	14.4
gyrA_F	SA35A	100	7	0	0	2	8	1353	1359	500	14.4
gyrA_F	SA35A	100	7	0	0	10	16	1530	1536	500	14.4
gyrA_F	SA31C	100	27	0	0	1	27	78	104	5.8e-10	54
gyrA_F	SA31C	100	9	0	0	12	20	2147	2155	32	18.3
gyrA_F	SA31C	100	7	0	0	14	20	1046	1040	500	14.4
gyrA_F	SA31C	100	7	0	0	21	27	144	150	500	14.4
gyrA_F	SA31C	100	7	0	0	7	13	300	306	500	14.4
gyrA_F	SA31C	100	7	0	0	20	26	580	586	500	14.4
gyrA_F	SA31C	100	7	0	0	2	8	1353	1359	500	14.4
gyrA_F	SA31C	100	7	0	0	10	16	1530	1536	500	14.4
gyrA_F	GAM245Ai	100	27	0	0	1	27	78	104	5.8e-10	54
gyrA_F	GAM245Ai	91.667	12	1	0	12	23	2264	2275	126	16.4
gyrA_F	GAM245Ai	100	7	0	0	14	20	1046	1040	500	14.4
gyrA_F	GAM245Ai	100	7	0	0	21	27	1577	1571	500	14.4
gyrA_F	GAM245Ai	100	7	0	0	7	13	300	306	500	14.4
gyrA_F	GAM245Ai	100	7	0	0	20	26	580	586	500	14.4
gyrA_F	GAM245Ai	100	7	0	0	2	8	1353	1359	500	14.4
gyrA_F	GAM245Ai	100	7	0	0	10	16	1530	1536	500	14.4
gyrA_F	GAM245Ai	100	7	0	0	14	20	2149	2155	500	14.4
gyrA_F	GAM118Bi	100	27	0	0	1	27	78	104	5.8e-10	54
gyrA_F	GAM118Bi	100	9	0	0	12	20	2147	2155	32	18.3
gyrA_F	GAM118Bi	91.667	12	1	0	12	23	2264	2275	126	16.4
gyrA_F	GAM118Bi	100	7	0	0	9	15	254	248	500	14.4
gyrA_F	GAM118Bi	100	7	0	0	14	20	1046	1040	500	14.4
gyrA_F	GAM118Bi	100	7	0	0	21	27	1577	1571	500	14.4
gyrA_F	GAM118Bi	100	7	0	0	20	26	580	586	500	14.4
gyrA_F	GAM118Bi	100	7	0	0	2	8	1353	1359	500	14.4
gyrA_F	GAM118Bi	100	7	0	0	10	16	1530	1536	500	14.4
gyrA_F	GAM118Bi	100	27	0	0	1	27	78	104	5.8e-10	54
gyrA_F	GAM118Bi	100	9	0	0	12	20	2147	2155	32	18.3
gyrA_F	GAM118Bi	91.667	12	1	0	12	23	2264	2275	126	16.4
gyrA_F	GAM118Bi	100	7	0	0	9	15	254	248	500	14.4
gyrA_F	GAM118Bi	100	7	0	0	14	20	1046	1040	500	14.4
gyrA_F	GAM118Bi	100	7	0	0	21	27	1577	1571	500	14.4
gyrA_F	GAM118Bi	100	7	0	0	20	26	580	586	500	14.4
gyrA_F	GAM118Bi	100	7	0	0	2	8	1353	1359	500	14.4
gyrA_F	GAM118Bi	100	7	0	0	10	16	1530	1536	500	14.4
gyrA_F	Tx30a	100	27	0	0	2	28	94	120	5.8e-10	54
gyrA_F	Tx30a	100	9	0	0	12	20	2162	2170	32	18.3
gyrA_F	Tx30a	100	7	0	0	14	20	1061	1055	500	14.4
gyrA_F	Tx30a	100	7	0	0	20	26	595	601	500	14.4
gyrA_F	Tx30a	100	7	0	0	2	8	1368	1374	500	14.4
gyrA_F	Tx30a	100	7	0	0	10	16	1545	1551	500	14.4
gyrA_F	Hp26695	100	27	0	0	2	28	79	105	5.8e-10	54
gyrA_F	Hp26695	100	9	0	0	12	20	2144	2152	32	18.3
gyrA_F	Hp26695	100	7	0	0	14	20	1046	1040	500	14.4
gyrA_F	Hp26695	100	7	0	0	18	24	2329	2323	500	14.4
gyrA_F	Hp26695	100	7	0	0	7	13	300	306	500	14.4
gyrA_F	Hp26695	100	7	0	0	20	26	580	586	500	14.4
gyrA_F	Hp26695	100	7	0	0	2	8	1353	1359	500	14.4
gyrA_F	G27	100	27	0	0	2	28	94	120	5.8e-10	54
gyrA_F	G27	100	9	0	0	12	20	2162	2170	32	18.3
gyrA_F	G27	91.667	12	1	0	12	23	2279	2290	126	16.4
gyrA_F	G27	100	7	0	0	14	20	1061	1055	500	14.4
gyrA_F	G27	100	7	0	0	21	27	579	585	500	14.4
gyrA_F	G27	100	7	0	0	20	26	595	601	500	14.4
gyrA_F	G27	100	7	0	0	2	8	1368	1374	500	14.4
gyrA_F	G27	100	7	0	0	10	16	1545	1551	500	14.4
gyrA_F	G27	100	27	0	0	2	28	94	120	5.8e-10	54
gyrA_F	G27	100	9	0	0	12	20	2162	2170	32	18.3
gyrA_F	G27	91.667	12	1	0	12	23	2279	2290	126	16.4
gyrA_F	G27	100	7	0	0	14	20	1061	1055	500	14.4
gyrA_F	G27	100	7	0	0	21	27	579	585	500	14.4
gyrA_F	G27	100	7	0	0	20	26	595	601	500	14.4
gyrA_F	G27	100	7	0	0	2	8	1368	1374	500	14.4
gyrA_F	G27	100	7	0	0	10	16	1545	1551	500	14.4
gyrA_F	KE78	100	27	0	0	1	27	78	104	5.8e-10	54
gyrA_F	KE78	100	9	0	0	12	20	2147	2155	32	18.3
gyrA_F	KE78	100	8	0	0	11	18	1829	1836	126	16.4
gyrA_F	KE78	100	7	0	0	14	20	1046	1040	500	14.4
gyrA_F	KE78	100	7	0	0	21	27	144	150	500	14.4
gyrA_F	KE78	100	7	0	0	20	26	580	586	500	14.4
gyrA_F	KE78	100	7	0	0	2	8	1353	1359	500	14.4
gyrA_F	KE78	100	7	0	0	10	16	1530	1536	500	14.4
gyrA_F	KE60	100	27	0	0	1	27	78	104	5.8e-10	54
gyrA_F	KE60	100	9	0	0	12	20	2147	2155	32	18.3
gyrA_F	KE60	100	7	0	0	14	20	1046	1040	500	14.4
gyrA_F	KE60	100	7	0	0	21	27	144	150	500	14.4
gyrA_F	KE60	100	7	0	0	20	26	580	586	500	14.4
gyrA_F	KE60	100	7	0	0	2	8	1353	1359	500	14.4
gyrA_F	KE60	100	7	0	0	10	16	1530	1536	500	14.4
gyrA_F	KE47	100	27	0	0	1	27	78	104	5.8e-10	54
gyrA_F	KE47	100	9	0	0	12	20	2147	2155	32	18.3
gyrA_F	KE47	100	7	0	0	14	20	1046	1040	500	14.4
gyrA_F	KE47	100	7	0	0	21	27	144	150	500	14.4
gyrA_F	KE47	100	7	0	0	20	26	580	586	500	14.4
gyrA_F	KE47	100	7	0	0	2	8	1353	1359	500	14.4
gyrA_F	KE47	100	7	0	0	10	16	1530	1536	500	14.4
gyrA_F	KE43	100	27	0	0	1	27	78	104	5.8e-10	54
gyrA_F	KE43	100	9	0	0	12	20	2147	2155	32	18.3
gyrA_F	KE43	100	7	0	0	14	20	1046	1040	500	14.4
gyrA_F	KE43	100	7	0	0	18	24	2332	2326	500	14.4
gyrA_F	KE43	100	7	0	0	21	27	144	150	500	14.4
gyrA_F	KE43	100	7	0	0	7	13	300	306	500	14.4
gyrA_F	KE43	100	7	0	0	20	26	580	586	500	14.4
gyrA_F	KE43	100	7	0	0	2	8	1353	1359	500	14.4
gyrA_F	KE43	100	7	0	0	10	16	1530	1536	500	14.4
gyrA_F	KE19	100	27	0	0	1	27	78	104	5.8e-10	54
gyrA_F	KE19	100	7	0	0	14	20	1046	1040	500	14.4
gyrA_F	KE19	100	7	0	0	21	27	144	150	500	14.4
gyrA_F	KE19	100	7	0	0	20	26	580	586	500	14.4
gyrA_F	KE19	100	7	0	0	2	8	1353	1359	500	14.4
gyrA_F	KE19	100	7	0	0	10	16	1530	1536	500	14.4
gyrA_F	KE19	100	7	0	0	14	20	2149	2155	500	14.4
gyrA_F	CKIN78	100	27	0	0	1	27	78	104	5.8e-10	54
gyrA_F	CKIN78	100	7	0	0	14	20	1046	1040	500	14.4
gyrA_F	CKIN78	100	7	0	0	21	27	144	150	500	14.4
gyrA_F	CKIN78	100	7	0	0	21	27	564	570	500	14.4
gyrA_F	CKIN78	100	7	0	0	20	26	580	586	500	14.4
gyrA_F	CKIN78	100	7	0	0	2	8	1353	1359	500	14.4
gyrA_F	CKIN78	100	7	0	0	10	16	1530	1536	500	14.4
gyrA_F	CKIN78	100	7	0	0	14	20	2149	2155	500	14.4
gyrA_F	CKIN6	100	27	0	0	1	27	78	104	5.8e-10	54
gyrA_F	CKIN6	100	7	0	0	14	20	1046	1040	500	14.4
gyrA_F	CKIN6	100	7	0	0	21	27	144	150	500	14.4
gyrA_F	CKIN6	100	7	0	0	21	27	564	570	500	14.4
gyrA_F	CKIN6	100	7	0	0	20	26	580	586	500	14.4
gyrA_F	CKIN6	100	7	0	0	2	8	1353	1359	500	14.4
gyrA_F	CKIN6	100	7	0	0	10	16	1530	1536	500	14.4
gyrA_F	CKIN6	100	7	0	0	14	20	2149	2155	500	14.4
gyrA_F	CKIN56	100	27	0	0	1	27	78	104	5.8e-10	54
gyrA_F	CKIN56	100	7	0	0	14	20	1046	1040	500	14.4
gyrA_F	CKIN56	100	7	0	0	21	27	144	150	500	14.4
gyrA_F	CKIN56	100	7	0	0	20	26	580	586	500	14.4
gyrA_F	CKIN56	100	7	0	0	2	8	1353	1359	500	14.4
gyrA_F	CKIN56	100	7	0	0	10	16	1530	1536	500	14.4
gyrA_F	CKIN56	100	7	0	0	14	20	2149	2155	500	14.4
gyrA_F	CKIN54	100	27	0	0	1	27	78	104	5.8e-10	54
gyrA_F	CKIN54	100	9	0	0	12	20	2147	2155	32	18.3
gyrA_F	CKIN54	100	7	0	0	9	15	254	248	500	14.4
gyrA_F	CKIN54	100	7	0	0	14	20	1046	1040	500	14.4
gyrA_F	CKIN54	100	7	0	0	21	27	144	150	500	14.4
gyrA_F	CKIN54	100	7	0	0	7	13	300	306	500	14.4
gyrA_F	CKIN54	100	7	0	0	2	8	1353	1359	500	14.4
gyrA_F	CKIN54	100	7	0	0	10	16	1530	1536	500	14.4
gyrA_F	CKIN52	100	27	0	0	1	27	78	104	5.8e-10	54
gyrA_F	CKIN52	100	9	0	0	12	20	2147	2155	32	18.3
gyrA_F	CKIN52	100	7	0	0	14	20	1046	1040	500	14.4
gyrA_F	CKIN52	100	7	0	0	21	27	144	150	500	14.4
gyrA_F	CKIN52	100	7	0	0	7	13	300	306	500	14.4
gyrA_F	CKIN52	100	7	0	0	20	26	580	586	500	14.4
gyrA_F	CKIN52	100	7	0	0	2	8	1353	1359	500	14.4
gyrA_F	CKIN52	100	7	0	0	10	16	1530	1536	500	14.4
gyrA_F	CKIN41	100	27	0	0	1	27	78	104	5.8e-10	54
gyrA_F	CKIN41	100	7	0	0	9	15	254	248	500	14.4
gyrA_F	CKIN41	100	7	0	0	14	20	1046	1040	500	14.4
gyrA_F	CKIN41	100	7	0	0	21	27	144	150	500	14.4
gyrA_F	CKIN41	100	7	0	0	7	13	300	306	500	14.4
gyrA_F	CKIN41	100	7	0	0	20	26	580	586	500	14.4
gyrA_F	CKIN41	100	7	0	0	2	8	1353	1359	500	14.4
gyrA_F	CKIN41	100	7	0	0	10	16	1530	1536	500	14.4
gyrA_F	CKIN41	100	7	0	0	14	20	2149	2155	500	14.4
gyrA_F	CKIN35	100	27	0	0	1	27	78	104	5.8e-10	54
gyrA_F	CKIN35	100	7	0	0	14	20	1046	1040	500	14.4
gyrA_F	CKIN35	100	7	0	0	21	27	144	150	500	14.4
gyrA_F	CKIN35	100	7	0	0	20	26	580	586	500	14.4
gyrA_F	CKIN35	100	7	0	0	2	8	1353	1359	500	14.4
gyrA_F	CKIN35	100	7	0	0	10	16	1530	1536	500	14.4
gyrA_F	CKIN35	100	7	0	0	14	20	2149	2155	500	14.4
gyrA_F	CKIN25	100	27	0	0	1	27	78	104	5.8e-10	54
gyrA_F	CKIN25	100	7	0	0	14	20	1046	1040	500	14.4
gyrA_F	CKIN25	100	7	0	0	21	27	144	150	500	14.4
gyrA_F	CKIN25	100	7	0	0	20	26	580	586	500	14.4
gyrA_F	CKIN25	100	7	0	0	2	8	1353	1359	500	14.4
gyrA_F	CKIN25	100	7	0	0	10	16	1530	1536	500	14.4
gyrA_F	CKIN25	100	7	0	0	14	20	2149	2155	500	14.4
gyrA_F	CKIN24	100	27	0	0	1	27	78	104	5.8e-10	54
gyrA_F	CKIN24	100	9	0	0	12	20	2147	2155	32	18.3
gyrA_F	CKIN24	100	7	0	0	14	20	1046	1040	500	14.4
gyrA_F	CKIN24	100	7	0	0	21	27	144	150	500	14.4
gyrA_F	CKIN24	100	7	0	0	7	13	300	306	500	14.4
gyrA_F	CKIN24	100	7	0	0	20	26	580	586	500	14.4
gyrA_F	CKIN24	100	7	0	0	2	8	1353	1359	500	14.4
gyrA_F	CKIN24	100	7	0	0	10	16	1530	1536	500	14.4
gyrA_F	CKIN132	100	27	0	0	1	27	78	104	5.8e-10	54
gyrA_F	CKIN132	100	9	0	0	12	20	2147	2155	32	18.3
gyrA_F	CKIN132	100	7	0	0	14	20	1046	1040	500	14.4
gyrA_F	CKIN132	100	7	0	0	21	27	144	150	500	14.4
gyrA_F	CKIN132	100	7	0	0	7	13	300	306	500	14.4
gyrA_F	CKIN132	100	7	0	0	20	26	580	586	500	14.4
gyrA_F	CKIN132	100	7	0	0	2	8	1353	1359	500	14.4
gyrA_F	CKIN132	100	7	0	0	10	16	1530	1536	500	14.4
gyrA_F	CKIN120	100	27	0	0	1	27	78	104	5.8e-10	54
gyrA_F	CKIN120	100	7	0	0	14	20	1046	1040	500	14.4
gyrA_F	CKIN120	100	7	0	0	21	27	144	150	500	14.4
gyrA_F	CKIN120	100	7	0	0	21	27	564	570	500	14.4
gyrA_F	CKIN120	100	7	0	0	20	26	580	586	500	14.4
gyrA_F	CKIN120	100	7	0	0	2	8	1353	1359	500	14.4
gyrA_F	CKIN120	100	7	0	0	10	16	1530	1536	500	14.4
gyrA_F	CKIN120	100	7	0	0	14	20	2149	2155	500	14.4
gyrA_F	CKIN115	100	27	0	0	1	27	78	104	5.8e-10	54
gyrA_F	CKIN115	100	9	0	0	12	20	2147	2155	32	18.3
gyrA_F	CKIN115	100	7	0	0	14	20	1046	1040	500	14.4
gyrA_F	CKIN115	100	7	0	0	21	27	144	150	500	14.4
gyrA_F	CKIN115	100	7	0	0	7	13	300	306	500	14.4
gyrA_F	CKIN115	100	7	0	0	20	26	580	586	500	14.4
gyrA_F	CKIN115	100	7	0	0	2	8	1353	1359	500	14.4
gyrA_F	CKIN115	100	7	0	0	10	16	1530	1536	500	14.4
gyrA_F	CKIN106	100	27	0	0	1	27	78	104	5.8e-10	54
gyrA_F	CKIN106	100	7	0	0	14	20	1046	1040	500	14.4
gyrA_F	CKIN106	100	7	0	0	21	27	144	150	500	14.4
gyrA_F	CKIN106	100	7	0	0	7	13	300	306	500	14.4
gyrA_F	CKIN106	100	7	0	0	21	27	564	570	500	14.4
gyrA_F	CKIN106	100	7	0	0	20	26	580	586	500	14.4
gyrA_F	CKIN106	100	7	0	0	2	8	1353	1359	500	14.4
gyrA_F	CKIN106	100	7	0	0	10	16	1530	1536	500	14.4
gyrA_F	CKIN106	100	7	0	0	14	20	2149	2155	500	14.4
gyrA_F	KIN99	100	27	0	0	1	27	78	104	5.8e-10	54
gyrA_F	KIN99	100	7	0	0	14	20	1046	1040	500	14.4
gyrA_F	KIN99	100	7	0	0	21	27	144	150	500	14.4
gyrA_F	KIN99	100	7	0	0	20	26	580	586	500	14.4
gyrA_F	KIN99	100	7	0	0	2	8	1353	1359	500	14.4
gyrA_F	KIN99	100	7	0	0	10	16	1530	1536	500	14.4
gyrA_F	KIN99	100	7	0	0	14	20	2149	2155	500	14.4
gyrA_F	KIN87	100	27	0	0	1	27	78	104	5.8e-10	54
gyrA_F	KIN87	100	9	0	0	12	20	2147	2155	32	18.3
gyrA_F	KIN87	100	7	0	0	14	20	1046	1040	500	14.4
gyrA_F	KIN87	100	7	0	0	21	27	144	150	500	14.4
gyrA_F	KIN87	100	7	0	0	7	13	300	306	500	14.4
gyrA_F	KIN87	100	7	0	0	20	26	580	586	500	14.4
gyrA_F	KIN87	100	7	0	0	2	8	1353	1359	500	14.4
gyrA_F	KIN87	100	7	0	0	10	16	1530	1536	500	14.4
gyrA_F	KIN86	100	27	0	0	1	27	78	104	5.8e-10	54
gyrA_F	KIN86	100	9	0	0	12	20	2147	2155	32	18.3
gyrA_F	KIN86	100	7	0	0	14	20	1046	1040	500	14.4
gyrA_F	KIN86	100	7	0	0	21	27	144	150	500	14.4
gyrA_F	KIN86	100	7	0	0	7	13	300	306	500	14.4
gyrA_F	KIN86	100	7	0	0	20	26	580	586	500	14.4
gyrA_F	KIN86	100	7	0	0	2	8	1353	1359	500	14.4
gyrA_F	KIN86	100	7	0	0	10	16	1530	1536	500	14.4
gyrA_F	KIN82	100	27	0	0	1	27	78	104	5.8e-10	54
gyrA_F	KIN82	100	7	0	0	14	20	1046	1040	500	14.4
gyrA_F	KIN82	100	7	0	0	21	27	144	150	500	14.4
gyrA_F	KIN82	100	7	0	0	7	13	300	306	500	14.4
gyrA_F	KIN82	100	7	0	0	20	26	580	586	500	14.4
gyrA_F	KIN82	100	7	0	0	2	8	1353	1359	500	14.4
gyrA_F	KIN82	100	7	0	0	14	20	2149	2155	500	14.4
gyrA_F	KIN77	100	27	0	0	1	27	78	104	5.8e-10	54
gyrA_F	KIN77	100	9	0	0	12	20	2147	2155	32	18.3
gyrA_F	KIN77	100	8	0	0	11	18	1829	1836	126	16.4
gyrA_F	KIN77	100	7	0	0	14	20	1046	1040	500	14.4
gyrA_F	KIN77	100	7	0	0	21	27	144	150	500	14.4
gyrA_F	KIN77	100	7	0	0	7	13	300	306	500	14.4
gyrA_F	KIN77	100	7	0	0	20	26	580	586	500	14.4
gyrA_F	KIN77	100	7	0	0	2	8	1353	1359	500	14.4
gyrA_F	KIN77	100	7	0	0	10	16	1530	1536	500	14.4
gyrA_F	KIN73	100	27	0	0	1	27	78	104	5.8e-10	54
gyrA_F	KIN73	100	9	0	0	12	20	2147	2155	32	18.3
gyrA_F	KIN73	100	7	0	0	14	20	1046	1040	500	14.4
gyrA_F	KIN73	100	7	0	0	18	24	2332	2326	500	14.4
gyrA_F	KIN73	100	7	0	0	21	27	144	150	500	14.4
gyrA_F	KIN73	100	7	0	0	7	13	300	306	500	14.4
gyrA_F	KIN73	100	7	0	0	2	8	1353	1359	500	14.4
gyrA_F	KIN73	100	7	0	0	10	16	1530	1536	500	14.4
gyrA_F	KIN65	100	27	0	0	1	27	78	104	5.8e-10	54
gyrA_F	KIN65	100	9	0	0	12	20	2147	2155	32	18.3
gyrA_F	KIN65	100	7	0	0	14	20	1046	1040	500	14.4
gyrA_F	KIN65	100	7	0	0	21	27	144	150	500	14.4
gyrA_F	KIN65	100	7	0	0	7	13	300	306	500	14.4
gyrA_F	KIN65	100	7	0	0	20	26	580	586	500	14.4
gyrA_F	KIN65	100	7	0	0	2	8	1353	1359	500	14.4
gyrA_F	KIN65	100	7	0	0	10	16	1530	1536	500	14.4
gyrA_F	KIN59	100	27	0	0	1	27	78	104	5.8e-10	54
gyrA_F	KIN59	100	9	0	0	12	20	2147	2155	32	18.3
gyrA_F	KIN59	100	7	0	0	14	20	1046	1040	500	14.4
gyrA_F	KIN59	100	7	0	0	21	27	144	150	500	14.4
gyrA_F	KIN59	100	7	0	0	7	13	300	306	500	14.4
gyrA_F	KIN59	100	7	0	0	21	27	564	570	500	14.4
gyrA_F	KIN59	100	7	0	0	20	26	580	586	500	14.4
gyrA_F	KIN59	100	7	0	0	2	8	1353	1359	500	14.4
gyrA_F	KIN59	100	7	0	0	10	16	1530	1536	500	14.4
gyrA_F	KIN38	100	27	0	0	1	27	78	104	5.8e-10	54
gyrA_F	KIN38	100	9	0	0	12	20	2147	2155	32	18.3
gyrA_F	KIN38	100	7	0	0	9	15	254	248	500	14.4
gyrA_F	KIN38	100	7	0	0	14	20	1046	1040	500	14.4
gyrA_F	KIN38	100	7	0	0	21	27	144	150	500	14.4
gyrA_F	KIN38	100	7	0	0	7	13	300	306	500	14.4
gyrA_F	KIN38	100	7	0	0	20	26	580	586	500	14.4
gyrA_F	KIN38	100	7	0	0	2	8	1353	1359	500	14.4
gyrA_F	KIN38	100	7	0	0	10	16	1530	1536	500	14.4
gyrA_F	KIN119	100	27	0	0	1	27	78	104	5.8e-10	54
gyrA_F	KIN119	100	7	0	0	14	20	1046	1040	500	14.4
gyrA_F	KIN119	100	7	0	0	21	27	144	150	500	14.4
gyrA_F	KIN119	100	7	0	0	7	13	300	306	500	14.4
gyrA_F	KIN119	100	7	0	0	20	26	580	586	500	14.4
gyrA_F	KIN119	100	7	0	0	2	8	1353	1359	500	14.4
gyrA_F	KIN119	100	7	0	0	10	16	1530	1536	500	14.4
gyrA_F	KIN119	100	7	0	0	14	20	2149	2155	500	14.4
gyrA_F	KIN115	100	27	0	0	1	27	78	104	5.8e-10	54
gyrA_F	KIN115	100	9	0	0	12	20	2147	2155	32	18.3
gyrA_F	KIN115	100	8	0	0	11	18	1829	1836	126	16.4
gyrA_F	KIN115	100	7	0	0	9	15	254	248	500	14.4
gyrA_F	KIN115	100	7	0	0	14	20	1046	1040	500	14.4
gyrA_F	KIN115	100	7	0	0	21	27	144	150	500	14.4
gyrA_F	KIN115	100	7	0	0	7	13	300	306	500	14.4
gyrA_F	KIN115	100	7	0	0	20	26	580	586	500	14.4
gyrA_F	KIN115	100	7	0	0	2	8	1353	1359	500	14.4
gyrA_F	KIN115	100	7	0	0	10	16	1530	1536	500	14.4
gyrA_F	KIN114	100	27	0	0	1	27	78	104	5.8e-10	54
gyrA_F	KIN114	100	7	0	0	14	20	1046	1040	500	14.4
gyrA_F	KIN114	100	7	0	0	21	27	144	150	500	14.4
gyrA_F	KIN114	100	7	0	0	7	13	300	306	500	14.4
gyrA_F	KIN114	100	7	0	0	20	26	580	586	500	14.4
gyrA_F	KIN114	100	7	0	0	2	8	1353	1359	500	14.4
gyrA_F	KIN114	100	7	0	0	10	16	1530	1536	500	14.4
gyrA_F	KIN114	100	7	0	0	14	20	2149	2155	500	14.4
gyrA_F	KIN102	100	27	0	0	1	27	78	104	5.8e-10	54
gyrA_F	KIN102	100	7	0	0	14	20	1046	1040	500	14.4
gyrA_F	KIN102	100	7	0	0	21	27	144	150	500	14.4
gyrA_F	KIN102	100	7	0	0	7	13	300	306	500	14.4
gyrA_F	KIN102	100	7	0	0	20	26	580	586	500	14.4
gyrA_F	KIN102	100	7	0	0	2	8	1353	1359	500	14.4
gyrA_F	KIN102	100	7	0	0	10	16	1530	1536	500	14.4
gyrA_F	KIN102	100	7	0	0	14	20	2149	2155	500	14.4
gyrA_F	SouthAfrica50	96.429	28	1	0	1	28	78	105	3.58e-08	48.1
gyrA_F	SouthAfrica50	100	9	0	0	12	20	2144	2152	32	18.3
gyrA_F	SouthAfrica50	100	8	0	0	20	27	646	653	126	16.4
gyrA_F	SouthAfrica50	91.667	12	1	0	12	23	2261	2272	126	16.4
gyrA_F	SouthAfrica50	100	7	0	0	7	13	987	981	500	14.4
gyrA_F	SouthAfrica50	100	7	0	0	14	20	1046	1040	500	14.4
gyrA_F	SouthAfrica50	100	7	0	0	9	15	2066	2060	500	14.4
gyrA_F	SouthAfrica50	100	7	0	0	18	24	2329	2323	500	14.4
gyrA_F	SouthAfrica50	100	7	0	0	7	13	300	306	500	14.4
gyrA_F	SouthAfrica50	100	7	0	0	20	26	580	586	500	14.4
gyrA_F	SouthAfrica50	100	7	0	0	2	8	1353	1359	500	14.4
gyrA_F	SouthAfrica50	100	7	0	0	10	16	1530	1536	500	14.4
gyrA_F	SA252C	96.429	28	1	0	1	28	75	102	3.58e-08	48.1
gyrA_F	SA252C	100	7	0	0	20	26	577	583	500	14.4
gyrA_F	SA251C	96.429	28	1	0	1	28	78	105	3.58e-08	48.1
gyrA_F	SA251C	100	9	0	0	12	20	2144	2152	32	18.3
gyrA_F	SA251C	91.667	12	1	0	12	23	2261	2272	126	16.4
gyrA_F	SA251C	100	7	0	0	14	20	1046	1040	500	14.4
gyrA_F	SA251C	100	7	0	0	9	15	2066	2060	500	14.4
gyrA_F	SA251C	100	7	0	0	21	27	144	150	500	14.4
gyrA_F	SA251C	100	7	0	0	20	26	580	586	500	14.4
gyrA_F	SA251C	100	7	0	0	2	8	1353	1359	500	14.4
gyrA_F	SA251C	100	7	0	0	10	16	1530	1536	500	14.4
gyrA_F	SA251A	96.429	28	1	0	1	28	78	105	3.58e-08	48.1
gyrA_F	SA251A	100	9	0	0	20	28	646	654	32	18.3
gyrA_F	SA251A	100	9	0	0	12	20	2144	2152	32	18.3
gyrA_F	SA251A	91.667	12	1	0	12	23	2261	2272	126	16.4
gyrA_F	SA251A	100	7	0	0	7	13	987	981	500	14.4
gyrA_F	SA251A	100	7	0	0	14	20	1046	1040	500	14.4
gyrA_F	SA251A	100	7	0	0	9	15	2066	2060	500	14.4
gyrA_F	SA251A	100	7	0	0	21	27	144	150	500	14.4
gyrA_F	SA251A	100	7	0	0	20	26	580	586	500	14.4
gyrA_F	SA251A	100	7	0	0	11	17	940	946	500	14.4
gyrA_F	SA251A	100	7	0	0	2	8	1353	1359	500	14.4
gyrA_F	SA251A	100	7	0	0	10	16	1530	1536	500	14.4
gyrA_F	SA226A	96.429	28	1	0	1	28	78	105	3.58e-08	48.1
gyrA_F	SA226A	100	9	0	0	12	20	2147	2155	32	18.3
gyrA_F	SA226A	100	7	0	0	14	20	1046	1040	500	14.4
gyrA_F	SA226A	100	7	0	0	7	13	300	306	500	14.4
gyrA_F	SA226A	100	7	0	0	20	26	580	586	500	14.4
gyrA_F	SA226A	100	7	0	0	2	8	1353	1359	500	14.4
gyrA_F	SA226A	100	7	0	0	10	16	1530	1536	500	14.4
gyrA_F	SA224C	96.429	28	1	0	1	28	75	102	3.58e-08	48.1
gyrA_F	SA224C	100	9	0	0	20	28	643	651	32	18.3
gyrA_F	SA224C	100	7	0	0	14	20	1043	1037	500	14.4
gyrA_F	SA224C	100	7	0	0	20	26	577	583	500	14.4
gyrA_F	SA224C	100	7	0	0	2	8	1350	1356	500	14.4
gyrA_F	SA224C	100	7	0	0	10	16	1527	1533	500	14.4
gyrA_F	SA224C	100	7	0	0	14	20	2146	2152	500	14.4
gyrA_F	SA224A	96.429	28	1	0	1	28	75	102	3.58e-08	48.1
gyrA_F	SA224A	100	9	0	0	20	28	643	651	32	18.3
gyrA_F	SA224A	100	7	0	0	14	20	1043	1037	500	14.4
gyrA_F	SA224A	100	7	0	0	20	26	577	583	500	14.4
gyrA_F	SA224A	100	7	0	0	2	8	1350	1356	500	14.4
gyrA_F	SA224A	100	7	0	0	10	16	1527	1533	500	14.4
gyrA_F	SA224A	100	7	0	0	14	20	2146	2152	500	14.4
gyrA_F	SA194C	96.429	28	1	0	1	28	78	105	3.58e-08	48.1
gyrA_F	SA194C	100	9	0	0	20	28	646	654	32	18.3
gyrA_F	SA194C	100	9	0	0	12	20	2144	2152	32	18.3
gyrA_F	SA194C	91.667	12	1	0	12	23	2261	2272	126	16.4
gyrA_F	SA194C	100	7	0	0	7	13	987	981	500	14.4
gyrA_F	SA194C	100	7	0	0	14	20	1046	1040	500	14.4
gyrA_F	SA194C	100	7	0	0	21	27	1625	1619	500	14.4
gyrA_F	SA194C	100	7	0	0	9	15	2066	2060	500	14.4
gyrA_F	SA194C	100	7	0	0	7	13	300	306	500	14.4
gyrA_F	SA194C	100	7	0	0	21	27	564	570	500	14.4
gyrA_F	SA194C	100	7	0	0	20	26	580	586	500	14.4
gyrA_F	SA194C	100	7	0	0	2	8	1353	1359	500	14.4
gyrA_F	SA194C	100	7	0	0	10	16	1530	1536	500	14.4
gyrA_F	SA194A	96.429	28	1	0	1	28	78	105	3.58e-08	48.1
gyrA_F	SA194A	100	9	0	0	20	28	646	654	32	18.3
gyrA_F	SA194A	100	9	0	0	12	20	2144	2152	32	18.3
gyrA_F	SA194A	91.667	12	1	0	12	23	2261	2272	126	16.4
gyrA_F	SA194A	100	7	0	0	7	13	987	981	500	14.4
gyrA_F	SA194A	100	7	0	0	14	20	1046	1040	500	14.4
gyrA_F	SA194A	100	7	0	0	21	27	1625	1619	500	14.4
gyrA_F	SA194A	100	7	0	0	9	15	2066	2060	500	14.4
gyrA_F	SA194A	100	7	0	0	7	13	300	306	500	14.4
gyrA_F	SA194A	100	7	0	0	21	27	564	570	500	14.4
gyrA_F	SA194A	100	7	0	0	20	26	580	586	500	14.4
gyrA_F	SA194A	100	7	0	0	2	8	1353	1359	500	14.4
gyrA_F	SA194A	100	7	0	0	10	16	1530	1536	500	14.4
gyrA_F	SA172C	96.429	28	1	0	1	28	78	105	3.58e-08	48.1
gyrA_F	SA172C	100	9	0	0	20	28	646	654	32	18.3
gyrA_F	SA172C	100	9	0	0	12	20	2144	2152	32	18.3
gyrA_F	SA172C	91.667	12	1	0	12	23	2261	2272	126	16.4
gyrA_F	SA172C	100	7	0	0	7	13	987	981	500	14.4
gyrA_F	SA172C	100	7	0	0	14	20	1046	1040	500	14.4
gyrA_F	SA172C	100	7	0	0	21	27	1625	1619	500	14.4
gyrA_F	SA172C	100	7	0	0	9	15	2066	2060	500	14.4
gyrA_F	SA172C	100	7	0	0	21	27	564	570	500	14.4
gyrA_F	SA172C	100	7	0	0	20	26	580	586	500	14.4
gyrA_F	SA172C	100	7	0	0	11	17	940	946	500	14.4
gyrA_F	SA172C	100	7	0	0	2	8	1353	1359	500	14.4
gyrA_F	SA172C	100	7	0	0	10	16	1530	1536	500	14.4
gyrA_F	SA168C	96.429	28	1	0	1	28	75	102	3.58e-08	48.1
gyrA_F	SA168C	100	9	0	0	20	28	643	651	32	18.3
gyrA_F	SA168C	100	7	0	0	14	20	1043	1037	500	14.4
gyrA_F	SA168C	100	7	0	0	20	26	577	583	500	14.4
gyrA_F	SA168C	100	7	0	0	2	8	1350	1356	500	14.4
gyrA_F	SA168C	100	7	0	0	10	16	1527	1533	500	14.4
gyrA_F	SA168C	100	7	0	0	14	20	2146	2152	500	14.4
gyrA_F	SA168A	96.429	28	1	0	1	28	75	102	3.58e-08	48.1
gyrA_F	SA168A	100	9	0	0	20	28	643	651	32	18.3
gyrA_F	SA168A	100	7	0	0	14	20	1043	1037	500	14.4
gyrA_F	SA168A	100	7	0	0	20	26	577	583	500	14.4
gyrA_F	SA168A	100	7	0	0	2	8	1350	1356	500	14.4
gyrA_F	SA168A	100	7	0	0	10	16	1527	1533	500	14.4
gyrA_F	SA168A	100	7	0	0	14	20	2146	2152	500	14.4
gyrA_F	SA155C	96.429	28	1	0	1	28	78	105	3.58e-08	48.1
gyrA_F	SA155C	100	9	0	0	20	28	646	654	32	18.3
gyrA_F	SA155C	100	9	0	0	12	20	2144	2152	32	18.3
gyrA_F	SA155C	91.667	12	1	0	12	23	2261	2272	126	16.4
gyrA_F	SA155C	100	7	0	0	7	13	987	981	500	14.4
gyrA_F	SA155C	100	7	0	0	14	20	1046	1040	500	14.4
gyrA_F	SA155C	100	7	0	0	21	27	1625	1619	500	14.4
gyrA_F	SA155C	100	7	0	0	9	15	2066	2060	500	14.4
gyrA_F	SA155C	100	7	0	0	20	26	580	586	500	14.4
gyrA_F	SA155C	100	7	0	0	2	8	1353	1359	500	14.4
gyrA_F	SA155C	100	7	0	0	10	16	1530	1536	500	14.4
gyrA_F	SA155A	96.429	28	1	0	1	28	78	105	3.58e-08	48.1
gyrA_F	SA155A	100	9	0	0	20	28	646	654	32	18.3
gyrA_F	SA155A	100	9	0	0	12	20	2144	2152	32	18.3
gyrA_F	SA155A	91.667	12	1	0	12	23	2261	2272	126	16.4
gyrA_F	SA155A	100	7	0	0	7	13	987	981	500	14.4
gyrA_F	SA155A	100	7	0	0	14	20	1046	1040	500	14.4
gyrA_F	SA155A	100	7	0	0	21	27	1625	1619	500	14.4
gyrA_F	SA155A	100	7	0	0	9	15	2066	2060	500	14.4
gyrA_F	SA155A	100	7	0	0	20	26	580	586	500	14.4
gyrA_F	SA155A	100	7	0	0	2	8	1353	1359	500	14.4
gyrA_F	SA155A	100	7	0	0	10	16	1530	1536	500	14.4
gyrA_F	SA144C	96.429	28	1	0	1	28	78	105	3.58e-08	48.1
gyrA_F	SA144C	100	9	0	0	20	28	646	654	32	18.3
gyrA_F	SA144C	100	9	0	0	12	20	2144	2152	32	18.3
gyrA_F	SA144C	91.667	12	1	0	12	23	2261	2272	126	16.4
gyrA_F	SA144C	100	7	0	0	7	13	987	981	500	14.4
gyrA_F	SA144C	100	7	0	0	14	20	1046	1040	500	14.4
gyrA_F	SA144C	100	7	0	0	9	15	2066	2060	500	14.4
gyrA_F	SA144C	100	7	0	0	21	27	144	150	500	14.4
gyrA_F	SA144C	100	7	0	0	20	26	580	586	500	14.4
gyrA_F	SA144C	100	7	0	0	11	17	940	946	500	14.4
gyrA_F	SA144C	100	7	0	0	2	8	1353	1359	500	14.4
gyrA_F	SA144C	100	7	0	0	10	16	1530	1536	500	14.4
gyrA_F	SA144A	96.429	28	1	0	1	28	78	105	3.58e-08	48.1
gyrA_F	SA144A	100	9	0	0	20	28	646	654	32	18.3
gyrA_F	SA144A	100	9	0	0	12	20	2144	2152	32	18.3
gyrA_F	SA144A	91.667	12	1	0	12	23	2261	2272	126	16.4
gyrA_F	SA144A	100	7	0	0	7	13	987	981	500	14.4
gyrA_F	SA144A	100	7	0	0	14	20	1046	1040	500	14.4
gyrA_F	SA144A	100	7	0	0	9	15	2066	2060	500	14.4
gyrA_F	SA144A	100	7	0	0	21	27	144	150	500	14.4
gyrA_F	SA144A	100	7	0	0	20	26	580	586	500	14.4
gyrA_F	SA144A	100	7	0	0	11	17	940	946	500	14.4
gyrA_F	SA144A	100	7	0	0	2	8	1353	1359	500	14.4
gyrA_F	SA144A	100	7	0	0	10	16	1530	1536	500	14.4
gyrA_F	SA47C	96.429	28	1	0	1	28	78	105	3.58e-08	48.1
gyrA_F	SA47C	100	9	0	0	20	28	646	654	32	18.3
gyrA_F	SA47C	100	9	0	0	12	20	2147	2155	32	18.3
gyrA_F	SA47C	91.667	12	1	0	12	23	2264	2275	126	16.4
gyrA_F	SA47C	100	7	0	0	7	13	987	981	500	14.4
gyrA_F	SA47C	100	7	0	0	14	20	1046	1040	500	14.4
gyrA_F	SA47C	100	7	0	0	9	15	2069	2063	500	14.4
gyrA_F	SA47C	100	7	0	0	20	26	580	586	500	14.4
gyrA_F	SA47C	100	7	0	0	2	8	1353	1359	500	14.4
gyrA_F	SA47C	100	7	0	0	10	16	1530	1536	500	14.4
gyrA_F	SA47A	96.429	28	1	0	1	28	78	105	3.58e-08	48.1
gyrA_F	SA47A	100	9	0	0	20	28	646	654	32	18.3
gyrA_F	SA47A	100	9	0	0	12	20	2147	2155	32	18.3
gyrA_F	SA47A	91.667	12	1	0	12	23	2264	2275	126	16.4
gyrA_F	SA47A	100	7	0	0	7	13	987	981	500	14.4
gyrA_F	SA47A	100	7	0	0	14	20	1046	1040	500	14.4
gyrA_F	SA47A	100	7	0	0	9	15	2069	2063	500	14.4
gyrA_F	SA47A	100	7	0	0	20	26	580	586	500	14.4
gyrA_F	SA47A	100	7	0	0	2	8	1353	1359	500	14.4
gyrA_F	SA47A	100	7	0	0	10	16	1530	1536	500	14.4
gyrA_F	SA46C	96.429	28	1	0	1	28	78	105	3.58e-08	48.1
gyrA_F	SA46C	100	9	0	0	20	28	646	654	32	18.3
gyrA_F	SA46C	100	9	0	0	12	20	2147	2155	32	18.3
gyrA_F	SA46C	91.667	12	1	0	12	23	2264	2275	126	16.4
gyrA_F	SA46C	100	7	0	0	7	13	987	981	500	14.4
gyrA_F	SA46C	100	7	0	0	14	20	1046	1040	500	14.4
gyrA_F	SA46C	100	7	0	0	9	15	2069	2063	500	14.4
gyrA_F	SA46C	100	7	0	0	20	26	580	586	500	14.4
gyrA_F	SA46C	100	7	0	0	2	8	1353	1359	500	14.4
gyrA_F	SA46C	100	7	0	0	10	16	1530	1536	500	14.4
gyrA_F	SA40C	96.429	28	1	0	1	28	78	105	3.58e-08	48.1
gyrA_F	SA40C	100	9	0	0	20	28	646	654	32	18.3
gyrA_F	SA40C	100	9	0	0	12	20	2147	2155	32	18.3
gyrA_F	SA40C	91.667	12	1	0	6	17	533	522	126	16.4
gyrA_F	SA40C	91.667	12	1	0	12	23	2264	2275	126	16.4
gyrA_F	SA40C	100	7	0	0	7	13	987	981	500	14.4
gyrA_F	SA40C	100	7	0	0	14	20	1046	1040	500	14.4
gyrA_F	SA40C	100	7	0	0	9	15	2069	2063	500	14.4
gyrA_F	SA40C	100	7	0	0	7	13	300	306	500	14.4
gyrA_F	SA40C	100	7	0	0	20	26	580	586	500	14.4
[truncated: 1,937 more rows]

## Sheet: gyrB_primer_id
# BLASTN 2.16.0+
# Query: gyrB_F
# Database: User specified sequence set (Input: extracted_gyrB_sequences.fasta)
# Fields: query id, subject id, % identity, alignment length, mismatches, gaps, q. start, q. end, s. start, s. end, evalue, bit score
# 1529 hits found
qseqid	sseqid	pident	length	mismatch	gaps	qstart	qend	sstart	send	evalue	bitscore
gyrB_F	SU1	100	27	0	0	1	27	103	129	6.03e-10	54
gyrB_F	SU1	100	7	0	0	18	24	501	495	519	14.4
gyrB_F	SU1	100	7	0	0	13	19	652	658	519	14.4
gyrB_F	SU1	100	7	0	0	14	20	2255	2261	519	14.4
gyrB_F	SouthAfrica50	100	27	0	0	1	27	103	129	6.03e-10	54
gyrB_F	SouthAfrica50	100	7	0	0	13	19	652	658	519	14.4
gyrB_F	SouthAfrica50	100	7	0	0	14	20	2255	2261	519	14.4
gyrB_F	SouthAfrica20	100	27	0	0	1	27	103	129	6.03e-10	54
gyrB_F	SouthAfrica20	100	7	0	0	18	24	501	495	519	14.4
gyrB_F	SouthAfrica20	100	7	0	0	13	19	652	658	519	14.4
gyrB_F	SouthAfrica20	100	7	0	0	14	20	2255	2261	519	14.4
gyrB_F	SouthAfrica7	100	27	0	0	1	27	103	129	6.03e-10	54
gyrB_F	SouthAfrica7	100	7	0	0	18	24	501	495	519	14.4
gyrB_F	SouthAfrica7	100	7	0	0	13	19	652	658	519	14.4
gyrB_F	SouthAfrica7	100	7	0	0	14	20	2255	2261	519	14.4
gyrB_F	SNT49	100	27	0	0	1	27	103	129	6.03e-10	54
gyrB_F	SNT49	100	8	0	0	16	23	532	539	131	16.4
gyrB_F	SNT49	100	7	0	0	18	24	501	495	519	14.4
gyrB_F	SNT49	100	7	0	0	16	22	757	763	519	14.4
gyrB_F	SNT49	100	7	0	0	14	20	2255	2261	519	14.4
gyrB_F	SA303C	100	27	0	0	1	27	103	129	6.03e-10	54
gyrB_F	SA303C	100	7	0	0	18	24	501	495	519	14.4
gyrB_F	SA303C	100	7	0	0	13	19	652	658	519	14.4
gyrB_F	SA303C	100	7	0	0	14	20	2255	2261	519	14.4
gyrB_F	SA302C	100	27	0	0	1	27	103	129	6.03e-10	54
gyrB_F	SA302C	100	8	0	0	16	23	532	539	131	16.4
gyrB_F	SA302C	100	7	0	0	14	20	2255	2261	519	14.4
gyrB_F	SA302A	100	27	0	0	1	27	103	129	6.03e-10	54
gyrB_F	SA302A	100	8	0	0	16	23	532	539	131	16.4
gyrB_F	SA302A	100	7	0	0	14	20	2255	2261	519	14.4
gyrB_F	SA301C	100	27	0	0	1	27	103	129	6.03e-10	54
gyrB_F	SA301C	100	8	0	0	16	23	532	539	131	16.4
gyrB_F	SA301C	100	7	0	0	18	24	501	495	519	14.4
gyrB_F	SA301C	100	7	0	0	16	22	757	763	519	14.4
gyrB_F	SA301C	100	7	0	0	14	20	2255	2261	519	14.4
gyrB_F	SA301A	100	27	0	0	1	27	103	129	6.03e-10	54
gyrB_F	SA301A	100	8	0	0	16	23	532	539	131	16.4
gyrB_F	SA301A	100	7	0	0	18	24	501	495	519	14.4
gyrB_F	SA301A	100	7	0	0	16	22	757	763	519	14.4
gyrB_F	SA301A	100	7	0	0	14	20	2255	2261	519	14.4
gyrB_F	SA300C	100	27	0	0	1	27	103	129	6.03e-10	54
gyrB_F	SA300C	100	8	0	0	16	23	532	539	131	16.4
gyrB_F	SA300C	100	7	0	0	8	14	107	101	519	14.4
gyrB_F	SA300C	100	7	0	0	18	24	501	495	519	14.4
gyrB_F	SA300C	100	7	0	0	13	19	652	658	519	14.4
gyrB_F	SA300C	100	7	0	0	14	20	2255	2261	519	14.4
gyrB_F	SA300A	100	27	0	0	1	27	103	129	6.03e-10	54
gyrB_F	SA300A	100	8	0	0	16	23	532	539	131	16.4
gyrB_F	SA300A	100	7	0	0	8	14	107	101	519	14.4
gyrB_F	SA300A	100	7	0	0	18	24	501	495	519	14.4
gyrB_F	SA300A	100	7	0	0	13	19	652	658	519	14.4
gyrB_F	SA300A	100	7	0	0	14	20	2255	2261	519	14.4
gyrB_F	SA253C	100	27	0	0	1	27	103	129	6.03e-10	54
gyrB_F	SA253C	100	7	0	0	18	24	501	495	519	14.4
gyrB_F	SA253C	100	7	0	0	13	19	652	658	519	14.4
gyrB_F	SA253C	100	7	0	0	14	20	2255	2261	519	14.4
gyrB_F	SA253A	100	27	0	0	1	27	103	129	6.03e-10	54
gyrB_F	SA253A	100	7	0	0	18	24	501	495	519	14.4
gyrB_F	SA253A	100	7	0	0	13	19	652	658	519	14.4
gyrB_F	SA253A	100	7	0	0	14	20	2255	2261	519	14.4
gyrB_F	SA251C	100	27	0	0	1	27	103	129	6.03e-10	54
gyrB_F	SA251C	100	7	0	0	18	24	501	495	519	14.4
gyrB_F	SA251C	100	7	0	0	13	19	652	658	519	14.4
gyrB_F	SA251C	100	7	0	0	14	20	2255	2261	519	14.4
gyrB_F	SA251A	100	27	0	0	1	27	103	129	6.03e-10	54
gyrB_F	SA251A	100	7	0	0	18	24	501	495	519	14.4
gyrB_F	SA251A	100	7	0	0	13	19	652	658	519	14.4
gyrB_F	SA251A	100	7	0	0	14	20	2255	2261	519	14.4
gyrB_F	SA233C	100	27	0	0	1	27	103	129	6.03e-10	54
gyrB_F	SA233C	100	7	0	0	18	24	501	495	519	14.4
gyrB_F	SA233C	100	7	0	0	13	19	652	658	519	14.4
gyrB_F	SA233C	100	7	0	0	14	20	2255	2261	519	14.4
gyrB_F	SA233A	100	27	0	0	1	27	103	129	6.03e-10	54
gyrB_F	SA233A	100	7	0	0	18	24	501	495	519	14.4
gyrB_F	SA233A	100	7	0	0	13	19	652	658	519	14.4
gyrB_F	SA233A	100	7	0	0	14	20	2255	2261	519	14.4
gyrB_F	SA227C	100	27	0	0	1	27	103	129	6.03e-10	54
gyrB_F	SA227C	100	8	0	0	16	23	532	539	131	16.4
gyrB_F	SA227C	100	7	0	0	18	24	501	495	519	14.4
gyrB_F	SA227C	100	7	0	0	16	22	757	763	519	14.4
gyrB_F	SA227C	100	7	0	0	14	20	2255	2261	519	14.4
gyrB_F	SA227A	100	27	0	0	1	27	103	129	6.03e-10	54
gyrB_F	SA227A	100	8	0	0	16	23	532	539	131	16.4
gyrB_F	SA227A	100	7	0	0	18	24	501	495	519	14.4
gyrB_F	SA227A	100	7	0	0	16	22	757	763	519	14.4
gyrB_F	SA227A	100	7	0	0	14	20	2255	2261	519	14.4
gyrB_F	SA226A	100	27	0	0	1	27	103	129	6.03e-10	54
gyrB_F	SA226A	100	8	0	0	16	23	532	539	131	16.4
gyrB_F	SA226A	100	7	0	0	8	14	107	101	519	14.4
gyrB_F	SA226A	100	7	0	0	18	24	501	495	519	14.4
gyrB_F	SA226A	100	7	0	0	13	19	652	658	519	14.4
gyrB_F	SA226A	100	7	0	0	14	20	2255	2261	519	14.4
gyrB_F	SA224C	100	27	0	0	1	27	103	129	6.03e-10	54
gyrB_F	SA224C	100	7	0	0	18	24	501	495	519	14.4
gyrB_F	SA224C	100	7	0	0	14	20	2255	2261	519	14.4
gyrB_F	SA224A	100	27	0	0	1	27	103	129	6.03e-10	54
gyrB_F	SA224A	100	7	0	0	18	24	501	495	519	14.4
gyrB_F	SA224A	100	7	0	0	14	20	2255	2261	519	14.4
gyrB_F	SA222C	100	27	0	0	1	27	103	129	6.03e-10	54
gyrB_F	SA222C	100	8	0	0	16	23	532	539	131	16.4
gyrB_F	SA222C	100	7	0	0	18	24	501	495	519	14.4
gyrB_F	SA222C	100	7	0	0	16	22	757	763	519	14.4
gyrB_F	SA222C	100	7	0	0	14	20	2255	2261	519	14.4
gyrB_F	SA222A	100	27	0	0	1	27	103	129	6.03e-10	54
gyrB_F	SA222A	100	8	0	0	16	23	532	539	131	16.4
gyrB_F	SA222A	100	7	0	0	18	24	501	495	519	14.4
gyrB_F	SA222A	100	7	0	0	16	22	757	763	519	14.4
gyrB_F	SA222A	100	7	0	0	14	20	2255	2261	519	14.4
gyrB_F	SA221C	100	27	0	0	1	27	103	129	6.03e-10	54
gyrB_F	SA221C	100	8	0	0	16	23	532	539	131	16.4
gyrB_F	SA221C	100	7	0	0	18	24	501	495	519	14.4
gyrB_F	SA221C	100	7	0	0	16	22	757	763	519	14.4
gyrB_F	SA221C	100	7	0	0	14	20	2255	2261	519	14.4
gyrB_F	SA221C	100	27	0	0	1	27	103	129	6.03e-10	54
gyrB_F	SA221C	100	7	0	0	18	24	501	495	519	14.4
gyrB_F	SA221C	100	7	0	0	13	19	652	658	519	14.4
gyrB_F	SA221C	100	7	0	0	16	22	757	763	519	14.4
gyrB_F	SA221C	100	7	0	0	14	20	2255	2261	519	14.4
gyrB_F	SA221A	100	27	0	0	1	27	103	129	6.03e-10	54
gyrB_F	SA221A	100	7	0	0	18	24	501	495	519	14.4
gyrB_F	SA221A	100	7	0	0	13	19	652	658	519	14.4
gyrB_F	SA221A	100	7	0	0	16	22	757	763	519	14.4
gyrB_F	SA221A	100	7	0	0	14	20	2255	2261	519	14.4
gyrB_F	SA220C	100	27	0	0	1	27	103	129	6.03e-10	54
gyrB_F	SA220C	100	8	0	0	16	23	532	539	131	16.4
gyrB_F	SA220C	100	7	0	0	18	24	501	495	519	14.4
gyrB_F	SA220C	100	7	0	0	16	22	757	763	519	14.4
gyrB_F	SA220C	100	7	0	0	14	20	2255	2261	519	14.4
gyrB_F	SA220A	100	27	0	0	1	27	103	129	6.03e-10	54
gyrB_F	SA220A	100	8	0	0	16	23	532	539	131	16.4
gyrB_F	SA220A	100	7	0	0	18	24	501	495	519	14.4
gyrB_F	SA220A	100	7	0	0	16	22	757	763	519	14.4
gyrB_F	SA220A	100	7	0	0	14	20	2255	2261	519	14.4
gyrB_F	SA216C	100	27	0	0	1	27	103	129	6.03e-10	54
gyrB_F	SA216C	100	7	0	0	18	24	501	495	519	14.4
gyrB_F	SA216C	100	7	0	0	13	19	652	658	519	14.4
gyrB_F	SA216C	100	7	0	0	14	20	2255	2261	519	14.4
gyrB_F	SA216A	100	27	0	0	1	27	103	129	6.03e-10	54
gyrB_F	SA216A	100	7	0	0	18	24	501	495	519	14.4
gyrB_F	SA216A	100	7	0	0	13	19	652	658	519	14.4
gyrB_F	SA216A	100	7	0	0	14	20	2255	2261	519	14.4
gyrB_F	SA215C	100	27	0	0	1	27	103	129	6.03e-10	54
gyrB_F	SA215C	100	7	0	0	18	24	501	495	519	14.4
gyrB_F	SA215C	100	7	0	0	13	19	652	658	519	14.4
gyrB_F	SA215C	100	7	0	0	14	20	2255	2261	519	14.4
gyrB_F	SA214C	100	27	0	0	1	27	103	129	6.03e-10	54
gyrB_F	SA214C	100	7	0	0	18	24	501	495	519	14.4
gyrB_F	SA214C	100	7	0	0	13	19	652	658	519	14.4
gyrB_F	SA214C	100	7	0	0	14	20	2255	2261	519	14.4
gyrB_F	SA214A	100	27	0	0	1	27	103	129	6.03e-10	54
gyrB_F	SA214A	100	7	0	0	18	24	501	495	519	14.4
gyrB_F	SA214A	100	7	0	0	13	19	652	658	519	14.4
gyrB_F	SA214A	100	7	0	0	14	20	2255	2261	519	14.4
gyrB_F	SA213C	100	27	0	0	1	27	103	129	6.03e-10	54
gyrB_F	SA213C	100	7	0	0	18	24	501	495	519	14.4
gyrB_F	SA213C	100	7	0	0	13	19	652	658	519	14.4
gyrB_F	SA213C	100	7	0	0	14	20	2255	2261	519	14.4
gyrB_F	SA213A	100	27	0	0	1	27	103	129	6.03e-10	54
gyrB_F	SA213A	100	7	0	0	18	24	501	495	519	14.4
gyrB_F	SA213A	100	7	0	0	13	19	652	658	519	14.4
gyrB_F	SA213A	100	7	0	0	14	20	2255	2261	519	14.4
gyrB_F	SA210C	100	27	0	0	1	27	103	129	6.03e-10	54
gyrB_F	SA210C	100	8	0	0	16	23	532	539	131	16.4
gyrB_F	SA210C	100	7	0	0	8	14	107	101	519	14.4
gyrB_F	SA210C	100	7	0	0	18	24	501	495	519	14.4
gyrB_F	SA210C	100	7	0	0	13	19	652	658	519	14.4
gyrB_F	SA210C	100	7	0	0	14	20	2255	2261	519	14.4
gyrB_F	SA194C	100	27	0	0	1	27	103	129	6.03e-10	54
gyrB_F	SA194C	100	7	0	0	18	24	501	495	519	14.4
gyrB_F	SA194C	100	7	0	0	13	19	652	658	519	14.4
gyrB_F	SA194C	100	7	0	0	14	20	2255	2261	519	14.4
gyrB_F	SA194A	100	27	0	0	1	27	103	129	6.03e-10	54
gyrB_F	SA194A	100	7	0	0	18	24	501	495	519	14.4
gyrB_F	SA194A	100	7	0	0	13	19	652	658	519	14.4
gyrB_F	SA194A	100	7	0	0	14	20	2255	2261	519	14.4
gyrB_F	SA175C	100	27	0	0	1	27	103	129	6.03e-10	54
gyrB_F	SA175C	100	7	0	0	18	24	501	495	519	14.4
gyrB_F	SA175C	100	7	0	0	13	19	652	658	519	14.4
gyrB_F	SA175C	100	7	0	0	14	20	2255	2261	519	14.4
gyrB_F	SA175A	100	27	0	0	1	27	103	129	6.03e-10	54
gyrB_F	SA175A	100	7	0	0	18	24	501	495	519	14.4
gyrB_F	SA175A	100	7	0	0	13	19	652	658	519	14.4
gyrB_F	SA175A	100	7	0	0	14	20	2255	2261	519	14.4
gyrB_F	SA174A	100	27	0	0	1	27	103	129	6.03e-10	54
gyrB_F	SA174A	100	7	0	0	18	24	501	495	519	14.4
gyrB_F	SA174A	100	7	0	0	13	19	652	658	519	14.4
gyrB_F	SA174A	100	7	0	0	14	20	2255	2261	519	14.4
gyrB_F	SA173C	100	27	0	0	1	27	103	129	6.03e-10	54
gyrB_F	SA173C	100	7	0	0	16	22	757	763	519	14.4
gyrB_F	SA173C	100	7	0	0	14	20	2255	2261	519	14.4
gyrB_F	SA173A	100	27	0	0	1	27	103	129	6.03e-10	54
gyrB_F	SA173A	100	7	0	0	16	22	757	763	519	14.4
gyrB_F	SA173A	100	7	0	0	14	20	2255	2261	519	14.4
gyrB_F	SA173A	100	27	0	0	1	27	103	129	6.03e-10	54
gyrB_F	SA173A	100	7	0	0	16	22	757	763	519	14.4
gyrB_F	SA173A	100	7	0	0	14	20	2255	2261	519	14.4
gyrB_F	SA172C	100	27	0	0	1	27	103	129	6.03e-10	54
gyrB_F	SA172C	100	7	0	0	18	24	501	495	519	14.4
gyrB_F	SA172C	100	7	0	0	13	19	652	658	519	14.4
gyrB_F	SA172C	100	7	0	0	14	20	2255	2261	519	14.4
gyrB_F	SA172A	100	27	0	0	1	27	103	129	6.03e-10	54
gyrB_F	SA172A	100	8	0	0	16	23	532	539	131	16.4
gyrB_F	SA172A	100	7	0	0	14	20	2255	2261	519	14.4
gyrB_F	SA171C	100	27	0	0	1	27	103	129	6.03e-10	54
gyrB_F	SA171C	100	8	0	0	16	23	532	539	131	16.4
gyrB_F	SA171C	100	7	0	0	14	20	2255	2261	519	14.4
gyrB_F	SA171A	100	27	0	0	1	27	103	129	6.03e-10	54
gyrB_F	SA171A	100	8	0	0	16	23	532	539	131	16.4
gyrB_F	SA171A	100	7	0	0	14	20	2255	2261	519	14.4
gyrB_F	SA170C	100	27	0	0	1	27	103	129	6.03e-10	54
gyrB_F	SA170C	100	7	0	0	8	14	107	101	519	14.4
gyrB_F	SA170C	100	7	0	0	18	24	501	495	519	14.4
gyrB_F	SA170C	100	7	0	0	13	19	652	658	519	14.4
gyrB_F	SA170C	100	7	0	0	14	20	2255	2261	519	14.4
gyrB_F	SA170A	100	27	0	0	1	27	103	129	6.03e-10	54
gyrB_F	SA170A	100	7	0	0	8	14	107	101	519	14.4
gyrB_F	SA170A	100	7	0	0	18	24	501	495	519	14.4
gyrB_F	SA170A	100	7	0	0	13	19	652	658	519	14.4
gyrB_F	SA170A	100	7	0	0	14	20	2255	2261	519	14.4
gyrB_F	SA169C	100	27	0	0	1	27	103	129	6.03e-10	54
gyrB_F	SA169C	100	7	0	0	18	24	501	495	519	14.4
gyrB_F	SA169C	100	7	0	0	13	19	652	658	519	14.4
gyrB_F	SA169C	100	7	0	0	14	20	2255	2261	519	14.4
gyrB_F	SA169A	100	27	0	0	1	27	103	129	6.03e-10	54
gyrB_F	SA169A	100	7	0	0	18	24	501	495	519	14.4
gyrB_F	SA169A	100	7	0	0	13	19	652	658	519	14.4
gyrB_F	SA169A	100	7	0	0	14	20	2255	2261	519	14.4
gyrB_F	SA168C	100	27	0	0	1	27	103	129	6.03e-10	54
gyrB_F	SA168C	100	7	0	0	18	24	501	495	519	14.4
gyrB_F	SA168C	100	7	0	0	14	20	2255	2261	519	14.4
gyrB_F	SA168A	100	27	0	0	1	27	103	129	6.03e-10	54
gyrB_F	SA168A	100	7	0	0	18	24	501	495	519	14.4
gyrB_F	SA168A	100	7	0	0	14	20	2255	2261	519	14.4
gyrB_F	SA166A	100	27	0	0	1	27	103	129	6.03e-10	54
gyrB_F	SA166A	100	7	0	0	18	24	501	495	519	14.4
gyrB_F	SA166A	100	7	0	0	13	19	652	658	519	14.4
gyrB_F	SA166A	100	7	0	0	14	20	2255	2261	519	14.4
gyrB_F	SA165C	100	27	0	0	1	27	103	129	6.03e-10	54
gyrB_F	SA165C	100	8	0	0	16	23	532	539	131	16.4
gyrB_F	SA165C	100	7	0	0	18	24	501	495	519	14.4
gyrB_F	SA165C	100	7	0	0	13	19	652	658	519	14.4
gyrB_F	SA165C	100	7	0	0	14	20	2255	2261	519	14.4
gyrB_F	SA165A	100	27	0	0	1	27	103	129	6.03e-10	54
gyrB_F	SA165A	100	8	0	0	16	23	532	539	131	16.4
gyrB_F	SA165A	100	7	0	0	18	24	501	495	519	14.4
gyrB_F	SA165A	100	7	0	0	13	19	652	658	519	14.4
gyrB_F	SA165A	100	7	0	0	14	20	2255	2261	519	14.4
gyrB_F	SA164C	100	27	0	0	1	27	103	129	6.03e-10	54
gyrB_F	SA164C	100	8	0	0	16	23	532	539	131	16.4
gyrB_F	SA164C	100	7	0	0	18	24	501	495	519	14.4
gyrB_F	SA164C	100	7	0	0	13	19	652	658	519	14.4
gyrB_F	SA164C	100	7	0	0	14	20	2255	2261	519	14.4
gyrB_F	SA164A	100	27	0	0	1	27	103	129	6.03e-10	54
gyrB_F	SA164A	100	8	0	0	16	23	532	539	131	16.4
gyrB_F	SA164A	100	7	0	0	18	24	501	495	519	14.4
gyrB_F	SA164A	100	7	0	0	13	19	652	658	519	14.4
gyrB_F	SA164A	100	7	0	0	14	20	2255	2261	519	14.4
gyrB_F	SA163C	100	27	0	0	1	27	103	129	6.03e-10	54
gyrB_F	SA163C	100	8	0	0	16	23	532	539	131	16.4
gyrB_F	SA163C	100	7	0	0	8	14	107	101	519	14.4
gyrB_F	SA163C	100	7	0	0	18	24	501	495	519	14.4
gyrB_F	SA163C	100	7	0	0	13	19	652	658	519	14.4
gyrB_F	SA163C	100	7	0	0	14	20	2255	2261	519	14.4
gyrB_F	SA163A	100	27	0	0	1	27	103	129	6.03e-10	54
gyrB_F	SA163A	100	8	0	0	16	23	532	539	131	16.4
gyrB_F	SA163A	100	7	0	0	8	14	107	101	519	14.4
gyrB_F	SA163A	100	7	0	0	18	24	501	495	519	14.4
gyrB_F	SA163A	100	7	0	0	13	19	652	658	519	14.4
gyrB_F	SA163A	100	7	0	0	16	22	757	763	519	14.4
gyrB_F	SA163A	100	7	0	0	14	20	2255	2261	519	14.4
gyrB_F	SA162C	100	27	0	0	1	27	103	129	6.03e-10	54
gyrB_F	SA162C	100	8	0	0	16	23	532	539	131	16.4
gyrB_F	SA162C	100	7	0	0	18	24	501	495	519	14.4
gyrB_F	SA162C	100	7	0	0	16	22	757	763	519	14.4
gyrB_F	SA162C	100	7	0	0	14	20	2255	2261	519	14.4
gyrB_F	SA162A	100	27	0	0	1	27	103	129	6.03e-10	54
gyrB_F	SA162A	100	8	0	0	16	23	532	539	131	16.4
gyrB_F	SA162A	100	7	0	0	18	24	501	495	519	14.4
gyrB_F	SA162A	100	7	0	0	16	22	757	763	519	14.4
gyrB_F	SA162A	100	7	0	0	14	20	2255	2261	519	14.4
gyrB_F	SA161C	100	27	0	0	1	27	103	129	6.03e-10	54
gyrB_F	SA161C	100	8	0	0	16	23	532	539	131	16.4
gyrB_F	SA161C	100	7	0	0	18	24	501	495	519	14.4
gyrB_F	SA161C	100	7	0	0	13	19	652	658	519	14.4
gyrB_F	SA161C	100	7	0	0	14	20	2255	2261	519	14.4
gyrB_F	SA161A	100	27	0	0	1	27	103	129	6.03e-10	54
gyrB_F	SA161A	100	8	0	0	16	23	532	539	131	16.4
gyrB_F	SA161A	100	7	0	0	18	24	501	495	519	14.4
gyrB_F	SA161A	100	7	0	0	13	19	652	658	519	14.4
gyrB_F	SA161A	100	7	0	0	14	20	2255	2261	519	14.4
gyrB_F	SA160C	100	27	0	0	1	27	103	129	6.03e-10	54
gyrB_F	SA160C	100	7	0	0	18	24	501	495	519	14.4
gyrB_F	SA160C	100	7	0	0	13	19	652	658	519	14.4
gyrB_F	SA160C	100	7	0	0	14	20	2255	2261	519	14.4
gyrB_F	SA160A	100	27	0	0	1	27	103	129	6.03e-10	54
gyrB_F	SA160A	100	7	0	0	18	24	501	495	519	14.4
gyrB_F	SA160A	100	7	0	0	13	19	652	658	519	14.4
gyrB_F	SA160A	100	7	0	0	14	20	2255	2261	519	14.4
gyrB_F	SA158A	100	27	0	0	1	27	103	129	6.03e-10	54
gyrB_F	SA158A	100	8	0	0	16	23	532	539	131	16.4
gyrB_F	SA158A	100	7	0	0	8	14	107	101	519	14.4
gyrB_F	SA158A	100	7	0	0	18	24	501	495	519	14.4
gyrB_F	SA158A	100	7	0	0	13	19	652	658	519	14.4
gyrB_F	SA158A	100	7	0	0	14	20	2255	2261	519	14.4
gyrB_F	SA157A	100	27	0	0	1	27	103	129	6.03e-10	54
gyrB_F	SA157A	100	8	0	0	16	23	532	539	131	16.4
gyrB_F	SA157A	100	7	0	0	8	14	107	101	519	14.4
gyrB_F	SA157A	100	7	0	0	18	24	501	495	519	14.4
gyrB_F	SA157A	100	7	0	0	13	19	652	658	519	14.4
gyrB_F	SA157A	100	7	0	0	14	20	2255	2261	519	14.4
gyrB_F	SA156C	100	27	0	0	1	27	103	129	6.03e-10	54
gyrB_F	SA156C	100	7	0	0	8	14	107	101	519	14.4
gyrB_F	SA156C	100	7	0	0	18	24	501	495	519	14.4
gyrB_F	SA156C	100	7	0	0	13	19	652	658	519	14.4
gyrB_F	SA156C	100	7	0	0	14	20	2255	2261	519	14.4
gyrB_F	SA156A	100	27	0	0	1	27	103	129	6.03e-10	54
gyrB_F	SA156A	100	7	0	0	8	14	107	101	519	14.4
gyrB_F	SA156A	100	7	0	0	18	24	501	495	519	14.4
gyrB_F	SA156A	100	7	0	0	13	19	652	658	519	14.4
gyrB_F	SA156A	100	7	0	0	14	20	2255	2261	519	14.4
gyrB_F	SA155C	100	27	0	0	1	27	103	129	6.03e-10	54
gyrB_F	SA155C	100	7	0	0	13	19	652	658	519	14.4
gyrB_F	SA155C	100	7	0	0	14	20	2255	2261	519	14.4
gyrB_F	SA155A	100	27	0	0	1	27	103	129	6.03e-10	54
gyrB_F	SA155A	100	7	0	0	13	19	652	658	519	14.4
gyrB_F	SA155A	100	7	0	0	14	20	2255	2261	519	14.4
gyrB_F	SA146C	100	27	0	0	1	27	103	129	6.03e-10	54
gyrB_F	SA146C	100	7	0	0	18	24	501	495	519	14.4
gyrB_F	SA146C	100	7	0	0	13	19	652	658	519	14.4
gyrB_F	SA146C	100	7	0	0	10	16	769	775	519	14.4
gyrB_F	SA146C	100	7	0	0	14	20	2255	2261	519	14.4
gyrB_F	SA146A	100	27	0	0	1	27	103	129	6.03e-10	54
gyrB_F	SA146A	100	7	0	0	18	24	501	495	519	14.4
gyrB_F	SA146A	100	7	0	0	13	19	652	658	519	14.4
gyrB_F	SA146A	100	7	0	0	10	16	769	775	519	14.4
gyrB_F	SA146A	100	7	0	0	14	20	2255	2261	519	14.4
gyrB_F	SA144C	100	27	0	0	1	27	103	129	6.03e-10	54
gyrB_F	SA144C	100	7	0	0	18	24	501	495	519	14.4
gyrB_F	SA144C	100	7	0	0	13	19	652	658	519	14.4
gyrB_F	SA144C	100	7	0	0	14	20	2255	2261	519	14.4
gyrB_F	SA144A	100	27	0	0	1	27	103	129	6.03e-10	54
gyrB_F	SA144A	100	7	0	0	18	24	501	495	519	14.4
gyrB_F	SA144A	100	7	0	0	13	19	652	658	519	14.4
gyrB_F	SA144A	100	7	0	0	14	20	2255	2261	519	14.4
gyrB_F	SA47C	100	27	0	0	1	27	103	129	6.03e-10	54
gyrB_F	SA47C	100	7	0	0	13	19	652	658	519	14.4
gyrB_F	SA47C	100	7	0	0	14	20	2255	2261	519	14.4
gyrB_F	SA47A	100	27	0	0	1	27	103	129	6.03e-10	54
gyrB_F	SA47A	100	7	0	0	13	19	652	658	519	14.4
gyrB_F	SA47A	100	7	0	0	14	20	2255	2261	519	14.4
gyrB_F	SA46C	100	27	0	0	1	27	103	129	6.03e-10	54
gyrB_F	SA46C	100	7	0	0	13	19	652	658	519	14.4
gyrB_F	SA46C	100	7	0	0	14	20	2255	2261	519	14.4
gyrB_F	SA46C	100	27	0	0	1	27	103	129	6.03e-10	54
gyrB_F	SA46C	100	7	0	0	18	24	501	495	519	14.4
gyrB_F	SA46C	100	7	0	0	13	19	652	658	519	14.4
gyrB_F	SA46C	100	7	0	0	14	20	2255	2261	519	14.4
gyrB_F	SA46A	100	27	0	0	1	27	103	129	6.03e-10	54
gyrB_F	SA46A	100	7	0	0	18	24	501	495	519	14.4
gyrB_F	SA46A	100	7	0	0	13	19	652	658	519	14.4
gyrB_F	SA46A	100	7	0	0	14	20	2255	2261	519	14.4
gyrB_F	SA45C	100	27	0	0	1	27	103	129	6.03e-10	54
gyrB_F	SA45C	100	8	0	0	16	23	532	539	131	16.4
gyrB_F	SA45C	100	7	0	0	18	24	501	495	519	14.4
gyrB_F	SA45C	100	7	0	0	13	19	652	658	519	14.4
gyrB_F	SA45C	100	7	0	0	14	20	2255	2261	519	14.4
gyrB_F	SA45C	100	27	0	0	1	27	103	129	6.03e-10	54
gyrB_F	SA45C	100	8	0	0	16	23	532	539	131	16.4
gyrB_F	SA45C	100	7	0	0	18	24	501	495	519	14.4
gyrB_F	SA45C	100	7	0	0	13	19	652	658	519	14.4
gyrB_F	SA45C	100	7	0	0	14	20	2255	2261	519	14.4
gyrB_F	SA45A	100	27	0	0	1	27	103	129	6.03e-10	54
gyrB_F	SA45A	100	8	0	0	16	23	532	539	131	16.4
gyrB_F	SA45A	100	7	0	0	18	24	501	495	519	14.4
gyrB_F	SA45A	100	7	0	0	13	19	652	658	519	14.4
gyrB_F	SA45A	100	7	0	0	14	20	2255	2261	519	14.4
gyrB_F	SA40C	100	27	0	0	1	27	103	129	6.03e-10	54
gyrB_F	SA40C	100	7	0	0	18	24	501	495	519	14.4
gyrB_F	SA40C	100	7	0	0	13	19	652	658	519	14.4
gyrB_F	SA40C	100	7	0	0	14	20	2255	2261	519	14.4
gyrB_F	SA40A	100	27	0	0	1	27	103	129	6.03e-10	54
gyrB_F	SA40A	100	7	0	0	18	24	501	495	519	14.4
gyrB_F	SA40A	100	7	0	0	13	19	652	658	519	14.4
gyrB_F	SA40A	100	7	0	0	14	20	2255	2261	519	14.4
gyrB_F	SA37C	100	27	0	0	1	27	103	129	6.03e-10	54
gyrB_F	SA37C	100	7	0	0	15	21	456	462	519	14.4
gyrB_F	SA37C	100	7	0	0	18	24	501	495	519	14.4
gyrB_F	SA37C	100	7	0	0	14	20	2255	2261	519	14.4
gyrB_F	SA37A	100	27	0	0	1	27	103	129	6.03e-10	54
gyrB_F	SA37A	100	7	0	0	15	21	456	462	519	14.4
gyrB_F	SA37A	100	7	0	0	18	24	501	495	519	14.4
gyrB_F	SA37A	100	7	0	0	14	20	2255	2261	519	14.4
gyrB_F	SA36C	100	27	0	0	1	27	103	129	6.03e-10	54
gyrB_F	SA36C	100	7	0	0	18	24	501	495	519	14.4
gyrB_F	SA36C	100	7	0	0	13	19	652	658	519	14.4
gyrB_F	SA36C	100	7	0	0	14	20	2255	2261	519	14.4
gyrB_F	SA35C	100	27	0	0	1	27	103	129	6.03e-10	54
gyrB_F	SA35C	100	8	0	0	16	23	532	539	131	16.4
gyrB_F	SA35C	100	7	0	0	18	24	501	495	519	14.4
gyrB_F	SA35C	100	7	0	0	13	19	652	658	519	14.4
gyrB_F	SA35C	100	7	0	0	14	20	2255	2261	519	14.4
gyrB_F	SA35A	100	27	0	0	1	27	103	129	6.03e-10	54
gyrB_F	SA35A	100	8	0	0	16	23	532	539	131	16.4
gyrB_F	SA35A	100	7	0	0	18	24	501	495	519	14.4
gyrB_F	SA35A	100	7	0	0	13	19	652	658	519	14.4
gyrB_F	SA35A	100	7	0	0	14	20	2255	2261	519	14.4
gyrB_F	SA34C	100	27	0	0	1	27	103	129	6.03e-10	54
gyrB_F	SA34C	100	7	0	0	13	19	652	658	519	14.4
gyrB_F	SA34C	100	7	0	0	14	20	2255	2261	519	14.4
gyrB_F	SA34A	100	27	0	0	1	27	103	129	6.03e-10	54
gyrB_F	SA34A	100	7	0	0	13	19	652	658	519	14.4
gyrB_F	SA34A	100	7	0	0	14	20	2255	2261	519	14.4
gyrB_F	SA31C	100	27	0	0	1	27	103	129	6.03e-10	54
gyrB_F	SA31C	100	7	0	0	13	19	652	658	519	14.4
gyrB_F	SA31C	100	7	0	0	14	20	2255	2261	519	14.4
gyrB_F	SA31C	100	27	0	0	1	27	103	129	6.03e-10	54
gyrB_F	SA31C	100	8	0	0	16	23	532	539	131	16.4
gyrB_F	SA31C	100	7	0	0	8	14	107	101	519	14.4
gyrB_F	SA31C	100	7	0	0	18	24	501	495	519	14.4
gyrB_F	SA31C	100	7	0	0	13	19	652	658	519	14.4
gyrB_F	SA31C	100	7	0	0	14	20	2255	2261	519	14.4
gyrB_F	SA30C	100	27	0	0	1	27	103	129	6.03e-10	54
gyrB_F	SA30C	100	8	0	0	16	23	532	539	131	16.4
gyrB_F	SA30C	100	7	0	0	18	24	501	495	519	14.4
gyrB_F	SA30C	100	7	0	0	13	19	652	658	519	14.4
gyrB_F	SA30C	100	7	0	0	14	20	2255	2261	519	14.4
gyrB_F	SA30A	100	27	0	0	1	27	103	129	6.03e-10	54
gyrB_F	SA30A	100	8	0	0	16	23	532	539	131	16.4
gyrB_F	SA30A	100	7	0	0	18	24	501	495	519	14.4
gyrB_F	SA30A	100	7	0	0	13	19	652	658	519	14.4
gyrB_F	SA30A	100	7	0	0	14	20	2255	2261	519	14.4
gyrB_F	SA29C	100	27	0	0	1	27	103	129	6.03e-10	54
gyrB_F	SA29C	100	7	0	0	18	24	501	495	519	14.4
gyrB_F	SA29C	100	7	0	0	14	20	2255	2261	519	14.4
gyrB_F	SA29A	100	27	0	0	1	27	103	129	6.03e-10	54
gyrB_F	SA29A	100	7	0	0	18	24	501	495	519	14.4
gyrB_F	SA29A	100	7	0	0	13	19	652	658	519	14.4
gyrB_F	SA29A	100	7	0	0	14	20	2255	2261	519	14.4
gyrB_F	NCTC13345	100	27	0	0	1	27	103	129	6.03e-10	54
gyrB_F	NCTC13345	100	8	0	0	16	23	532	539	131	16.4
gyrB_F	NCTC13345	100	7	0	0	18	24	501	495	519	14.4
gyrB_F	NCTC13345	100	7	0	0	13	19	652	658	519	14.4
gyrB_F	NCTC13345	100	7	0	0	14	20	2255	2261	519	14.4
gyrB_F	K26A1	100	27	0	0	1	27	103	129	6.03e-10	54
gyrB_F	K26A1	100	7	0	0	18	24	501	495	519	14.4
gyrB_F	K26A1	100	7	0	0	13	19	652	658	519	14.4
gyrB_F	K26A1	100	7	0	0	14	20	2255	2261	519	14.4
gyrB_F	HP725g	100	27	0	0	1	27	103	129	6.03e-10	54
gyrB_F	HP725g	100	8	0	0	16	23	532	539	131	16.4
gyrB_F	HP725g	100	7	0	0	18	24	501	495	519	14.4
gyrB_F	HP725g	100	7	0	0	14	20	2255	2261	519	14.4
gyrB_F	HP116Bi	100	27	0	0	1	27	103	129	6.03e-10	54
gyrB_F	HP116Bi	100	8	0	0	16	23	532	539	131	16.4
gyrB_F	HP116Bi	100	7	0	0	18	24	501	495	519	14.4
gyrB_F	HP116Bi	100	7	0	0	14	20	2255	2261	519	14.4
gyrB_F	HP_PWs	100	27	0	0	1	27	103	129	6.03e-10	54
gyrB_F	HP_PWs	100	8	0	0	16	23	532	539	131	16.4
gyrB_F	HP_PWs	100	7	0	0	18	24	501	495	519	14.4
gyrB_F	HP_PWs	100	7	0	0	14	20	2255	2261	519	14.4
gyrB_F	HP_106	100	27	0	0	1	27	103	129	6.03e-10	54
gyrB_F	HP_106	100	8	0	0	16	23	532	539	131	16.4
gyrB_F	HP_106	100	7	0	0	18	24	501	495	519	14.4
gyrB_F	HP_106	100	7	0	0	14	20	2255	2261	519	14.4
gyrB_F	GAMchJs136i	100	27	0	0	1	27	103	129	6.03e-10	54
gyrB_F	GAMchJs136i	100	8	0	0	16	23	532	539	131	16.4
gyrB_F	GAMchJs136i	100	7	0	0	18	24	501	495	519	14.4
gyrB_F	GAMchJs136i	100	7	0	0	14	20	2255	2261	519	14.4
gyrB_F	GAMchJs124i	100	27	0	0	1	27	103	129	6.03e-10	54
gyrB_F	GAMchJs124i	100	8	0	0	16	23	532	539	131	16.4
gyrB_F	GAMchJs124i	100	7	0	0	18	24	501	495	519	14.4
gyrB_F	GAMchJs124i	100	7	0	0	14	20	2255	2261	519	14.4
gyrB_F	GAMchJs117Ai	100	27	0	0	1	27	103	129	6.03e-10	54
gyrB_F	GAMchJs117Ai	100	8	0	0	16	23	532	539	131	16.4
gyrB_F	GAMchJs117Ai	100	7	0	0	18	24	501	495	519	14.4
gyrB_F	GAMchJs117Ai	100	7	0	0	14	20	2255	2261	519	14.4
gyrB_F	GAMchJs114i	100	27	0	0	1	27	103	129	6.03e-10	54
gyrB_F	GAMchJs114i	100	8	0	0	16	23	532	539	131	16.4
gyrB_F	GAMchJs114i	100	7	0	0	18	24	501	495	519	14.4
gyrB_F	GAMchJs114i	100	7	0	0	14	20	2255	2261	519	14.4
gyrB_F	Gambia94_24	100	27	0	0	1	27	103	129	6.03e-10	54
gyrB_F	Gambia94_24	100	8	0	0	16	23	532	539	131	16.4
gyrB_F	Gambia94_24	100	7	0	0	18	24	501	495	519	14.4
gyrB_F	Gambia94_24	100	7	0	0	14	20	2255	2261	519	14.4
gyrB_F	GAM270ASi	100	27	0	0	1	27	103	129	6.03e-10	54
gyrB_F	GAM270ASi	100	7	0	0	8	14	107	101	519	14.4
gyrB_F	GAM270ASi	100	7	0	0	18	24	501	495	519	14.4
gyrB_F	GAM270ASi	100	7	0	0	14	20	2255	2261	519	14.4
gyrB_F	GAM268Bii	100	27	0	0	1	27	103	129	6.03e-10	54
gyrB_F	GAM268Bii	100	8	0	0	16	23	532	539	131	16.4
gyrB_F	GAM268Bii	100	7	0	0	18	24	501	495	519	14.4
gyrB_F	GAM268Bii	100	7	0	0	14	20	2255	2261	519	14.4
gyrB_F	GAM265BSii	100	27	0	0	1	27	103	129	6.03e-10	54
gyrB_F	GAM265BSii	100	8	0	0	16	23	532	539	131	16.4
gyrB_F	GAM265BSii	100	7	0	0	18	24	501	495	519	14.4
gyrB_F	GAM265BSii	100	7	0	0	14	20	2255	2261	519	14.4
gyrB_F	GAM264Ai	100	27	0	0	1	27	103	129	6.03e-10	54
gyrB_F	GAM264Ai	100	8	0	0	16	23	532	539	131	16.4
gyrB_F	GAM264Ai	100	7	0	0	8	14	107	101	519	14.4
gyrB_F	GAM264Ai	100	7	0	0	18	24	501	495	519	14.4
gyrB_F	GAM264Ai	100	7	0	0	14	20	2255	2261	519	14.4
gyrB_F	GAM263BFi	100	27	0	0	1	27	103	129	6.03e-10	54
gyrB_F	GAM263BFi	100	8	0	0	16	23	532	539	131	16.4
gyrB_F	GAM263BFi	100	7	0	0	18	24	501	495	519	14.4
gyrB_F	GAM263BFi	100	7	0	0	14	20	2255	2261	519	14.4
gyrB_F	GAM260BSi	100	27	0	0	1	27	103	129	6.03e-10	54
gyrB_F	GAM260BSi	100	8	0	0	16	23	532	539	131	16.4
gyrB_F	GAM260BSi	100	7	0	0	18	24	501	495	519	14.4
gyrB_F	GAM260BSi	100	7	0	0	14	20	2255	2261	519	14.4
gyrB_F	GAM260Bi	100	27	0	0	1	27	103	129	6.03e-10	54
gyrB_F	GAM260Bi	100	7	0	0	18	24	501	495	519	14.4
gyrB_F	GAM260Bi	100	7	0	0	14	20	2255	2261	519	14.4
gyrB_F	GAM254Ai	100	27	0	0	1	27	103	129	6.03e-10	54
gyrB_F	GAM254Ai	100	8	0	0	16	23	532	539	131	16.4
gyrB_F	GAM254Ai	100	7	0	0	18	24	501	495	519	14.4
gyrB_F	GAM254Ai	100	7	0	0	14	20	2255	2261	519	14.4
gyrB_F	GAM252T	100	27	0	0	1	27	103	129	6.03e-10	54
gyrB_F	GAM252T	100	8	0	0	16	23	532	539	131	16.4
gyrB_F	GAM252T	100	7	0	0	18	24	501	495	519	14.4
gyrB_F	GAM252T	100	7	0	0	14	20	2255	2261	519	14.4
gyrB_F	GAM252Bi	100	27	0	0	1	27	103	129	6.03e-10	54
gyrB_F	GAM252Bi	100	8	0	0	16	23	532	539	131	16.4
gyrB_F	GAM252Bi	100	7	0	0	18	24	501	495	519	14.4
gyrB_F	GAM252Bi	100	7	0	0	14	20	2255	2261	519	14.4
gyrB_F	GAM250T	100	27	0	0	1	27	103	129	6.03e-10	54
gyrB_F	GAM250T	100	8	0	0	16	23	532	539	131	16.4
gyrB_F	GAM250T	100	7	0	0	18	24	501	495	519	14.4
gyrB_F	GAM250T	100	7	0	0	14	20	2255	2261	519	14.4
gyrB_F	GAM250AFi	100	27	0	0	1	27	103	129	6.03e-10	54
gyrB_F	GAM250AFi	100	8	0	0	16	23	532	539	131	16.4
gyrB_F	GAM250AFi	100	7	0	0	18	24	501	495	519	14.4
gyrB_F	GAM250AFi	100	7	0	0	14	20	2255	2261	519	14.4
gyrB_F	GAM249T	100	27	0	0	1	27	103	129	6.03e-10	54
gyrB_F	GAM249T	100	8	0	0	16	23	532	539	131	16.4
gyrB_F	GAM249T	100	7	0	0	15	21	456	462	519	14.4
gyrB_F	GAM249T	100	7	0	0	18	24	501	495	519	14.4
gyrB_F	GAM249T	100	7	0	0	14	20	2255	2261	519	14.4
gyrB_F	GAM246Ai	100	27	0	0	1	27	103	129	6.03e-10	54
gyrB_F	GAM246Ai	100	8	0	0	16	23	532	539	131	16.4
gyrB_F	GAM246Ai	100	7	0	0	18	24	501	495	519	14.4
gyrB_F	GAM246Ai	100	7	0	0	14	20	2255	2261	519	14.4
gyrB_F	GAM245Ai	100	27	0	0	1	27	103	129	6.03e-10	54
gyrB_F	GAM245Ai	100	8	0	0	16	23	532	539	131	16.4
gyrB_F	GAM245Ai	100	7	0	0	8	14	107	101	519	14.4
gyrB_F	GAM245Ai	100	7	0	0	18	24	501	495	519	14.4
gyrB_F	GAM245Ai	100	7	0	0	14	20	2255	2261	519	14.4
gyrB_F	GAM244Ai	100	27	0	0	1	27	103	129	6.03e-10	54
gyrB_F	GAM244Ai	100	8	0	0	16	23	532	539	131	16.4
gyrB_F	GAM244Ai	100	7	0	0	18	24	501	495	519	14.4
gyrB_F	GAM244Ai	100	7	0	0	14	20	2255	2261	519	14.4
gyrB_F	GAM239Bi	100	27	0	0	1	27	103	129	6.03e-10	54
gyrB_F	GAM239Bi	100	8	0	0	16	23	532	539	131	16.4
gyrB_F	GAM239Bi	100	7	0	0	18	24	501	495	519	14.4
gyrB_F	GAM239Bi	100	7	0	0	14	20	2255	2261	519	14.4
gyrB_F	GAM231Ai	100	27	0	0	1	27	103	129	6.03e-10	54
gyrB_F	GAM231Ai	100	8	0	0	16	23	532	539	131	16.4
gyrB_F	GAM231Ai	100	7	0	0	18	24	501	495	519	14.4
gyrB_F	GAM231Ai	100	7	0	0	14	20	2255	2261	519	14.4
gyrB_F	GAM201Ai	100	27	0	0	1	27	103	129	6.03e-10	54
gyrB_F	GAM201Ai	100	8	0	0	16	23	532	539	131	16.4
gyrB_F	GAM201Ai	100	7	0	0	18	24	501	495	519	14.4
gyrB_F	GAM201Ai	100	7	0	0	14	20	2255	2261	519	14.4
gyrB_F	GAM121Aii	100	27	0	0	1	27	103	129	6.03e-10	54
gyrB_F	GAM121Aii	100	8	0	0	16	23	532	539	131	16.4
gyrB_F	GAM121Aii	100	7	0	0	18	24	501	495	519	14.4
gyrB_F	GAM121Aii	100	7	0	0	14	20	2255	2261	519	14.4
gyrB_F	GAM119Bi	100	27	0	0	1	27	103	129	6.03e-10	54
gyrB_F	GAM119Bi	100	8	0	0	16	23	532	539	131	16.4
gyrB_F	GAM119Bi	100	7	0	0	18	24	501	495	519	14.4
gyrB_F	GAM119Bi	100	7	0	0	14	20	2255	2261	519	14.4
gyrB_F	GAM118Bi	100	27	0	0	1	27	103	129	6.03e-10	54
gyrB_F	GAM118Bi	100	8	0	0	16	23	532	539	131	16.4
gyrB_F	GAM118Bi	100	7	0	0	8	14	107	101	519	14.4
gyrB_F	GAM118Bi	100	7	0	0	18	24	501	495	519	14.4
gyrB_F	GAM118Bi	100	7	0	0	13	19	652	658	519	14.4
gyrB_F	GAM118Bi	100	7	0	0	14	20	2255	2261	519	14.4
gyrB_F	GAM118Bi	100	27	0	0	1	27	103	129	6.03e-10	54
gyrB_F	GAM118Bi	100	8	0	0	16	23	532	539	131	16.4
gyrB_F	GAM118Bi	100	7	0	0	8	14	107	101	519	14.4
gyrB_F	GAM118Bi	100	7	0	0	18	24	501	495	519	14.4
gyrB_F	GAM118Bi	100	7	0	0	13	19	652	658	519	14.4
gyrB_F	GAM118Bi	100	7	0	0	14	20	2255	2261	519	14.4
gyrB_F	GAM117Ai	100	27	0	0	1	27	103	129	6.03e-10	54
gyrB_F	GAM117Ai	100	7	0	0	18	24	501	495	519	14.4
gyrB_F	GAM117Ai	100	7	0	0	13	19	652	658	519	14.4
gyrB_F	GAM117Ai	100	7	0	0	14	20	2255	2261	519	14.4
gyrB_F	GAM115Ai	100	27	0	0	1	27	103	129	6.03e-10	54
gyrB_F	GAM115Ai	100	8	0	0	16	23	532	539	131	16.4
gyrB_F	GAM115Ai	100	7	0	0	15	21	456	462	519	14.4
gyrB_F	GAM115Ai	100	7	0	0	18	24	501	495	519	14.4
gyrB_F	GAM115Ai	100	7	0	0	14	20	2255	2261	519	14.4
gyrB_F	GAM115Ai	100	27	0	0	1	27	103	129	6.03e-10	54
gyrB_F	GAM115Ai	100	8	0	0	16	23	532	539	131	16.4
gyrB_F	GAM115Ai	100	7	0	0	15	21	456	462	519	14.4
gyrB_F	GAM115Ai	100	7	0	0	18	24	501	495	519	14.4
gyrB_F	GAM115Ai	100	7	0	0	14	20	2255	2261	519	14.4
gyrB_F	GAM114Ai	100	27	0	0	1	27	103	129	6.03e-10	54
gyrB_F	GAM114Ai	100	8	0	0	16	23	532	539	131	16.4
gyrB_F	GAM114Ai	100	7	0	0	18	24	501	495	519	14.4
gyrB_F	GAM114Ai	100	7	0	0	14	20	2255	2261	519	14.4
gyrB_F	GAM112Ai	100	27	0	0	1	27	103	129	6.03e-10	54
gyrB_F	GAM112Ai	100	8	0	0	16	23	532	539	131	16.4
gyrB_F	GAM112Ai	100	7	0	0	8	14	107	101	519	14.4
gyrB_F	GAM112Ai	100	7	0	0	18	24	501	495	519	14.4
gyrB_F	GAM112Ai	100	7	0	0	14	20	2255	2261	519	14.4
gyrB_F	GAM105Ai	100	27	0	0	1	27	103	129	6.03e-10	54
gyrB_F	GAM105Ai	100	8	0	0	16	23	532	539	131	16.4
gyrB_F	GAM105Ai	100	7	0	0	18	24	501	495	519	14.4
gyrB_F	GAM105Ai	100	7	0	0	14	20	2255	2261	519	14.4
gyrB_F	GAM101Biv	100	27	0	0	1	27	103	129	6.03e-10	54
gyrB_F	GAM101Biv	100	8	0	0	16	23	532	539	131	16.4
gyrB_F	GAM101Biv	100	7	0	0	18	24	501	495	519	14.4
gyrB_F	GAM101Biv	100	7	0	0	14	20	2255	2261	519	14.4
gyrB_F	GAM100Ai	100	27	0	0	1	27	103	129	6.03e-10	54
gyrB_F	GAM100Ai	100	8	0	0	16	23	532	539	131	16.4
gyrB_F	GAM100Ai	100	7	0	0	18	24	501	495	519	14.4
gyrB_F	GAM100Ai	100	7	0	0	14	20	2255	2261	519	14.4
gyrB_F	GAM96Ai	100	27	0	0	1	27	103	129	6.03e-10	54
gyrB_F	GAM96Ai	100	8	0	0	16	23	532	539	131	16.4
gyrB_F	GAM96Ai	100	7	0	0	18	24	501	495	519	14.4
gyrB_F	GAM96Ai	100	7	0	0	14	20	2255	2261	519	14.4
gyrB_F	GAM93Bi	100	27	0	0	1	27	103	129	6.03e-10	54
gyrB_F	GAM93Bi	100	7	0	0	18	24	501	495	519	14.4
gyrB_F	GAM93Bi	100	7	0	0	14	20	2255	2261	519	14.4
gyrB_F	GAM83T	100	27	0	0	1	27	103	129	6.03e-10	54
gyrB_F	GAM83T	100	8	0	0	16	23	532	539	131	16.4
gyrB_F	GAM83T	100	7	0	0	8	14	107	101	519	14.4
gyrB_F	GAM83T	100	7	0	0	18	24	501	495	519	14.4
gyrB_F	GAM83T	100	7	0	0	14	20	2255	2261	519	14.4
gyrB_F	GAM83Bi	100	27	0	0	1	27	103	129	6.03e-10	54
gyrB_F	GAM83Bi	100	8	0	0	16	23	532	539	131	16.4
gyrB_F	GAM83Bi	100	7	0	0	8	14	107	101	519	14.4
gyrB_F	GAM83Bi	100	7	0	0	18	24	501	495	519	14.4
gyrB_F	GAM83Bi	100	7	0	0	14	20	2255	2261	519	14.4
gyrB_F	GAM80Ai	100	27	0	0	1	27	103	129	6.03e-10	54
gyrB_F	GAM80Ai	100	8	0	0	16	23	532	539	131	16.4
gyrB_F	GAM80Ai	100	7	0	0	18	24	501	495	519	14.4
gyrB_F	GAM80Ai	100	7	0	0	14	20	2255	2261	519	14.4
gyrB_F	GAM71Ai	100	27	0	0	1	27	103	129	6.03e-10	54
gyrB_F	GAM71Ai	100	8	0	0	16	23	532	539	131	16.4
gyrB_F	GAM71Ai	100	7	0	0	18	24	501	495	519	14.4
gyrB_F	GAM71Ai	100	7	0	0	14	20	2255	2261	519	14.4
gyrB_F	GAM42Ai	100	27	0	0	1	27	103	129	6.03e-10	54
gyrB_F	GAM42Ai	100	8	0	0	16	23	532	539	131	16.4
gyrB_F	GAM42Ai	100	7	0	0	8	14	107	101	519	14.4
gyrB_F	GAM42Ai	100	7	0	0	18	24	501	495	519	14.4
gyrB_F	GAM42Ai	100	7	0	0	14	20	2255	2261	519	14.4
gyrB_F	G4	100	27	0	0	1	27	103	129	6.03e-10	54
gyrB_F	G4	100	8	0	0	16	23	532	539	131	16.4
gyrB_F	G4	100	7	0	0	18	24	501	495	519	14.4
gyrB_F	G4	100	7	0	0	14	20	2255	2261	519	14.4
gyrB_F	CC33C	100	27	0	0	1	27	103	129	6.03e-10	54
gyrB_F	CC33C	100	8	0	0	16	23	532	539	131	16.4
gyrB_F	CC33C	100	7	0	0	8	14	107	101	519	14.4
gyrB_F	CC33C	100	7	0	0	18	24	501	495	519	14.4
gyrB_F	CC33C	100	7	0	0	13	19	652	658	519	14.4
gyrB_F	CC33C	100	7	0	0	16	22	757	763	519	14.4
gyrB_F	CC33C	100	7	0	0	14	20	2255	2261	519	14.4
gyrB_F	V225d	100	27	0	0	1	27	103	129	6.03e-10	54
gyrB_F	V225d	100	8	0	0	16	23	532	539	131	16.4
gyrB_F	V225d	100	7	0	0	20	26	203	209	519	14.4
gyrB_F	V225d	100	7	0	0	18	24	501	495	519	14.4
gyrB_F	V225d	100	7	0	0	13	19	652	658	519	14.4
gyrB_F	V225d	100	7	0	0	16	22	757	763	519	14.4
gyrB_F	Tx30a	100	27	0	0	1	27	103	129	6.03e-10	54
gyrB_F	Tx30a	100	7	0	0	18	24	501	495	519	14.4
gyrB_F	Tx30a	100	7	0	0	14	20	2255	2261	519	14.4
gyrB_F	Shi112	100	27	0	0	1	27	103	129	6.03e-10	54
gyrB_F	Shi112	100	8	0	0	16	23	532	539	131	16.4
gyrB_F	Shi112	100	7	0	0	20	26	203	209	519	14.4
gyrB_F	Shi112	100	7	0	0	18	24	501	495	519	14.4
gyrB_F	Shi112	100	7	0	0	13	19	652	658	519	14.4
gyrB_F	Shi112	100	7	0	0	16	22	757	763	519	14.4
gyrB_F	PNG84	100	27	0	0	1	27	103	129	6.03e-10	54
gyrB_F	PNG84	100	8	0	0	16	23	532	539	131	16.4
gyrB_F	PNG84	100	7	0	0	18	24	501	495	519	14.4
gyrB_F	PNG84	100	7	0	0	13	19	652	658	519	14.4
gyrB_F	PNG84	100	7	0	0	16	22	757	763	519	14.4
gyrB_F	PNG84	100	7	0	0	14	20	2255	2261	519	14.4
gyrB_F	L7	100	27	0	0	1	27	103	129	6.03e-10	54
gyrB_F	L7	100	8	0	0	6	13	340	347	131	16.4
gyrB_F	L7	100	8	0	0	16	23	532	539	131	16.4
gyrB_F	L7	100	7	0	0	18	24	501	495	519	14.4
gyrB_F	L7	100	7	0	0	13	19	652	658	519	14.4
gyrB_F	L7	100	7	0	0	16	22	757	763	519	14.4
gyrB_F	L7	100	7	0	0	14	20	2255	2261	519	14.4
gyrB_F	India7	100	27	0	0	1	27	103	129	6.03e-10	54
gyrB_F	India7	100	8	0	0	16	23	532	539	131	16.4
gyrB_F	India7	100	7	0	0	18	24	501	495	519	14.4
gyrB_F	India7	100	7	0	0	16	22	757	763	519	14.4
gyrB_F	India7	100	7	0	0	14	20	2255	2261	519	14.4
gyrB_F	HpJ99	100	27	0	0	1	27	103	129	6.03e-10	54
gyrB_F	HpJ99	100	8	0	0	16	23	532	539	131	16.4
gyrB_F	HpJ99	100	7	0	0	18	24	501	495	519	14.4
gyrB_F	HpJ99	100	7	0	0	14	20	2255	2261	519	14.4
gyrB_F	HPAG1	100	27	0	0	1	27	103	129	6.03e-10	54
gyrB_F	HPAG1	100	8	0	0	16	23	532	539	131	16.4
gyrB_F	HPAG1	100	7	0	0	18	24	501	495	519	14.4
gyrB_F	HPAG1	100	7	0	0	16	22	757	763	519	14.4
gyrB_F	HPAG1	100	7	0	0	14	20	2255	2261	519	14.4
gyrB_F	Hp26695	100	27	0	0	1	27	103	129	6.03e-10	54
gyrB_F	Hp26695	100	8	0	0	16	23	532	539	131	16.4
gyrB_F	Hp26695	100	7	0	0	18	24	501	495	519	14.4
gyrB_F	Hp26695	100	7	0	0	13	19	652	658	519	14.4
gyrB_F	Hp26695	100	7	0	0	16	22	757	763	519	14.4
gyrB_F	Hp26695	100	7	0	0	14	20	2255	2261	519	14.4
gyrB_F	G27	100	27	0	0	1	27	103	129	6.03e-10	54
gyrB_F	G27	100	8	0	0	16	23	532	539	131	16.4
gyrB_F	G27	100	7	0	0	18	24	501	495	519	14.4
gyrB_F	G27	100	7	0	0	14	20	2255	2261	519	14.4
gyrB_F	DU15	100	27	0	0	1	27	103	129	6.03e-10	54
gyrB_F	DU15	100	8	0	0	16	23	532	539	131	16.4
gyrB_F	DU15	100	7	0	0	18	24	501	495	519	14.4
gyrB_F	DU15	100	7	0	0	13	19	652	658	519	14.4
gyrB_F	DU15	100	7	0	0	16	22	757	763	519	14.4
gyrB_F	Ausabrj05	100	27	0	0	1	27	103	129	6.03e-10	54
gyrB_F	Ausabrj05	100	8	0	0	16	23	532	539	131	16.4
gyrB_F	Ausabrj05	100	7	0	0	18	24	501	495	519	14.4
gyrB_F	Ausabrj05	100	7	0	0	13	19	652	658	519	14.4
gyrB_F	Ausabrj05	100	7	0	0	14	20	2255	2261	519	14.4
gyrB_F	GAM80Ai	100	27	0	0	1	27	103	129	6.03e-10	54
gyrB_F	GAM80Ai	100	8	0	0	16	23	532	539	131	16.4
gyrB_F	GAM80Ai	100	7	0	0	18	24	501	495	519	14.4
gyrB_F	GAM80Ai	100	7	0	0	14	20	2255	2261	519	14.4
gyrB_F	GAM71Ai	100	27	0	0	1	27	103	129	6.03e-10	54
gyrB_F	GAM71Ai	100	8	0	0	16	23	532	539	131	16.4
gyrB_F	GAM71Ai	100	7	0	0	18	24	501	495	519	14.4
gyrB_F	GAM71Ai	100	7	0	0	14	20	2255	2261	519	14.4
gyrB_F	GAM42Ai	100	27	0	0	1	27	103	129	6.03e-10	54
gyrB_F	GAM42Ai	100	8	0	0	16	23	532	539	131	16.4
gyrB_F	GAM42Ai	100	7	0	0	8	14	107	101	519	14.4
gyrB_F	GAM42Ai	100	7	0	0	18	24	501	495	519	14.4
gyrB_F	GAM42Ai	100	7	0	0	14	20	2255	2261	519	14.4
gyrB_F	G4	100	27	0	0	1	27	103	129	6.03e-10	54
gyrB_F	G4	100	8	0	0	16	23	532	539	131	16.4
gyrB_F	G4	100	7	0	0	18	24	501	495	519	14.4
gyrB_F	G4	100	7	0	0	14	20	2255	2261	519	14.4
gyrB_F	CC33C	100	27	0	0	1	27	103	129	6.03e-10	54
gyrB_F	CC33C	100	8	0	0	16	23	532	539	131	16.4
gyrB_F	CC33C	100	7	0	0	8	14	107	101	519	14.4
gyrB_F	CC33C	100	7	0	0	18	24	501	495	519	14.4
gyrB_F	CC33C	100	7	0	0	13	19	652	658	519	14.4
gyrB_F	CC33C	100	7	0	0	16	22	757	763	519	14.4
gyrB_F	CC33C	100	7	0	0	14	20	2255	2261	519	14.4
gyrB_F	K26A1	100	27	0	0	1	27	103	129	6.03e-10	54
gyrB_F	K26A1	100	7	0	0	18	24	501	495	519	14.4
gyrB_F	K26A1	100	7	0	0	13	19	652	658	519	14.4
gyrB_F	K26A1	100	7	0	0	14	20	2255	2261	519	14.4
gyrB_F	SouthAfrica7	100	27	0	0	1	27	103	129	6.03e-10	54
gyrB_F	SouthAfrica7	100	7	0	0	18	24	501	495	519	14.4
gyrB_F	SouthAfrica7	100	7	0	0	13	19	652	658	519	14.4
gyrB_F	SouthAfrica7	100	7	0	0	14	20	2255	2261	519	14.4
gyrB_F	V225d	100	27	0	0	1	27	103	129	6.03e-10	54
gyrB_F	V225d	100	8	0	0	16	23	532	539	131	16.4
gyrB_F	V225d	100	7	0	0	20	26	203	209	519	14.4
gyrB_F	V225d	100	7	0	0	18	24	501	495	519	14.4
gyrB_F	V225d	100	7	0	0	13	19	652	658	519	14.4
gyrB_F	V225d	100	7	0	0	16	22	757	763	519	14.4
gyrB_F	Shi112	100	27	0	0	1	27	103	129	6.03e-10	54
gyrB_F	Shi112	100	8	0	0	16	23	532	539	131	16.4
gyrB_F	Shi112	100	7	0	0	20	26	203	209	519	14.4
gyrB_F	Shi112	100	7	0	0	18	24	501	495	519	14.4
gyrB_F	Shi112	100	7	0	0	13	19	652	658	519	14.4
gyrB_F	Shi112	100	7	0	0	16	22	757	763	519	14.4
gyrB_F	PNG84	100	27	0	0	1	27	103	129	6.03e-10	54
gyrB_F	PNG84	100	8	0	0	16	23	532	539	131	16.4
gyrB_F	PNG84	100	7	0	0	18	24	501	495	519	14.4
gyrB_F	PNG84	100	7	0	0	13	19	652	658	519	14.4
gyrB_F	PNG84	100	7	0	0	16	22	757	763	519	14.4
gyrB_F	PNG84	100	7	0	0	14	20	2255	2261	519	14.4
gyrB_F	L7	100	27	0	0	1	27	103	129	6.03e-10	54
gyrB_F	L7	100	8	0	0	6	13	340	347	131	16.4
gyrB_F	L7	100	8	0	0	16	23	532	539	131	16.4
gyrB_F	L7	100	7	0	0	18	24	501	495	519	14.4
gyrB_F	L7	100	7	0	0	13	19	652	658	519	14.4
gyrB_F	L7	100	7	0	0	16	22	757	763	519	14.4
gyrB_F	L7	100	7	0	0	14	20	2255	2261	519	14.4
gyrB_F	India7	100	27	0	0	1	27	103	129	6.03e-10	54
gyrB_F	India7	100	8	0	0	16	23	532	539	131	16.4
gyrB_F	India7	100	7	0	0	18	24	501	495	519	14.4
gyrB_F	India7	100	7	0	0	16	22	757	763	519	14.4
gyrB_F	India7	100	7	0	0	14	20	2255	2261	519	14.4
gyrB_F	HPAG1	100	27	0	0	1	27	103	129	6.03e-10	54
gyrB_F	HPAG1	100	8	0	0	16	23	532	539	131	16.4
gyrB_F	HPAG1	100	7	0	0	18	24	501	495	519	14.4
gyrB_F	HPAG1	100	7	0	0	16	22	757	763	519	14.4
gyrB_F	HPAG1	100	7	0	0	14	20	2255	2261	519	14.4
gyrB_F	G27	100	27	0	0	1	27	103	129	6.03e-10	54
gyrB_F	G27	100	8	0	0	16	23	532	539	131	16.4
gyrB_F	G27	100	7	0	0	18	24	501	495	519	14.4
gyrB_F	G27	100	7	0	0	14	20	2255	2261	519	14.4
gyrB_F	DU15	100	27	0	0	1	27	103	129	6.03e-10	54
gyrB_F	DU15	100	8	0	0	16	23	532	539	131	16.4
gyrB_F	DU15	100	7	0	0	18	24	501	495	519	14.4
gyrB_F	DU15	100	7	0	0	13	19	652	658	519	14.4
gyrB_F	DU15	100	7	0	0	16	22	757	763	519	14.4
gyrB_F	Ausabrj05	100	27	0	0	1	27	103	129	6.03e-10	54
gyrB_F	Ausabrj05	100	8	0	0	16	23	532	539	131	16.4
gyrB_F	Ausabrj05	100	7	0	0	18	24	501	495	519	14.4
gyrB_F	Ausabrj05	100	7	0	0	13	19	652	658	519	14.4
gyrB_F	Ausabrj05	100	7	0	0	14	20	2255	2261	519	14.4
gyrB_F	KE91	100	27	0	0	1	27	103	129	6.03e-10	54
gyrB_F	KE91	100	7	0	0	15	21	456	462	519	14.4
gyrB_F	KE91	100	7	0	0	18	24	501	495	519	14.4
gyrB_F	KE91	100	7	0	0	13	19	652	658	519	14.4
gyrB_F	KE91	100	7	0	0	14	20	2255	2261	519	14.4
gyrB_F	KE78	100	27	0	0	1	27	103	129	6.03e-10	54
gyrB_F	KE78	100	7	0	0	8	14	107	101	519	14.4
gyrB_F	KE78	100	7	0	0	18	24	501	495	519	14.4
gyrB_F	KE78	100	7	0	0	13	19	652	658	519	14.4
gyrB_F	KE78	100	7	0	0	14	20	2255	2261	519	14.4
gyrB_F	KE76	100	27	0	0	1	27	103	129	6.03e-10	54
gyrB_F	KE76	100	7	0	0	8	14	107	101	519	14.4
gyrB_F	KE76	100	7	0	0	18	24	501	495	519	14.4
gyrB_F	KE76	100	7	0	0	13	19	652	658	519	14.4
gyrB_F	KE76	100	7	0	0	14	20	2255	2261	519	14.4
gyrB_F	KE74	100	27	0	0	1	27	103	129	6.03e-10	54
gyrB_F	KE74	100	7	0	0	15	21	456	462	519	14.4
gyrB_F	KE74	100	7	0	0	18	24	501	495	519	14.4
gyrB_F	KE74	100	7	0	0	13	19	652	658	519	14.4
gyrB_F	KE74	100	7	0	0	14	20	2255	2261	519	14.4
gyrB_F	KE69	100	27	0	0	1	27	103	129	6.03e-10	54
gyrB_F	KE69	100	8	0	0	16	23	532	539	131	16.4
gyrB_F	KE69	100	7	0	0	18	24	501	495	519	14.4
gyrB_F	KE69	100	7	0	0	16	22	757	763	519	14.4
gyrB_F	KE69	100	7	0	0	14	20	2255	2261	519	14.4
gyrB_F	KE67	100	27	0	0	1	27	103	129	6.03e-10	54
gyrB_F	KE67	100	7	0	0	8	14	107	101	519	14.4
gyrB_F	KE67	100	7	0	0	18	24	501	495	519	14.4
gyrB_F	KE67	100	7	0	0	13	19	652	658	519	14.4
gyrB_F	KE67	100	7	0	0	14	20	2255	2261	519	14.4
gyrB_F	KE65	100	27	0	0	1	27	103	129	6.03e-10	54
gyrB_F	KE65	100	7	0	0	8	14	107	101	519	14.4
gyrB_F	KE65	100	7	0	0	18	24	501	495	519	14.4
gyrB_F	KE65	100	7	0	0	13	19	652	658	519	14.4
gyrB_F	KE65	100	7	0	0	14	20	2255	2261	519	14.4
gyrB_F	KE62	100	27	0	0	1	27	103	129	6.03e-10	54
gyrB_F	KE62	100	7	0	0	8	14	107	101	519	14.4
gyrB_F	KE62	100	7	0	0	18	24	501	495	519	14.4
gyrB_F	KE62	100	7	0	0	13	19	652	658	519	14.4
gyrB_F	KE62	100	7	0	0	14	20	2255	2261	519	14.4
gyrB_F	KE61	100	27	0	0	1	27	103	129	6.03e-10	54
gyrB_F	KE61	100	8	0	0	16	23	532	539	131	16.4
gyrB_F	KE61	100	7	0	0	18	24	501	495	519	14.4
gyrB_F	KE61	100	7	0	0	13	19	652	658	519	14.4
gyrB_F	KE61	100	7	0	0	14	20	2255	2261	519	14.4
gyrB_F	KE60	100	27	0	0	1	27	103	129	6.03e-10	54
gyrB_F	KE60	100	7	0	0	8	14	107	101	519	14.4
gyrB_F	KE60	100	7	0	0	18	24	501	495	519	14.4
gyrB_F	KE60	100	7	0	0	13	19	652	658	519	14.4
gyrB_F	KE60	100	7	0	0	14	20	2255	2261	519	14.4
gyrB_F	KE54	100	27	0	0	1	27	103	129	6.03e-10	54
gyrB_F	KE54	100	7	0	0	18	24	501	495	519	14.4
gyrB_F	KE54	100	7	0	0	13	19	652	658	519	14.4
gyrB_F	KE54	100	7	0	0	18	24	914	920	519	14.4
gyrB_F	KE54	100	7	0	0	14	20	2255	2261	519	14.4
gyrB_F	KE53	100	27	0	0	1	27	103	129	6.03e-10	54
gyrB_F	KE53	100	8	0	0	16	23	532	539	131	16.4
gyrB_F	KE53	100	7	0	0	18	24	501	495	519	14.4
gyrB_F	KE53	100	7	0	0	13	19	652	658	519	14.4
gyrB_F	KE53	100	7	0	0	14	20	2255	2261	519	14.4
gyrB_F	KE47	100	27	0	0	1	27	103	129	6.03e-10	54
gyrB_F	KE47	100	7	0	0	18	24	501	495	519	14.4
gyrB_F	KE47	100	7	0	0	13	19	652	658	519	14.4
gyrB_F	KE47	100	7	0	0	16	22	757	763	519	14.4
gyrB_F	KE47	100	7	0	0	14	20	2255	2261	519	14.4
gyrB_F	KE46	100	27	0	0	1	27	103	129	6.03e-10	54
gyrB_F	KE46	100	7	0	0	8	14	107	101	519	14.4
gyrB_F	KE46	100	7	0	0	18	24	501	495	519	14.4
gyrB_F	KE46	100	7	0	0	13	19	652	658	519	14.4
gyrB_F	KE46	100	7	0	0	14	20	2255	2261	519	14.4
gyrB_F	KE43	100	27	0	0	1	27	103	129	6.03e-10	54
gyrB_F	KE43	100	8	0	0	16	23	532	539	131	16.4
gyrB_F	KE43	100	7	0	0	18	24	501	495	519	14.4
gyrB_F	KE43	100	7	0	0	13	19	652	658	519	14.4
gyrB_F	KE43	100	7	0	0	14	20	2255	2261	519	14.4
gyrB_F	KE38	100	27	0	0	1	27	103	129	6.03e-10	54
gyrB_F	KE38	100	8	0	0	16	23	532	539	131	16.4
gyrB_F	KE38	100	7	0	0	8	14	107	101	519	14.4
gyrB_F	KE38	100	7	0	0	18	24	501	495	519	14.4
gyrB_F	KE38	100	7	0	0	13	19	652	658	519	14.4
gyrB_F	KE38	100	7	0	0	14	20	2255	2261	519	14.4
gyrB_F	KE37	100	27	0	0	1	27	103	129	6.03e-10	54
gyrB_F	KE37	100	8	0	0	16	23	532	539	131	16.4
gyrB_F	KE37	100	7	0	0	8	14	107	101	519	14.4
gyrB_F	KE37	100	7	0	0	18	24	501	495	519	14.4
gyrB_F	KE37	100	7	0	0	13	19	652	658	519	14.4
gyrB_F	KE37	100	7	0	0	14	20	2255	2261	519	14.4
gyrB_F	KE30	100	27	0	0	1	27	103	129	6.03e-10	54
gyrB_F	KE30	100	8	0	0	16	23	532	539	131	16.4
gyrB_F	KE30	100	7	0	0	8	14	107	101	519	14.4
gyrB_F	KE30	100	7	0	0	18	24	501	495	519	14.4
gyrB_F	KE30	100	7	0	0	13	19	652	658	519	14.4
gyrB_F	KE30	100	7	0	0	14	20	2255	2261	519	14.4
gyrB_F	KE28	100	27	0	0	1	27	103	129	6.03e-10	54
gyrB_F	KE28	100	7	0	0	8	14	107	101	519	14.4
gyrB_F	KE28	100	7	0	0	18	24	501	495	519	14.4
gyrB_F	KE28	100	7	0	0	13	19	652	658	519	14.4
gyrB_F	KE28	100	7	0	0	14	20	2255	2261	519	14.4
gyrB_F	KE22	100	27	0	0	1	27	103	129	6.03e-10	54
gyrB_F	KE22	100	7	0	0	8	14	107	101	519	14.4
gyrB_F	KE22	100	7	0	0	18	24	501	495	519	14.4
gyrB_F	KE22	100	7	0	0	13	19	652	658	519	14.4
gyrB_F	KE22	100	7	0	0	14	20	2255	2261	519	14.4
gyrB_F	KE7	100	27	0	0	1	27	103	129	6.03e-10	54
gyrB_F	KE7	100	8	0	0	16	23	532	539	131	16.4
gyrB_F	KE7	100	7	0	0	18	24	501	495	519	14.4
gyrB_F	KE7	100	7	0	0	13	19	652	658	519	14.4
gyrB_F	KE7	100	7	0	0	14	20	2255	2261	519	14.4
gyrB_F	KE21	100	27	0	0	1	27	103	129	6.03e-10	54
gyrB_F	KE21	100	7	0	0	8	14	107	101	519	14.4
gyrB_F	KE21	100	7	0	0	18	24	501	495	519	14.4
gyrB_F	KE21	100	7	0	0	13	19	652	658	519	14.4
gyrB_F	KE21	100	7	0	0	14	20	2255	2261	519	14.4
gyrB_F	KE19	100	27	0	0	1	27	103	129	6.03e-10	54
gyrB_F	KE19	100	7	0	0	8	14	107	101	519	14.4
gyrB_F	KE19	100	7	0	0	18	24	501	495	519	14.4
gyrB_F	KE19	100	7	0	0	13	19	652	658	519	14.4
gyrB_F	KE19	100	7	0	0	14	20	2255	2261	519	14.4
gyrB_F	KE9	100	27	0	0	1	27	103	129	6.03e-10	54
gyrB_F	KE9	100	8	0	0	16	23	532	539	131	16.4
gyrB_F	KE9	100	7	0	0	18	24	501	495	519	14.4
gyrB_F	KE9	100	7	0	0	13	19	652	658	519	14.4
gyrB_F	KE9	100	7	0	0	14	20	2255	2261	519	14.4
gyrB_F	CKIN8	100	27	0	0	1	27	103	129	6.03e-10	54
gyrB_F	CKIN8	100	7	0	0	18	24	501	495	519	14.4
gyrB_F	CKIN8	100	7	0	0	13	19	652	658	519	14.4
gyrB_F	CKIN8	100	7	0	0	14	20	2255	2261	519	14.4
gyrB_F	CKIN79	100	27	0	0	1	27	103	129	6.03e-10	54
gyrB_F	CKIN79	100	8	0	0	16	23	532	539	131	16.4
gyrB_F	CKIN79	100	7	0	0	8	14	107	101	519	14.4
gyrB_F	CKIN79	100	7	0	0	18	24	501	495	519	14.4
gyrB_F	CKIN79	100	7	0	0	13	19	652	658	519	14.4
gyrB_F	CKIN79	100	7	0	0	14	20	2255	2261	519	14.4
gyrB_F	CKIN78	100	27	0	0	1	27	103	129	6.03e-10	54
gyrB_F	CKIN78	100	8	0	0	16	23	532	539	131	16.4
gyrB_F	CKIN78	100	7	0	0	8	14	107	101	519	14.4
gyrB_F	CKIN78	100	7	0	0	18	24	501	495	519	14.4
gyrB_F	CKIN78	100	7	0	0	13	19	652	658	519	14.4
gyrB_F	CKIN78	100	7	0	0	14	20	2255	2261	519	14.4
gyrB_F	CKIN72	100	27	0	0	1	27	103	129	6.03e-10	54
gyrB_F	CKIN72	100	7	0	0	14	20	2255	2261	519	14.4
gyrB_F	CKIN71	100	27	0	0	1	27	103	129	6.03e-10	54
gyrB_F	CKIN71	100	7	0	0	14	20	2255	2261	519	14.4
gyrB_F	CKIN70	100	27	0	0	1	27	103	129	6.03e-10	54
gyrB_F	CKIN70	100	8	0	0	16	23	532	539	131	16.4
gyrB_F	CKIN70	100	7	0	0	8	14	107	101	519	14.4
gyrB_F	CKIN70	100	7	0	0	18	24	501	495	519	14.4
gyrB_F	CKIN70	100	7	0	0	13	19	652	658	519	14.4
gyrB_F	CKIN70	100	7	0	0	14	20	2255	2261	519	14.4
gyrB_F	CKIN66	100	27	0	0	1	27	103	129	6.03e-10	54
gyrB_F	CKIN66	100	8	0	0	16	23	532	539	131	16.4
gyrB_F	CKIN66	100	7	0	0	8	14	107	101	519	14.4
gyrB_F	CKIN66	100	7	0	0	18	24	501	495	519	14.4
gyrB_F	CKIN66	100	7	0	0	13	19	652	658	519	14.4
gyrB_F	CKIN66	100	7	0	0	14	20	2255	2261	519	14.4
gyrB_F	CKIN65	100	27	0	0	1	27	103	129	6.03e-10	54
gyrB_F	CKIN65	100	8	0	0	16	23	532	539	131	16.4
gyrB_F	CKIN65	100	7	0	0	8	14	107	101	519	14.4
gyrB_F	CKIN65	100	7	0	0	18	24	501	495	519	14.4
gyrB_F	CKIN65	100	7	0	0	13	19	652	658	519	14.4
gyrB_F	CKIN65	100	7	0	0	14	20	2255	2261	519	14.4
gyrB_F	CKIN60	100	27	0	0	1	27	103	129	6.03e-10	54
gyrB_F	CKIN60	100	7	0	0	8	14	107	101	519	14.4
gyrB_F	CKIN60	100	7	0	0	18	24	501	495	519	14.4
gyrB_F	CKIN60	100	7	0	0	13	19	652	658	519	14.4
gyrB_F	CKIN60	100	7	0	0	14	20	2255	2261	519	14.4
gyrB_F	CKIN6	100	27	0	0	1	27	103	129	6.03e-10	54
gyrB_F	CKIN6	100	7	0	0	8	14	107	101	519	14.4
gyrB_F	CKIN6	100	7	0	0	18	24	501	495	519	14.4
gyrB_F	CKIN6	100	7	0	0	13	19	652	658	519	14.4
gyrB_F	CKIN6	100	7	0	0	14	20	2255	2261	519	14.4
gyrB_F	CKIN59	100	27	0	0	1	27	103	129	6.03e-10	54
gyrB_F	CKIN59	100	7	0	0	14	20	2255	2261	519	14.4
gyrB_F	CKIN58	100	27	0	0	1	27	103	129	6.03e-10	54
gyrB_F	CKIN58	100	8	0	0	16	23	532	539	131	16.4
gyrB_F	CKIN58	100	7	0	0	8	14	107	101	519	14.4
gyrB_F	CKIN58	100	7	0	0	18	24	501	495	519	14.4
gyrB_F	CKIN58	100	7	0	0	13	19	652	658	519	14.4
gyrB_F	CKIN58	100	7	0	0	14	20	2255	2261	519	14.4
gyrB_F	CKIN56	100	27	0	0	1	27	103	129	6.03e-10	54
gyrB_F	CKIN56	100	8	0	0	16	23	532	539	131	16.4
gyrB_F	CKIN56	100	7	0	0	8	14	107	101	519	14.4
gyrB_F	CKIN56	100	7	0	0	18	24	501	495	519	14.4
gyrB_F	CKIN56	100	7	0	0	13	19	652	658	519	14.4
gyrB_F	CKIN56	100	7	0	0	14	20	2255	2261	519	14.4
gyrB_F	CKIN54	100	27	0	0	1	27	103	129	6.03e-10	54
gyrB_F	CKIN54	100	8	0	0	16	23	532	539	131	16.4
gyrB_F	CKIN54	100	7	0	0	8	14	107	101	519	14.4
gyrB_F	CKIN54	100	7	0	0	18	24	501	495	519	14.4
gyrB_F	CKIN54	100	7	0	0	13	19	652	658	519	14.4
gyrB_F	CKIN54	100	7	0	0	14	20	2255	2261	519	14.4
gyrB_F	CKIN52	100	27	0	0	1	27	103	129	6.03e-10	54
gyrB_F	CKIN52	100	8	0	0	16	23	532	539	131	16.4
gyrB_F	CKIN52	100	7	0	0	8	14	107	101	519	14.4
gyrB_F	CKIN52	100	7	0	0	18	24	501	495	519	14.4
gyrB_F	CKIN52	100	7	0	0	13	19	652	658	519	14.4
gyrB_F	CKIN52	100	7	0	0	14	20	2255	2261	519	14.4
gyrB_F	CKIN5	100	27	0	0	1	27	103	129	6.03e-10	54
gyrB_F	CKIN5	100	7	0	0	18	24	501	495	519	14.4
gyrB_F	CKIN5	100	7	0	0	13	19	652	658	519	14.4
gyrB_F	CKIN5	100	7	0	0	14	20	2255	2261	519	14.4
gyrB_F	CKIN47	100	27	0	0	1	27	103	129	6.03e-10	54
gyrB_F	CKIN47	100	7	0	0	8	14	107	101	519	14.4
gyrB_F	CKIN47	100	7	0	0	18	24	501	495	519	14.4
gyrB_F	CKIN47	100	7	0	0	13	19	652	658	519	14.4
gyrB_F	CKIN47	100	7	0	0	14	20	2255	2261	519	14.4
gyrB_F	CKIN44	100	27	0	0	1	27	103	129	6.03e-10	54
gyrB_F	CKIN44	100	7	0	0	8	14	107	101	519	14.4
gyrB_F	CKIN44	100	7	0	0	18	24	501	495	519	14.4
gyrB_F	CKIN44	100	7	0	0	13	19	652	658	519	14.4
gyrB_F	CKIN44	100	7	0	0	14	20	2255	2261	519	14.4
gyrB_F	CKIN41	100	27	0	0	1	27	103	129	6.03e-10	54
gyrB_F	CKIN41	100	8	0	0	16	23	532	539	131	16.4
gyrB_F	CKIN41	100	7	0	0	8	14	107	101	519	14.4
gyrB_F	CKIN41	100	7	0	0	18	24	501	495	519	14.4
gyrB_F	CKIN41	100	7	0	0	13	19	652	658	519	14.4
gyrB_F	CKIN41	100	7	0	0	14	20	2255	2261	519	14.4
gyrB_F	CKIN39	100	27	0	0	1	27	103	129	6.03e-10	54
gyrB_F	CKIN39	100	7	0	0	15	21	456	462	519	14.4
gyrB_F	CKIN39	100	7	0	0	18	24	501	495	519	14.4
gyrB_F	CKIN39	100	7	0	0	16	22	757	763	519	14.4
gyrB_F	CKIN39	100	7	0	0	14	20	2255	2261	519	14.4
gyrB_F	CKIN37	100	27	0	0	1	27	103	129	6.03e-10	54
gyrB_F	CKIN37	100	7	0	0	8	14	107	101	519	14.4
gyrB_F	CKIN37	100	7	0	0	18	24	501	495	519	14.4
gyrB_F	CKIN37	100	7	0	0	13	19	652	658	519	14.4
gyrB_F	CKIN37	100	7	0	0	14	20	2255	2261	519	14.4
gyrB_F	CKIN36	100	27	0	0	1	27	103	129	6.03e-10	54
gyrB_F	CKIN36	100	8	0	0	16	23	532	539	131	16.4
gyrB_F	CKIN36	100	7	0	0	8	14	107	101	519	14.4
gyrB_F	CKIN36	100	7	0	0	18	24	501	495	519	14.4
gyrB_F	CKIN36	100	7	0	0	13	19	652	658	519	14.4
gyrB_F	CKIN36	100	7	0	0	14	20	2255	2261	519	14.4
gyrB_F	CKIN35	100	27	0	0	1	27	103	129	6.03e-10	54
gyrB_F	CKIN35	100	8	0	0	16	23	532	539	131	16.4
gyrB_F	CKIN35	100	7	0	0	8	14	107	101	519	14.4
gyrB_F	CKIN35	100	7	0	0	18	24	501	495	519	14.4
gyrB_F	CKIN35	100	7	0	0	13	19	652	658	519	14.4
gyrB_F	CKIN35	100	7	0	0	14	20	2255	2261	519	14.4
gyrB_F	CKIN34	100	27	0	0	1	27	103	129	6.03e-10	54
gyrB_F	CKIN34	100	7	0	0	8	14	107	101	519	14.4
gyrB_F	CKIN34	100	7	0	0	18	24	501	495	519	14.4
gyrB_F	CKIN34	100	7	0	0	13	19	652	658	519	14.4
gyrB_F	CKIN34	100	7	0	0	14	20	2255	2261	519	14.4
gyrB_F	CKIN32	100	27	0	0	1	27	103	129	6.03e-10	54
gyrB_F	CKIN32	100	7	0	0	8	14	107	101	519	14.4
gyrB_F	CKIN32	100	7	0	0	18	24	501	495	519	14.4
gyrB_F	CKIN32	100	7	0	0	13	19	652	658	519	14.4
gyrB_F	CKIN32	100	7	0	0	14	20	2255	2261	519	14.4
gyrB_F	CKIN31	100	27	0	0	1	27	103	129	6.03e-10	54
gyrB_F	CKIN31	100	7	0	0	8	14	107	101	519	14.4
gyrB_F	CKIN31	100	7	0	0	18	24	501	495	519	14.4
gyrB_F	CKIN31	100	7	0	0	13	19	652	658	519	14.4
gyrB_F	CKIN31	100	7	0	0	14	20	2255	2261	519	14.4
gyrB_F	CKIN3	100	27	0	0	1	27	103	129	6.03e-10	54
gyrB_F	CKIN3	100	7	0	0	8	14	107	101	519	14.4
gyrB_F	CKIN3	100	7	0	0	18	24	501	495	519	14.4
gyrB_F	CKIN3	100	7	0	0	13	19	652	658	519	14.4
gyrB_F	CKIN3	100	7	0	0	14	20	2255	2261	519	14.4
gyrB_F	CKIN29	100	27	0	0	1	27	103	129	6.03e-10	54
gyrB_F	CKIN29	100	8	0	0	16	23	532	539	131	16.4
gyrB_F	CKIN29	100	7	0	0	8	14	107	101	519	14.4
gyrB_F	CKIN29	100	7	0	0	18	24	501	495	519	14.4
gyrB_F	CKIN29	100	7	0	0	13	19	652	658	519	14.4
gyrB_F	CKIN29	100	7	0	0	14	20	2255	2261	519	14.4
gyrB_F	CKIN28	100	27	0	0	1	27	103	129	6.03e-10	54
gyrB_F	CKIN28	100	8	0	0	16	23	532	539	131	16.4
gyrB_F	CKIN28	100	7	0	0	8	14	107	101	519	14.4
gyrB_F	CKIN28	100	7	0	0	18	24	501	495	519	14.4
gyrB_F	CKIN28	100	7	0	0	13	19	652	658	519	14.4
gyrB_F	CKIN28	100	7	0	0	14	20	2255	2261	519	14.4
gyrB_F	CKIN27	100	27	0	0	1	27	103	129	6.03e-10	54
gyrB_F	CKIN27	100	8	0	0	16	23	532	539	131	16.4
gyrB_F	CKIN27	100	7	0	0	8	14	107	101	519	14.4
gyrB_F	CKIN27	100	7	0	0	18	24	501	495	519	14.4
gyrB_F	CKIN27	100	7	0	0	13	19	652	658	519	14.4
gyrB_F	CKIN27	100	7	0	0	14	20	2255	2261	519	14.4
gyrB_F	CKIN25	100	27	0	0	1	27	103	129	6.03e-10	54
gyrB_F	CKIN25	100	8	0	0	16	23	532	539	131	16.4
gyrB_F	CKIN25	100	7	0	0	8	14	107	101	519	14.4
gyrB_F	CKIN25	100	7	0	0	18	24	501	495	519	14.4
gyrB_F	CKIN25	100	7	0	0	13	19	652	658	519	14.4
gyrB_F	CKIN25	100	7	0	0	14	20	2255	2261	519	14.4
gyrB_F	CKIN24	100	27	0	0	1	27	103	129	6.03e-10	54
gyrB_F	CKIN24	100	8	0	0	16	23	532	539	131	16.4
gyrB_F	CKIN24	100	7	0	0	8	14	107	101	519	14.4
gyrB_F	CKIN24	100	7	0	0	18	24	501	495	519	14.4
gyrB_F	CKIN24	100	7	0	0	13	19	652	658	519	14.4
gyrB_F	CKIN24	100	7	0	0	5	11	1400	1406	519	14.4
gyrB_F	CKIN24	100	7	0	0	14	20	2255	2261	519	14.4
gyrB_F	CKIN22	100	27	0	0	1	27	103	129	6.03e-10	54
gyrB_F	CKIN22	100	7	0	0	8	14	107	101	519	14.4
gyrB_F	CKIN22	100	7	0	0	18	24	501	495	519	14.4
gyrB_F	CKIN22	100	7	0	0	13	19	652	658	519	14.4
gyrB_F	CKIN22	100	7	0	0	14	20	2255	2261	519	14.4
gyrB_F	CKIN2	100	27	0	0	1	27	103	129	6.03e-10	54
gyrB_F	CKIN2	100	7	0	0	18	24	501	495	519	14.4
gyrB_F	CKIN2	100	7	0	0	13	19	652	658	519	14.4
gyrB_F	CKIN2	100	7	0	0	14	20	2255	2261	519	14.4
gyrB_F	CKIN17	100	27	0	0	1	27	103	129	6.03e-10	54
gyrB_F	CKIN17	100	7	0	0	18	24	501	495	519	14.4
gyrB_F	CKIN17	100	7	0	0	13	19	652	658	519	14.4
gyrB_F	CKIN17	100	7	0	0	14	20	2255	2261	519	14.4
gyrB_F	CKIN15	100	27	0	0	1	27	103	129	6.03e-10	54
gyrB_F	CKIN15	100	8	0	0	16	23	532	539	131	16.4
gyrB_F	CKIN15	100	7	0	0	8	14	107	101	519	14.4
gyrB_F	CKIN15	100	7	0	0	18	24	501	495	519	14.4
gyrB_F	CKIN15	100	7	0	0	13	19	652	658	519	14.4
gyrB_F	CKIN15	100	7	0	0	14	20	2255	2261	519	14.4
gyrB_F	CKIN14	100	27	0	0	1	27	103	129	6.03e-10	54
gyrB_F	CKIN14	100	8	0	0	16	23	532	539	131	16.4
gyrB_F	CKIN14	100	7	0	0	8	14	107	101	519	14.4
gyrB_F	CKIN14	100	7	0	0	18	24	501	495	519	14.4
gyrB_F	CKIN14	100	7	0	0	13	19	652	658	519	14.4
gyrB_F	CKIN14	100	7	0	0	14	20	2255	2261	519	14.4
gyrB_F	CKIN132	100	27	0	0	1	27	103	129	6.03e-10	54
gyrB_F	CKIN132	100	8	0	0	16	23	532	539	131	16.4
gyrB_F	CKIN132	100	7	0	0	8	14	107	101	519	14.4
gyrB_F	CKIN132	100	7	0	0	18	24	501	495	519	14.4
gyrB_F	CKIN132	100	7	0	0	13	19	652	658	519	14.4
gyrB_F	CKIN132	100	7	0	0	14	20	2255	2261	519	14.4
gyrB_F	CKIN130	100	27	0	0	1	27	103	129	6.03e-10	54
gyrB_F	CKIN130	100	8	0	0	16	23	532	539	131	16.4
gyrB_F	CKIN130	100	7	0	0	8	14	107	101	519	14.4
gyrB_F	CKIN130	100	7	0	0	18	24	501	495	519	14.4
gyrB_F	CKIN130	100	7	0	0	13	19	652	658	519	14.4
gyrB_F	CKIN130	100	7	0	0	14	20	2255	2261	519	14.4
gyrB_F	CKIN129	100	27	0	0	1	27	103	129	6.03e-10	54
gyrB_F	CKIN129	100	8	0	0	16	23	532	539	131	16.4
gyrB_F	CKIN129	100	7	0	0	8	14	107	101	519	14.4
gyrB_F	CKIN129	100	7	0	0	18	24	501	495	519	14.4
gyrB_F	CKIN129	100	7	0	0	13	19	652	658	519	14.4
gyrB_F	CKIN129	100	7	0	0	14	20	2255	2261	519	14.4
gyrB_F	CKIN127	100	27	0	0	1	27	103	129	6.03e-10	54
gyrB_F	CKIN127	100	8	0	0	16	23	532	539	131	16.4
gyrB_F	CKIN127	100	7	0	0	8	14	107	101	519	14.4
gyrB_F	CKIN127	100	7	0	0	18	24	501	495	519	14.4
gyrB_F	CKIN127	100	7	0	0	13	19	652	658	519	14.4
gyrB_F	CKIN127	100	7	0	0	14	20	2255	2261	519	14.4
gyrB_F	CKIN125	100	27	0	0	1	27	103	129	6.03e-10	54
gyrB_F	CKIN125	100	8	0	0	16	23	532	539	131	16.4
gyrB_F	CKIN125	100	7	0	0	8	14	107	101	519	14.4
gyrB_F	CKIN125	100	7	0	0	18	24	501	495	519	14.4
gyrB_F	CKIN125	100	7	0	0	13	19	652	658	519	14.4
gyrB_F	CKIN125	100	7	0	0	14	20	2255	2261	519	14.4
gyrB_F	CKIN124	100	27	0	0	1	27	103	129	6.03e-10	54
gyrB_F	CKIN124	100	7	0	0	8	14	107	101	519	14.4
gyrB_F	CKIN124	100	7	0	0	18	24	501	495	519	14.4
gyrB_F	CKIN124	100	7	0	0	13	19	652	658	519	14.4
gyrB_F	CKIN124	100	7	0	0	14	20	2255	2261	519	14.4
gyrB_F	CKIN123	100	27	0	0	1	27	103	129	6.03e-10	54
gyrB_F	CKIN123	100	8	0	0	16	23	532	539	131	16.4
gyrB_F	CKIN123	100	7	0	0	8	14	107	101	519	14.4
gyrB_F	CKIN123	100	7	0	0	18	24	501	495	519	14.4
gyrB_F	CKIN123	100	7	0	0	13	19	652	658	519	14.4
gyrB_F	CKIN123	100	7	0	0	14	20	2255	2261	519	14.4
gyrB_F	CKIN122	100	27	0	0	1	27	103	129	6.03e-10	54
gyrB_F	CKIN122	100	7	0	0	8	14	107	101	519	14.4
gyrB_F	CKIN122	100	7	0	0	18	24	501	495	519	14.4
gyrB_F	CKIN122	100	7	0	0	13	19	652	658	519	14.4
gyrB_F	CKIN122	100	7	0	0	14	20	2255	2261	519	14.4
gyrB_F	CKIN120	100	27	0	0	1	27	103	129	6.03e-10	54
gyrB_F	CKIN120	100	8	0	0	16	23	532	539	131	16.4
gyrB_F	CKIN120	100	7	0	0	8	14	107	101	519	14.4
gyrB_F	CKIN120	100	7	0	0	18	24	501	495	519	14.4
gyrB_F	CKIN120	100	7	0	0	13	19	652	658	519	14.4
gyrB_F	CKIN120	100	7	0	0	14	20	2255	2261	519	14.4
gyrB_F	CKIN12	100	27	0	0	1	27	103	129	6.03e-10	54
gyrB_F	CKIN12	100	7	0	0	15	21	456	462	519	14.4
gyrB_F	CKIN12	100	7	0	0	18	24	501	495	519	14.4
gyrB_F	CKIN12	100	7	0	0	16	22	757	763	519	14.4
gyrB_F	CKIN12	100	7	0	0	14	20	2255	2261	519	14.4
gyrB_F	CKIN119	100	27	0	0	1	27	103	129	6.03e-10	54
gyrB_F	CKIN119	100	8	0	0	16	23	532	539	131	16.4
gyrB_F	CKIN119	100	7	0	0	8	14	107	101	519	14.4
gyrB_F	CKIN119	100	7	0	0	18	24	501	495	519	14.4
gyrB_F	CKIN119	100	7	0	0	13	19	652	658	519	14.4
gyrB_F	CKIN119	100	7	0	0	14	20	2255	2261	519	14.4
gyrB_F	CKIN118	100	27	0	0	1	27	103	129	6.03e-10	54
gyrB_F	CKIN118	100	8	0	0	16	23	532	539	131	16.4
gyrB_F	CKIN118	100	7	0	0	8	14	107	101	519	14.4
gyrB_F	CKIN118	100	7	0	0	18	24	501	495	519	14.4
gyrB_F	CKIN118	100	7	0	0	13	19	652	658	519	14.4
gyrB_F	CKIN118	100	7	0	0	14	20	2255	2261	519	14.4
gyrB_F	CKIN117	100	27	0	0	1	27	103	129	6.03e-10	54
gyrB_F	CKIN117	100	8	0	0	16	23	532	539	131	16.4
gyrB_F	CKIN117	100	7	0	0	8	14	107	101	519	14.4
gyrB_F	CKIN117	100	7	0	0	18	24	501	495	519	14.4
gyrB_F	CKIN117	100	7	0	0	13	19	652	658	519	14.4
gyrB_F	CKIN117	100	7	0	0	14	20	2255	2261	519	14.4
gyrB_F	CKIN116	100	27	0	0	1	27	103	129	6.03e-10	54
gyrB_F	CKIN116	100	8	0	0	16	23	532	539	131	16.4
gyrB_F	CKIN116	100	7	0	0	18	24	501	495	519	14.4
gyrB_F	CKIN116	100	7	0	0	13	19	652	658	519	14.4
gyrB_F	CKIN116	100	7	0	0	14	20	2255	2261	519	14.4
gyrB_F	CKIN115	100	27	0	0	1	27	103	129	6.03e-10	54
gyrB_F	CKIN115	100	8	0	0	16	23	532	539	131	16.4
gyrB_F	CKIN115	100	7	0	0	8	14	107	101	519	14.4
gyrB_F	CKIN115	100	7	0	0	18	24	501	495	519	14.4
gyrB_F	CKIN115	100	7	0	0	13	19	652	658	519	14.4
gyrB_F	CKIN115	100	7	0	0	14	20	2255	2261	519	14.4
gyrB_F	CKIN111	100	27	0	0	1	27	103	129	6.03e-10	54
gyrB_F	CKIN111	100	8	0	0	16	23	532	539	131	16.4
gyrB_F	CKIN111	100	7	0	0	18	24	501	495	519	14.4
gyrB_F	CKIN111	100	7	0	0	13	19	652	658	519	14.4
gyrB_F	CKIN111	100	7	0	0	14	20	2255	2261	519	14.4
gyrB_F	CKIN110	100	27	0	0	1	27	103	129	6.03e-10	54
gyrB_F	CKIN110	100	8	0	0	16	23	532	539	131	16.4
gyrB_F	CKIN110	100	7	0	0	8	14	107	101	519	14.4
gyrB_F	CKIN110	100	7	0	0	18	24	501	495	519	14.4
gyrB_F	CKIN110	100	7	0	0	13	19	652	658	519	14.4
gyrB_F	CKIN110	100	7	0	0	14	20	2255	2261	519	14.4
gyrB_F	CKIN107	100	27	0	0	1	27	103	129	6.03e-10	54
gyrB_F	CKIN107	100	8	0	0	16	23	532	539	131	16.4
gyrB_F	CKIN107	100	7	0	0	8	14	107	101	519	14.4
gyrB_F	CKIN107	100	7	0	0	18	24	501	495	519	14.4
gyrB_F	CKIN107	100	7	0	0	13	19	652	658	519	14.4
gyrB_F	CKIN107	100	7	0	0	14	20	2255	2261	519	14.4
gyrB_F	CKIN106	100	27	0	0	1	27	103	129	6.03e-10	54
gyrB_F	CKIN106	100	8	0	0	16	23	532	539	131	16.4
gyrB_F	CKIN106	100	7	0	0	8	14	107	101	519	14.4
gyrB_F	CKIN106	100	7	0	0	18	24	501	495	519	14.4
gyrB_F	CKIN106	100	7	0	0	13	19	652	658	519	14.4
gyrB_F	CKIN106	100	7	0	0	14	20	2255	2261	519	14.4
gyrB_F	CKIN104	100	27	0	0	1	27	103	129	6.03e-10	54
gyrB_F	CKIN104	100	8	0	0	16	23	532	539	131	16.4
gyrB_F	CKIN104	100	7	0	0	8	14	107	101	519	14.4
gyrB_F	CKIN104	100	7	0	0	18	24	501	495	519	14.4
gyrB_F	CKIN104	100	7	0	0	13	19	652	658	519	14.4
gyrB_F	CKIN104	100	7	0	0	14	20	2255	2261	519	14.4
gyrB_F	CKIN102	100	27	0	0	1	27	103	129	6.03e-10	54
gyrB_F	CKIN102	100	7	0	0	8	14	107	101	519	14.4
gyrB_F	CKIN102	100	7	0	0	18	24	501	495	519	14.4
gyrB_F	CKIN102	100	7	0	0	13	19	652	658	519	14.4
gyrB_F	CKIN102	100	7	0	0	14	20	2255	2261	519	14.4
gyrB_F	CKIN101	100	27	0	0	1	27	103	129	6.03e-10	54
gyrB_F	CKIN101	100	8	0	0	16	23	532	539	131	16.4
gyrB_F	CKIN101	100	7	0	0	8	14	107	101	519	14.4
gyrB_F	CKIN101	100	7	0	0	18	24	501	495	519	14.4
gyrB_F	CKIN101	100	7	0	0	13	19	652	658	519	14.4
gyrB_F	CKIN101	100	7	0	0	14	20	2255	2261	519	14.4
gyrB_F	CKIN100	100	27	0	0	1	27	103	129	6.03e-10	54
gyrB_F	CKIN100	100	8	0	0	16	23	532	539	131	16.4
gyrB_F	CKIN100	100	7	0	0	8	14	107	101	519	14.4
gyrB_F	CKIN100	100	7	0	0	18	24	501	495	519	14.4
gyrB_F	CKIN100	100	7	0	0	13	19	652	658	519	14.4
gyrB_F	CKIN100	100	7	0	0	14	20	2255	2261	519	14.4
gyrB_F	CKIN10	100	27	0	0	1	27	103	129	6.03e-10	54
gyrB_F	CKIN10	100	8	0	0	16	23	532	539	131	16.4
gyrB_F	CKIN10	100	7	0	0	8	14	107	101	519	14.4
gyrB_F	CKIN10	100	7	0	0	18	24	501	495	519	14.4
gyrB_F	CKIN10	100	7	0	0	13	19	652	658	519	14.4
gyrB_F	CKIN10	100	7	0	0	14	20	2255	2261	519	14.4
gyrB_F	KIN99	100	27	0	0	1	27	103	129	6.03e-10	54
gyrB_F	KIN99	100	8	0	0	16	23	532	539	131	16.4
gyrB_F	KIN99	100	7	0	0	8	14	107	101	519	14.4
gyrB_F	KIN99	100	7	0	0	18	24	501	495	519	14.4
gyrB_F	KIN99	100	7	0	0	13	19	652	658	519	14.4
gyrB_F	KIN99	100	7	0	0	14	20	2255	2261	519	14.4
gyrB_F	KIN94	100	27	0	0	1	27	103	129	6.03e-10	54
gyrB_F	KIN94	100	8	0	0	16	23	532	539	131	16.4
gyrB_F	KIN94	100	7	0	0	8	14	107	101	519	14.4
gyrB_F	KIN94	100	7	0	0	18	24	501	495	519	14.4
gyrB_F	KIN94	100	7	0	0	13	19	652	658	519	14.4
gyrB_F	KIN94	100	7	0	0	14	20	2255	2261	519	14.4
gyrB_F	KIN88	100	27	0	0	1	27	103	129	6.03e-10	54
gyrB_F	KIN88	100	7	0	0	8	14	107	101	519	14.4
gyrB_F	KIN88	100	7	0	0	18	24	501	495	519	14.4
gyrB_F	KIN88	100	7	0	0	13	19	652	658	519	14.4
gyrB_F	KIN88	100	7	0	0	14	20	2255	2261	519	14.4
gyrB_F	KIN87	100	27	0	0	1	27	103	129	6.03e-10	54
gyrB_F	KIN87	100	8	0	0	16	23	532	539	131	16.4
gyrB_F	KIN87	100	7	0	0	8	14	107	101	519	14.4
gyrB_F	KIN87	100	7	0	0	18	24	501	495	519	14.4
gyrB_F	KIN87	100	7	0	0	13	19	652	658	519	14.4
gyrB_F	KIN87	100	7	0	0	14	20	2255	2261	519	14.4
gyrB_F	KIN86	100	27	0	0	1	27	103	129	6.03e-10	54
gyrB_F	KIN86	100	8	0	0	16	23	532	539	131	16.4
gyrB_F	KIN86	100	7	0	0	8	14	107	101	519	14.4
gyrB_F	KIN86	100	7	0	0	18	24	501	495	519	14.4
gyrB_F	KIN86	100	7	0	0	13	19	652	658	519	14.4
gyrB_F	KIN86	100	7	0	0	14	20	2255	2261	519	14.4
gyrB_F	KIN82	100	27	0	0	1	27	103	129	6.03e-10	54
gyrB_F	KIN82	100	8	0	0	16	23	532	539	131	16.4
gyrB_F	KIN82	100	7	0	0	8	14	107	101	519	14.4
gyrB_F	KIN82	100	7	0	0	18	24	501	495	519	14.4
gyrB_F	KIN82	100	7	0	0	13	19	652	658	519	14.4
gyrB_F	KIN82	100	7	0	0	14	20	2255	2261	519	14.4
gyrB_F	KIN81	100	27	0	0	1	27	103	129	6.03e-10	54
gyrB_F	KIN81	100	8	0	0	16	23	532	539	131	16.4
gyrB_F	KIN81	100	7	0	0	8	14	107	101	519	14.4
gyrB_F	KIN81	100	7	0	0	18	24	501	495	519	14.4
gyrB_F	KIN81	100	7	0	0	13	19	652	658	519	14.4
gyrB_F	KIN81	100	7	0	0	14	20	2255	2261	519	14.4
gyrB_F	KIN8	100	27	0	0	1	27	103	129	6.03e-10	54
gyrB_F	KIN8	100	8	0	0	16	23	532	539	131	16.4
gyrB_F	KIN8	100	7	0	0	18	24	501	495	519	14.4
gyrB_F	KIN8	100	7	0	0	13	19	652	658	519	14.4
gyrB_F	KIN8	100	7	0	0	14	20	2255	2261	519	14.4
gyrB_F	KIN79	100	27	0	0	1	27	103	129	6.03e-10	54
gyrB_F	KIN79	100	8	0	0	16	23	532	539	131	16.4
gyrB_F	KIN79	100	7	0	0	8	14	107	101	519	14.4
gyrB_F	KIN79	100	7	0	0	18	24	501	495	519	14.4
gyrB_F	KIN79	100	7	0	0	13	19	652	658	519	14.4
gyrB_F	KIN79	100	7	0	0	14	20	2255	2261	519	14.4
gyrB_F	KIN77	100	27	0	0	1	27	103	129	6.03e-10	54
gyrB_F	KIN77	100	8	0	0	16	23	532	539	131	16.4
gyrB_F	KIN77	100	7	0	0	8	14	107	101	519	14.4
gyrB_F	KIN77	100	7	0	0	18	24	501	495	519	14.4
gyrB_F	KIN77	100	7	0	0	13	19	652	658	519	14.4
gyrB_F	KIN77	100	7	0	0	14	20	2255	2261	519	14.4
gyrB_F	KIN76	100	27	0	0	1	27	103	129	6.03e-10	54
gyrB_F	KIN76	100	7	0	0	8	14	107	101	519	14.4
gyrB_F	KIN76	100	7	0	0	18	24	501	495	519	14.4
gyrB_F	KIN76	100	7	0	0	13	19	652	658	519	14.4
gyrB_F	KIN76	100	7	0	0	14	20	2255	2261	519	14.4
gyrB_F	KIN74	100	27	0	0	1	27	103	129	6.03e-10	54
gyrB_F	KIN74	100	8	0	0	16	23	532	539	131	16.4
gyrB_F	KIN74	100	7	0	0	8	14	107	101	519	14.4
gyrB_F	KIN74	100	7	0	0	18	24	501	495	519	14.4
gyrB_F	KIN74	100	7	0	0	13	19	652	658	519	14.4
gyrB_F	KIN74	100	7	0	0	14	20	2255	2261	519	14.4
gyrB_F	KIN73	100	27	0	0	1	27	103	129	6.03e-10	54
gyrB_F	KIN73	100	8	0	0	16	23	532	539	131	16.4
gyrB_F	KIN73	100	7	0	0	8	14	107	101	519	14.4
gyrB_F	KIN73	100	7	0	0	18	24	501	495	519	14.4
gyrB_F	KIN73	100	7	0	0	13	19	652	658	519	14.4
gyrB_F	KIN73	100	7	0	0	14	20	2255	2261	519	14.4
gyrB_F	KIN71	100	27	0	0	1	27	103	129	6.03e-10	54
gyrB_F	KIN71	100	8	0	0	16	23	532	539	131	16.4
gyrB_F	KIN71	100	7	0	0	8	14	107	101	519	14.4
gyrB_F	KIN71	100	7	0	0	18	24	501	495	519	14.4
gyrB_F	KIN71	100	7	0	0	13	19	652	658	519	14.4
gyrB_F	KIN71	100	7	0	0	14	20	2255	2261	519	14.4
gyrB_F	KIN68	100	27	0	0	1	27	103	129	6.03e-10	54
gyrB_F	KIN68	100	8	0	0	16	23	532	539	131	16.4
gyrB_F	KIN68	100	7	0	0	8	14	107	101	519	14.4
gyrB_F	KIN68	100	7	0	0	18	24	501	495	519	14.4
gyrB_F	KIN68	100	7	0	0	13	19	652	658	519	14.4
gyrB_F	KIN68	100	7	0	0	14	20	2255	2261	519	14.4
gyrB_F	KIN65	100	27	0	0	1	27	103	129	6.03e-10	54
gyrB_F	KIN65	100	7	0	0	8	14	107	101	519	14.4
gyrB_F	KIN65	100	7	0	0	18	24	501	495	519	14.4
gyrB_F	KIN65	100	7	0	0	13	19	652	658	519	14.4
gyrB_F	KIN65	100	7	0	0	14	20	2255	2261	519	14.4
gyrB_F	KIN62	100	27	0	0	1	27	103	129	6.03e-10	54
gyrB_F	KIN62	100	8	0	0	6	13	340	347	131	16.4
gyrB_F	KIN62	100	7	0	0	8	14	107	101	519	14.4
gyrB_F	KIN62	100	7	0	0	18	24	501	495	519	14.4
gyrB_F	KIN62	100	7	0	0	13	19	652	658	519	14.4
gyrB_F	KIN62	100	7	0	0	14	20	2255	2261	519	14.4
gyrB_F	KIN61	100	27	0	0	1	27	103	129	6.03e-10	54
gyrB_F	KIN61	100	8	0	0	16	23	532	539	131	16.4
gyrB_F	KIN61	100	7	0	0	8	14	107	101	519	14.4
gyrB_F	KIN61	100	7	0	0	18	24	501	495	519	14.4
gyrB_F	KIN61	100	7	0	0	13	19	652	658	519	14.4
gyrB_F	KIN61	100	7	0	0	14	20	2255	2261	519	14.4
gyrB_F	KIN60	100	27	0	0	1	27	103	129	6.03e-10	54
gyrB_F	KIN60	100	8	0	0	16	23	532	539	131	16.4
gyrB_F	KIN60	100	7	0	0	8	14	107	101	519	14.4
gyrB_F	KIN60	100	7	0	0	18	24	501	495	519	14.4
gyrB_F	KIN60	100	7	0	0	13	19	652	658	519	14.4
gyrB_F	KIN60	100	7	0	0	14	20	2255	2261	519	14.4
gyrB_F	KIN59	100	27	0	0	1	27	103	129	6.03e-10	54
gyrB_F	KIN59	100	8	0	0	16	23	532	539	131	16.4
gyrB_F	KIN59	100	7	0	0	8	14	107	101	519	14.4
gyrB_F	KIN59	100	7	0	0	18	24	501	495	519	14.4
gyrB_F	KIN59	100	7	0	0	13	19	652	658	519	14.4
gyrB_F	KIN59	100	7	0	0	14	20	2255	2261	519	14.4
gyrB_F	KIN58	100	27	0	0	1	27	103	129	6.03e-10	54
gyrB_F	KIN58	100	8	0	0	16	23	532	539	131	16.4
gyrB_F	KIN58	100	7	0	0	8	14	107	101	519	14.4
gyrB_F	KIN58	100	7	0	0	18	24	501	495	519	14.4
gyrB_F	KIN58	100	7	0	0	13	19	652	658	519	14.4
gyrB_F	KIN58	100	7	0	0	14	20	2255	2261	519	14.4
gyrB_F	KIN53	100	27	0	0	1	27	103	129	6.03e-10	54
gyrB_F	KIN53	100	7	0	0	18	24	501	495	519	14.4
gyrB_F	KIN53	100	7	0	0	13	19	652	658	519	14.4
gyrB_F	KIN53	100	7	0	0	14	20	2255	2261	519	14.4
gyrB_F	KIN5	100	27	0	0	1	27	103	129	6.03e-10	54
gyrB_F	KIN5	100	8	0	0	16	23	532	539	131	16.4
gyrB_F	KIN5	100	7	0	0	8	14	107	101	519	14.4
gyrB_F	KIN5	100	7	0	0	18	24	501	495	519	14.4
gyrB_F	KIN5	100	7	0	0	13	19	652	658	519	14.4
gyrB_F	KIN5	100	7	0	0	14	20	2255	2261	519	14.4
gyrB_F	KIN38	100	27	0	0	1	27	103	129	6.03e-10	54
gyrB_F	KIN38	100	8	0	0	16	23	532	539	131	16.4
gyrB_F	KIN38	100	7	0	0	8	14	107	101	519	14.4
gyrB_F	KIN38	100	7	0	0	18	24	501	495	519	14.4
gyrB_F	KIN38	100	7	0	0	13	19	652	658	519	14.4
gyrB_F	KIN38	100	7	0	0	14	20	2255	2261	519	14.4
gyrB_F	KIN14	100	27	0	0	1	27	103	129	6.03e-10	54
gyrB_F	KIN14	100	8	0	0	16	23	532	539	131	16.4
gyrB_F	KIN14	100	7	0	0	8	14	107	101	519	14.4
gyrB_F	KIN14	100	7	0	0	18	24	501	495	519	14.4
gyrB_F	KIN14	100	7	0	0	13	19	652	658	519	14.4
gyrB_F	KIN14	100	7	0	0	14	20	2255	2261	519	14.4
gyrB_F	KIN122	100	27	0	0	1	27	103	129	6.03e-10	54
gyrB_F	KIN122	100	7	0	0	8	14	107	101	519	14.4
gyrB_F	KIN122	100	7	0	0	18	24	501	495	519	14.4
gyrB_F	KIN122	100	7	0	0	13	19	652	658	519	14.4
gyrB_F	KIN122	100	7	0	0	14	20	2255	2261	519	14.4
gyrB_F	KIN121	100	27	0	0	1	27	103	129	6.03e-10	54
gyrB_F	KIN121	100	8	0	0	16	23	532	539	131	16.4
gyrB_F	KIN121	100	7	0	0	8	14	107	101	519	14.4
gyrB_F	KIN121	100	7	0	0	18	24	501	495	519	14.4
gyrB_F	KIN121	100	7	0	0	13	19	652	658	519	14.4
gyrB_F	KIN121	100	7	0	0	14	20	2255	2261	519	14.4
gyrB_F	KIN120	100	27	0	0	1	27	103	129	6.03e-10	54
gyrB_F	KIN120	100	8	0	0	16	23	532	539	131	16.4
gyrB_F	KIN120	100	7	0	0	8	14	107	101	519	14.4
gyrB_F	KIN120	100	7	0	0	18	24	501	495	519	14.4
gyrB_F	KIN120	100	7	0	0	13	19	652	658	519	14.4
gyrB_F	KIN120	100	7	0	0	14	20	2255	2261	519	14.4
gyrB_F	KIN12	100	27	0	0	1	27	103	129	6.03e-10	54
gyrB_F	KIN12	100	7	0	0	8	14	107	101	519	14.4
gyrB_F	KIN12	100	7	0	0	18	24	501	495	519	14.4
gyrB_F	KIN12	100	7	0	0	13	19	652	658	519	14.4
gyrB_F	KIN12	100	7	0	0	14	20	2255	2261	519	14.4
gyrB_F	KIN118	100	27	0	0	1	27	103	129	6.03e-10	54
gyrB_F	KIN118	100	7	0	0	8	14	107	101	519	14.4
gyrB_F	KIN118	100	7	0	0	18	24	501	495	519	14.4
gyrB_F	KIN118	100	7	0	0	13	19	652	658	519	14.4
gyrB_F	KIN118	100	7	0	0	14	20	2255	2261	519	14.4
gyrB_F	KIN117	100	27	0	0	1	27	103	129	6.03e-10	54
gyrB_F	KIN117	100	8	0	0	16	23	532	539	131	16.4
gyrB_F	KIN117	100	7	0	0	8	14	107	101	519	14.4
gyrB_F	KIN117	100	7	0	0	18	24	501	495	519	14.4
gyrB_F	KIN117	100	7	0	0	13	19	652	658	519	14.4
gyrB_F	KIN117	100	7	0	0	14	20	2255	2261	519	14.4
gyrB_F	KIN115	100	27	0	0	1	27	103	129	6.03e-10	54
gyrB_F	KIN115	100	8	0	0	16	23	532	539	131	16.4
gyrB_F	KIN115	100	7	0	0	8	14	107	101	519	14.4
gyrB_F	KIN115	100	7	0	0	18	24	501	495	519	14.4
gyrB_F	KIN115	100	7	0	0	13	19	652	658	519	14.4
gyrB_F	KIN115	100	7	0	0	14	20	2255	2261	519	14.4
gyrB_F	KIN114	100	27	0	0	1	27	103	129	6.03e-10	54
gyrB_F	KIN114	100	8	0	0	16	23	532	539	131	16.4
gyrB_F	KIN114	100	7	0	0	8	14	107	101	519	14.4
gyrB_F	KIN114	100	7	0	0	18	24	501	495	519	14.4
gyrB_F	KIN114	100	7	0	0	13	19	652	658	519	14.4
gyrB_F	KIN114	100	7	0	0	14	20	2255	2261	519	14.4
gyrB_F	KIN112	100	27	0	0	1	27	103	129	6.03e-10	54
gyrB_F	KIN112	100	8	0	0	16	23	532	539	131	16.4
gyrB_F	KIN112	100	7	0	0	8	14	107	101	519	14.4
gyrB_F	KIN112	100	7	0	0	18	24	501	495	519	14.4
gyrB_F	KIN112	100	7	0	0	13	19	652	658	519	14.4
gyrB_F	KIN112	100	7	0	0	14	20	2255	2261	519	14.4
gyrB_F	KIN105	100	27	0	0	1	27	103	129	6.03e-10	54
gyrB_F	KIN105	100	8	0	0	16	23	532	539	131	16.4
gyrB_F	KIN105	100	7	0	0	8	14	107	101	519	14.4
gyrB_F	KIN105	100	7	0	0	18	24	501	495	519	14.4
gyrB_F	KIN105	100	7	0	0	13	19	652	658	519	14.4
gyrB_F	KIN105	100	7	0	0	14	20	2255	2261	519	14.4
gyrB_F	KIN104	100	27	0	0	1	27	103	129	6.03e-10	54
gyrB_F	KIN104	100	8	0	0	16	23	532	539	131	16.4
gyrB_F	KIN104	100	7	0	0	8	14	107	101	519	14.4
gyrB_F	KIN104	100	7	0	0	18	24	501	495	519	14.4
gyrB_F	KIN104	100	7	0	0	13	19	652	658	519	14.4
gyrB_F	KIN104	100	7	0	0	14	20	2255	2261	519	14.4
gyrB_F	KIN102	100	27	0	0	1	27	103	129	6.03e-10	54
gyrB_F	KIN102	100	8	0	0	16	23	532	539	131	16.4
gyrB_F	KIN102	100	7	0	0	8	14	107	101	519	14.4
gyrB_F	KIN102	100	7	0	0	18	24	501	495	519	14.4
gyrB_F	KIN102	100	7	0	0	13	19	652	658	519	14.4
gyrB_F	KIN102	100	7	0	0	14	20	2255	2261	519	14.4
gyrB_F	KIN101	100	27	0	0	1	27	103	129	6.03e-10	54
gyrB_F	KIN101	100	7	0	0	8	14	107	101	519	14.4
gyrB_F	KIN101	100	7	0	0	18	24	501	495	519	14.4
gyrB_F	KIN101	100	7	0	0	13	19	652	658	519	14.4
gyrB_F	KIN101	100	7	0	0	14	20	2255	2261	519	14.4
gyrB_F	KIN100	100	27	0	0	1	27	103	129	6.03e-10	54
gyrB_F	KIN100	100	8	0	0	16	23	532	539	131	16.4
gyrB_F	KIN100	100	7	0	0	18	24	501	495	519	14.4
gyrB_F	KIN100	100	7	0	0	13	19	652	658	519	14.4
gyrB_F	KIN100	100	7	0	0	14	20	2255	2261	519	14.4
gyrB_F	GAM120Ai	100	24	0	0	4	27	106	129	3.72e-08	48.1
gyrB_F	GAM120Ai	100	7	0	0	18	24	501	495	519	14.4
gyrB_F	GAM120Ai	100	7	0	0	14	20	2255	2261	519	14.4
gyrB_F	GAMchJs106B	96.296	27	1	0	1	27	103	129	1.47e-07	46.1
gyrB_F	GAMchJs106B	100	8	0	0	16	23	532	539	131	16.4
gyrB_F	GAMchJs106B	100	7	0	0	18	24	501	495	519	14.4
gyrB_F	GAMchJs106B	100	7	0	0	14	20	2255	2261	519	14.4
gyrB_F	GAM254Ai	100	23	0	0	1	23	103	125	1.47e-07	46.1
gyrB_F	GAM254Ai	100	8	0	0	16	23	532	539	131	16.4
gyrB_F	GAM254Ai	100	7	0	0	18	24	501	495	519	14.4
gyrB_F	GAM254Ai	100	7	0	0	14	20	2255	2261	519	14.4
gyrB_F	GAM210Bi	100	23	0	0	1	23	103	125	1.47e-07	46.1
gyrB_F	GAM210Bi	100	7	0	0	18	24	501	495	519	14.4
gyrB_F	GAM210Bi	100	7	0	0	14	20	2255	2261	519	14.4
gyrB_F	GAM103Bi	96.296	27	1	0	1	27	103	129	1.47e-07	46.1
gyrB_F	GAM103Bi	100	8	0	0	16	23	532	539	131	16.4
gyrB_F	GAM103Bi	100	7	0	0	18	24	501	495	519	14.4
gyrB_F	GAM103Bi	100	7	0	0	14	20	2255	2261	519	14.4
gyrB_F	F16	96.296	27	1	0	1	27	103	129	1.47e-07	46.1
gyrB_F	F16	100	8	0	0	16	23	532	539	131	16.4
gyrB_F	F16	100	7	0	0	18	24	501	495	519	14.4
gyrB_F	F16	100	7	0	0	13	19	652	658	519	14.4
gyrB_F	F16	100	7	0	0	14	20	2255	2261	519	14.4
gyrB_F	F16	96.296	27	1	0	1	27	103	129	1.47e-07	46.1
gyrB_F	F16	100	8	0	0	16	23	532	539	131	16.4
gyrB_F	F16	100	7	0	0	18	24	501	495	519	14.4
gyrB_F	F16	100	7	0	0	13	19	652	658	519	14.4
gyrB_F	F16	100	7	0	0	14	20	2255	2261	519	14.4
gyrB_F	CKIN74	100	23	0	0	1	23	103	125	1.47e-07	46.1
gyrB_F	CKIN74	100	8	0	0	16	23	532	539	131	16.4
gyrB_F	CKIN74	100	7	0	0	13	19	652	658	519	14.4
gyrB_F	CKIN74	100	7	0	0	14	20	2255	2261	519	14.4
gyrB_F	CKIN4	96.296	27	1	0	1	27	103	129	1.47e-07	46.1
gyrB_F	CKIN4	100	8	0	0	16	23	532	539	131	16.4
gyrB_F	CKIN4	100	7	0	0	8	14	107	101	519	14.4
gyrB_F	CKIN4	100	7	0	0	18	24	501	495	519	14.4
gyrB_F	CKIN4	100	7	0	0	13	19	652	658	519	14.4
gyrB_F	CKIN4	100	7	0	0	14	20	2255	2261	519	14.4
gyrB_F	CKIN109	100	23	0	0	1	23	103	125	1.47e-07	46.1
gyrB_F	CKIN109	100	8	0	0	16	23	532	539	131	16.4
gyrB_F	CKIN109	100	7	0	0	18	24	501	495	519	14.4
gyrB_F	CKIN109	100	7	0	0	14	20	2255	2261	519	14.4
gyrB_F	CKIN1	96.296	27	1	0	1	27	103	129	1.47e-07	46.1
gyrB_F	CKIN1	100	8	0	0	16	23	532	539	131	16.4
gyrB_F	CKIN1	100	7	0	0	8	14	107	101	519	14.4
gyrB_F	CKIN1	100	7	0	0	18	24	501	495	519	14.4
gyrB_F	CKIN1	100	7	0	0	13	19	652	658	519	14.4
gyrB_F	CKIN1	100	7	0	0	14	20	2255	2261	519	14.4
gyrB_F	KIN119	96.296	27	1	0	1	27	103	129	1.47e-07	46.1
gyrB_F	KIN119	100	7	0	0	8	14	107	101	519	14.4
gyrB_F	KIN119	100	7	0	0	18	24	501	495	519	14.4
gyrB_F	KIN119	100	7	0	0	13	19	652	658	519	14.4
gyrB_F	KIN119	100	7	0	0	14	20	2255	2261	519	14.4
# BLASTN 2.16.0+
# Query: gyrB_R
# Database: User specified sequence set (Input: extracted_gyrB_sequences.fasta)
# Fields: query id, subject id, % identity, alignment length, mismatches, gaps, q. start, q. end, s. start, s. end, evalue, bit score
# 2108 hits found
gyrB_R	SU1	100	27	0	0	1	27	2273	2247	6.03e-10	54
gyrB_R	SU1	100	8	0	0	1	8	2053	2046	131	16.4
gyrB_R	SU1	100	7	0	0	16	22	1103	1109	519	14.4
gyrB_R	SU1	100	7	0	0	13	19	122	116	519	14.4
gyrB_R	SU1	100	7	0	0	14	20	739	733	519	14.4
gyrB_R	SU1	100	7	0	0	18	24	1272	1266	519	14.4
gyrB_R	SU1	100	7	0	0	6	12	2278	2272	519	14.4
gyrB_R	SouthAfrica20	100	27	0	0	1	27	2273	2247	6.03e-10	54
gyrB_R	SouthAfrica20	100	8	0	0	16	23	1103	1110	131	16.4
gyrB_R	SouthAfrica20	100	8	0	0	14	21	193	186	131	16.4
gyrB_R	SouthAfrica20	100	7	0	0	13	19	122	116	519	14.4
gyrB_R	SouthAfrica20	100	7	0	0	14	20	739	733	519	14.4
gyrB_R	SouthAfrica20	100	7	0	0	18	24	1272	1266	519	14.4
gyrB_R	SouthAfrica20	100	7	0	0	6	12	2278	2272	519	14.4
gyrB_R	SNT49	100	27	0	0	1	27	2273	2247	6.03e-10	54
gyrB_R	SNT49	100	7	0	0	13	19	122	116	519	14.4
gyrB_R	SNT49	100	7	0	0	14	20	739	733	519	14.4
gyrB_R	SNT49	100	7	0	0	18	24	1272	1266	519	14.4
gyrB_R	SNT49	100	7	0	0	6	12	2278	2272	519	14.4
gyrB_R	SA303C	100	27	0	0	1	27	2273	2247	6.03e-10	54
gyrB_R	SA303C	100	8	0	0	16	23	1103	1110	131	16.4
gyrB_R	SA303C	100	8	0	0	14	21	193	186	131	16.4
gyrB_R	SA303C	100	7	0	0	13	19	122	116	519	14.4
gyrB_R	SA303C	100	7	0	0	14	20	739	733	519	14.4
gyrB_R	SA303C	100	7	0	0	18	24	1272	1266	519	14.4
gyrB_R	SA303C	100	7	0	0	6	12	2278	2272	519	14.4
gyrB_R	SA302C	100	27	0	0	1	27	2273	2247	6.03e-10	54
gyrB_R	SA302C	100	7	0	0	16	22	1103	1109	519	14.4
gyrB_R	SA302C	100	7	0	0	20	26	1546	1552	519	14.4
gyrB_R	SA302C	100	7	0	0	13	19	122	116	519	14.4
gyrB_R	SA302C	100	7	0	0	14	20	739	733	519	14.4
gyrB_R	SA302C	100	7	0	0	18	24	1272	1266	519	14.4
gyrB_R	SA302C	100	7	0	0	1	7	1789	1783	519	14.4
gyrB_R	SA302C	100	7	0	0	6	12	2278	2272	519	14.4
gyrB_R	SA302A	100	27	0	0	1	27	2273	2247	6.03e-10	54
gyrB_R	SA302A	100	7	0	0	16	22	1103	1109	519	14.4
gyrB_R	SA302A	100	7	0	0	20	26	1546	1552	519	14.4
gyrB_R	SA302A	100	7	0	0	13	19	122	116	519	14.4
gyrB_R	SA302A	100	7	0	0	14	20	739	733	519	14.4
gyrB_R	SA302A	100	7	0	0	18	24	1272	1266	519	14.4
gyrB_R	SA302A	100	7	0	0	1	7	1789	1783	519	14.4
gyrB_R	SA302A	100	7	0	0	6	12	2278	2272	519	14.4
gyrB_R	SA301C	100	27	0	0	1	27	2273	2247	6.03e-10	54
gyrB_R	SA301C	100	7	0	0	13	19	122	116	519	14.4
gyrB_R	SA301C	100	7	0	0	14	20	739	733	519	14.4
gyrB_R	SA301C	100	7	0	0	18	24	1272	1266	519	14.4
gyrB_R	SA301C	100	7	0	0	1	7	1789	1783	519	14.4
gyrB_R	SA301C	100	7	0	0	6	12	2278	2272	519	14.4
gyrB_R	SA301A	100	27	0	0	1	27	2273	2247	6.03e-10	54
gyrB_R	SA301A	100	7	0	0	13	19	122	116	519	14.4
gyrB_R	SA301A	100	7	0	0	14	20	739	733	519	14.4
gyrB_R	SA301A	100	7	0	0	18	24	1272	1266	519	14.4
gyrB_R	SA301A	100	7	0	0	1	7	1789	1783	519	14.4
gyrB_R	SA301A	100	7	0	0	6	12	2278	2272	519	14.4
gyrB_R	SA300C	100	27	0	0	1	27	2273	2247	6.03e-10	54
gyrB_R	SA300C	100	7	0	0	16	22	1103	1109	519	14.4
gyrB_R	SA300C	100	7	0	0	20	26	1546	1552	519	14.4
gyrB_R	SA300C	100	7	0	0	13	19	122	116	519	14.4
gyrB_R	SA300C	100	7	0	0	14	20	739	733	519	14.4
gyrB_R	SA300C	100	7	0	0	18	24	1272	1266	519	14.4
gyrB_R	SA300C	100	7	0	0	1	7	1789	1783	519	14.4
gyrB_R	SA300C	100	7	0	0	6	12	2278	2272	519	14.4
gyrB_R	SA300A	100	27	0	0	1	27	2273	2247	6.03e-10	54
gyrB_R	SA300A	100	7	0	0	16	22	1103	1109	519	14.4
gyrB_R	SA300A	100	7	0	0	20	26	1546	1552	519	14.4
gyrB_R	SA300A	100	7	0	0	13	19	122	116	519	14.4
gyrB_R	SA300A	100	7	0	0	14	20	739	733	519	14.4
gyrB_R	SA300A	100	7	0	0	18	24	1272	1266	519	14.4
gyrB_R	SA300A	100	7	0	0	1	7	1789	1783	519	14.4
gyrB_R	SA300A	100	7	0	0	6	12	2278	2272	519	14.4
gyrB_R	SA251C	100	27	0	0	1	27	2273	2247	6.03e-10	54
gyrB_R	SA251C	100	8	0	0	16	23	1103	1110	131	16.4
gyrB_R	SA251C	100	8	0	0	14	21	193	186	131	16.4
gyrB_R	SA251C	100	7	0	0	13	19	122	116	519	14.4
gyrB_R	SA251C	100	7	0	0	14	20	739	733	519	14.4
gyrB_R	SA251C	100	7	0	0	18	24	1272	1266	519	14.4
gyrB_R	SA251C	100	7	0	0	6	12	2278	2272	519	14.4
gyrB_R	SA251A	100	27	0	0	1	27	2273	2247	6.03e-10	54
gyrB_R	SA251A	100	8	0	0	16	23	1103	1110	131	16.4
gyrB_R	SA251A	100	8	0	0	14	21	193	186	131	16.4
gyrB_R	SA251A	100	7	0	0	13	19	122	116	519	14.4
gyrB_R	SA251A	100	7	0	0	14	20	739	733	519	14.4
gyrB_R	SA251A	100	7	0	0	18	24	1272	1266	519	14.4
gyrB_R	SA251A	100	7	0	0	6	12	2278	2272	519	14.4
gyrB_R	SA233C	100	27	0	0	1	27	2273	2247	6.03e-10	54
gyrB_R	SA233C	100	8	0	0	16	23	1103	1110	131	16.4
gyrB_R	SA233C	100	8	0	0	14	21	193	186	131	16.4
gyrB_R	SA233C	100	7	0	0	13	19	122	116	519	14.4
gyrB_R	SA233C	100	7	0	0	14	20	739	733	519	14.4
gyrB_R	SA233C	100	7	0	0	18	24	1272	1266	519	14.4
gyrB_R	SA233C	100	7	0	0	6	12	2278	2272	519	14.4
gyrB_R	SA233A	100	27	0	0	1	27	2273	2247	6.03e-10	54
gyrB_R	SA233A	100	8	0	0	16	23	1103	1110	131	16.4
gyrB_R	SA233A	100	8	0	0	14	21	193	186	131	16.4
gyrB_R	SA233A	100	7	0	0	13	19	122	116	519	14.4
gyrB_R	SA233A	100	7	0	0	14	20	739	733	519	14.4
gyrB_R	SA233A	100	7	0	0	18	24	1272	1266	519	14.4
gyrB_R	SA233A	100	7	0	0	6	12	2278	2272	519	14.4
gyrB_R	SA227C	100	27	0	0	1	27	2273	2247	6.03e-10	54
gyrB_R	SA227C	100	7	0	0	13	19	122	116	519	14.4
gyrB_R	SA227C	100	7	0	0	14	20	739	733	519	14.4
gyrB_R	SA227C	100	7	0	0	18	24	1272	1266	519	14.4
gyrB_R	SA227C	100	7	0	0	1	7	1789	1783	519	14.4
gyrB_R	SA227C	100	7	0	0	6	12	2278	2272	519	14.4
gyrB_R	SA227A	100	27	0	0	1	27	2273	2247	6.03e-10	54
gyrB_R	SA227A	100	7	0	0	13	19	122	116	519	14.4
gyrB_R	SA227A	100	7	0	0	14	20	739	733	519	14.4
gyrB_R	SA227A	100	7	0	0	18	24	1272	1266	519	14.4
gyrB_R	SA227A	100	7	0	0	1	7	1789	1783	519	14.4
gyrB_R	SA227A	100	7	0	0	6	12	2278	2272	519	14.4
gyrB_R	SA226A	100	27	0	0	1	27	2273	2247	6.03e-10	54
gyrB_R	SA226A	100	7	0	0	16	22	1103	1109	519	14.4
gyrB_R	SA226A	100	7	0	0	13	19	122	116	519	14.4
gyrB_R	SA226A	100	7	0	0	18	24	1272	1266	519	14.4
gyrB_R	SA226A	100	7	0	0	6	12	2278	2272	519	14.4
gyrB_R	SA224C	100	27	0	0	1	27	2273	2247	6.03e-10	54
gyrB_R	SA224C	100	8	0	0	16	23	1103	1110	131	16.4
gyrB_R	SA224C	100	7	0	0	13	19	122	116	519	14.4
gyrB_R	SA224C	100	7	0	0	14	20	739	733	519	14.4
gyrB_R	SA224C	100	7	0	0	18	24	1272	1266	519	14.4
gyrB_R	SA224C	100	7	0	0	6	12	2278	2272	519	14.4
gyrB_R	SA224A	100	27	0	0	1	27	2273	2247	6.03e-10	54
gyrB_R	SA224A	100	8	0	0	16	23	1103	1110	131	16.4
gyrB_R	SA224A	100	7	0	0	13	19	122	116	519	14.4
gyrB_R	SA224A	100	7	0	0	14	20	739	733	519	14.4
gyrB_R	SA224A	100	7	0	0	18	24	1272	1266	519	14.4
gyrB_R	SA224A	100	7	0	0	6	12	2278	2272	519	14.4
gyrB_R	SA222C	100	27	0	0	1	27	2273	2247	6.03e-10	54
gyrB_R	SA222C	100	7	0	0	13	19	122	116	519	14.4
gyrB_R	SA222C	100	7	0	0	14	20	739	733	519	14.4
gyrB_R	SA222C	100	7	0	0	18	24	1272	1266	519	14.4
gyrB_R	SA222C	100	7	0	0	6	12	2278	2272	519	14.4
gyrB_R	SA222A	100	27	0	0	1	27	2273	2247	6.03e-10	54
gyrB_R	SA222A	100	7	0	0	13	19	122	116	519	14.4
gyrB_R	SA222A	100	7	0	0	14	20	739	733	519	14.4
gyrB_R	SA222A	100	7	0	0	18	24	1272	1266	519	14.4
gyrB_R	SA222A	100	7	0	0	6	12	2278	2272	519	14.4
gyrB_R	SA221C	100	27	0	0	1	27	2273	2247	6.03e-10	54
gyrB_R	SA221C	100	7	0	0	13	19	122	116	519	14.4
gyrB_R	SA221C	100	7	0	0	14	20	739	733	519	14.4
gyrB_R	SA221C	100	7	0	0	18	24	1272	1266	519	14.4
gyrB_R	SA221C	100	7	0	0	6	12	2278	2272	519	14.4
gyrB_R	SA221C	100	27	0	0	1	27	2273	2247	6.03e-10	54
gyrB_R	SA221C	100	7	0	0	16	22	1103	1109	519	14.4
gyrB_R	SA221C	100	7	0	0	13	19	122	116	519	14.4
gyrB_R	SA221C	100	7	0	0	14	20	739	733	519	14.4
gyrB_R	SA221C	100	7	0	0	18	24	1272	1266	519	14.4
gyrB_R	SA221C	100	7	0	0	6	12	2278	2272	519	14.4
gyrB_R	SA221A	100	27	0	0	1	27	2273	2247	6.03e-10	54
gyrB_R	SA221A	100	7	0	0	16	22	1103	1109	519	14.4
gyrB_R	SA221A	100	7	0	0	13	19	122	116	519	14.4
gyrB_R	SA221A	100	7	0	0	14	20	739	733	519	14.4
gyrB_R	SA221A	100	7	0	0	18	24	1272	1266	519	14.4
gyrB_R	SA221A	100	7	0	0	6	12	2278	2272	519	14.4
gyrB_R	SA220C	100	27	0	0	1	27	2273	2247	6.03e-10	54
gyrB_R	SA220C	100	8	0	0	19	26	222	215	131	16.4
gyrB_R	SA220C	100	7	0	0	13	19	122	116	519	14.4
gyrB_R	SA220C	100	7	0	0	14	20	739	733	519	14.4
gyrB_R	SA220C	100	7	0	0	18	24	1272	1266	519	14.4
gyrB_R	SA220C	100	7	0	0	1	7	1789	1783	519	14.4
gyrB_R	SA220C	100	7	0	0	6	12	2278	2272	519	14.4
gyrB_R	SA220A	100	27	0	0	1	27	2273	2247	6.03e-10	54
gyrB_R	SA220A	100	8	0	0	19	26	222	215	131	16.4
gyrB_R	SA220A	100	7	0	0	13	19	122	116	519	14.4
gyrB_R	SA220A	100	7	0	0	14	20	739	733	519	14.4
gyrB_R	SA220A	100	7	0	0	18	24	1272	1266	519	14.4
gyrB_R	SA220A	100	7	0	0	1	7	1789	1783	519	14.4
gyrB_R	SA220A	100	7	0	0	6	12	2278	2272	519	14.4
gyrB_R	SA216C	100	27	0	0	1	27	2273	2247	6.03e-10	54
gyrB_R	SA216C	100	7	0	0	16	22	1103	1109	519	14.4
gyrB_R	SA216C	100	7	0	0	13	19	122	116	519	14.4
gyrB_R	SA216C	100	7	0	0	18	24	1272	1266	519	14.4
gyrB_R	SA216C	100	7	0	0	1	7	1789	1783	519	14.4
gyrB_R	SA216C	100	7	0	0	6	12	2278	2272	519	14.4
gyrB_R	SA216A	100	27	0	0	1	27	2273	2247	6.03e-10	54
gyrB_R	SA216A	100	7	0	0	16	22	1103	1109	519	14.4
gyrB_R	SA216A	100	7	0	0	13	19	122	116	519	14.4
gyrB_R	SA216A	100	7	0	0	18	24	1272	1266	519	14.4
gyrB_R	SA216A	100	7	0	0	1	7	1789	1783	519	14.4
gyrB_R	SA216A	100	7	0	0	6	12	2278	2272	519	14.4
gyrB_R	SA215C	100	27	0	0	1	27	2273	2247	6.03e-10	54
gyrB_R	SA215C	100	7	0	0	16	22	1103	1109	519	14.4
gyrB_R	SA215C	100	7	0	0	13	19	122	116	519	14.4
gyrB_R	SA215C	100	7	0	0	18	24	1272	1266	519	14.4
gyrB_R	SA215C	100	7	0	0	1	7	1789	1783	519	14.4
gyrB_R	SA215C	100	7	0	0	6	12	2278	2272	519	14.4
gyrB_R	SA214C	100	27	0	0	1	27	2273	2247	6.03e-10	54
gyrB_R	SA214C	100	7	0	0	16	22	1103	1109	519	14.4
gyrB_R	SA214C	100	7	0	0	13	19	122	116	519	14.4
gyrB_R	SA214C	100	7	0	0	18	24	1272	1266	519	14.4
gyrB_R	SA214C	100	7	0	0	1	7	1789	1783	519	14.4
gyrB_R	SA214C	100	7	0	0	6	12	2278	2272	519	14.4
gyrB_R	SA214A	100	27	0	0	1	27	2273	2247	6.03e-10	54
gyrB_R	SA214A	100	7	0	0	16	22	1103	1109	519	14.4
gyrB_R	SA214A	100	7	0	0	13	19	122	116	519	14.4
gyrB_R	SA214A	100	7	0	0	18	24	1272	1266	519	14.4
gyrB_R	SA214A	100	7	0	0	1	7	1789	1783	519	14.4
gyrB_R	SA214A	100	7	0	0	6	12	2278	2272	519	14.4
gyrB_R	SA210C	100	27	0	0	1	27	2273	2247	6.03e-10	54
gyrB_R	SA210C	100	7	0	0	16	22	1103	1109	519	14.4
gyrB_R	SA210C	100	7	0	0	20	26	1546	1552	519	14.4
gyrB_R	SA210C	100	7	0	0	13	19	122	116	519	14.4
gyrB_R	SA210C	100	7	0	0	14	20	739	733	519	14.4
gyrB_R	SA210C	100	7	0	0	18	24	1272	1266	519	14.4
gyrB_R	SA210C	100	7	0	0	1	7	1789	1783	519	14.4
gyrB_R	SA210C	100	7	0	0	6	12	2278	2272	519	14.4
gyrB_R	SA175C	100	27	0	0	1	27	2273	2247	6.03e-10	54
gyrB_R	SA175C	100	8	0	0	16	23	1103	1110	131	16.4
gyrB_R	SA175C	100	8	0	0	14	21	193	186	131	16.4
gyrB_R	SA175C	100	7	0	0	20	26	1546	1552	519	14.4
gyrB_R	SA175C	100	7	0	0	13	19	122	116	519	14.4
gyrB_R	SA175C	100	7	0	0	14	20	739	733	519	14.4
gyrB_R	SA175C	100	7	0	0	18	24	1272	1266	519	14.4
gyrB_R	SA175C	100	7	0	0	6	12	2278	2272	519	14.4
gyrB_R	SA175A	100	27	0	0	1	27	2273	2247	6.03e-10	54
gyrB_R	SA175A	100	8	0	0	16	23	1103	1110	131	16.4
gyrB_R	SA175A	100	8	0	0	14	21	193	186	131	16.4
gyrB_R	SA175A	100	7	0	0	20	26	1546	1552	519	14.4
gyrB_R	SA175A	100	7	0	0	13	19	122	116	519	14.4
gyrB_R	SA175A	100	7	0	0	14	20	739	733	519	14.4
gyrB_R	SA175A	100	7	0	0	18	24	1272	1266	519	14.4
gyrB_R	SA175A	100	7	0	0	6	12	2278	2272	519	14.4
gyrB_R	SA174A	100	27	0	0	1	27	2273	2247	6.03e-10	54
gyrB_R	SA174A	100	8	0	0	16	23	1103	1110	131	16.4
gyrB_R	SA174A	100	8	0	0	14	21	193	186	131	16.4
gyrB_R	SA174A	100	7	0	0	13	19	122	116	519	14.4
gyrB_R	SA174A	100	7	0	0	14	20	739	733	519	14.4
gyrB_R	SA174A	100	7	0	0	18	24	1272	1266	519	14.4
gyrB_R	SA174A	100	7	0	0	6	12	2278	2272	519	14.4
gyrB_R	SA173C	100	27	0	0	1	27	2273	2247	6.03e-10	54
gyrB_R	SA173C	100	8	0	0	19	26	222	215	131	16.4
gyrB_R	SA173C	100	7	0	0	13	19	122	116	519	14.4
gyrB_R	SA173C	100	7	0	0	14	20	739	733	519	14.4
gyrB_R	SA173C	100	7	0	0	18	24	1272	1266	519	14.4
gyrB_R	SA173C	100	7	0	0	6	12	2278	2272	519	14.4
gyrB_R	SA173A	100	27	0	0	1	27	2273	2247	6.03e-10	54
gyrB_R	SA173A	100	8	0	0	19	26	222	215	131	16.4
gyrB_R	SA173A	100	7	0	0	13	19	122	116	519	14.4
gyrB_R	SA173A	100	7	0	0	14	20	739	733	519	14.4
gyrB_R	SA173A	100	7	0	0	18	24	1272	1266	519	14.4
gyrB_R	SA173A	100	7	0	0	6	12	2278	2272	519	14.4
gyrB_R	SA173A	100	27	0	0	1	27	2273	2247	6.03e-10	54
gyrB_R	SA173A	100	8	0	0	19	26	222	215	131	16.4
gyrB_R	SA173A	100	7	0	0	13	19	122	116	519	14.4
gyrB_R	SA173A	100	7	0	0	14	20	739	733	519	14.4
gyrB_R	SA173A	100	7	0	0	18	24	1272	1266	519	14.4
gyrB_R	SA173A	100	7	0	0	6	12	2278	2272	519	14.4
gyrB_R	SA172C	100	27	0	0	1	27	2273	2247	6.03e-10	54
gyrB_R	SA172C	100	8	0	0	16	23	1103	1110	131	16.4
gyrB_R	SA172C	100	8	0	0	14	21	193	186	131	16.4
gyrB_R	SA172C	100	7	0	0	13	19	122	116	519	14.4
gyrB_R	SA172C	100	7	0	0	15	21	522	516	519	14.4
gyrB_R	SA172C	100	7	0	0	14	20	739	733	519	14.4
gyrB_R	SA172C	100	7	0	0	18	24	1272	1266	519	14.4
gyrB_R	SA172C	100	7	0	0	6	12	2278	2272	519	14.4
gyrB_R	SA172A	100	27	0	0	1	27	2273	2247	6.03e-10	54
gyrB_R	SA172A	100	7	0	0	16	22	1103	1109	519	14.4
gyrB_R	SA172A	100	7	0	0	13	19	122	116	519	14.4
gyrB_R	SA172A	100	7	0	0	14	20	739	733	519	14.4
gyrB_R	SA172A	100	7	0	0	18	24	1272	1266	519	14.4
gyrB_R	SA172A	100	7	0	0	19	25	2138	2132	519	14.4
gyrB_R	SA172A	100	7	0	0	6	12	2278	2272	519	14.4
gyrB_R	SA171C	100	27	0	0	1	27	2273	2247	6.03e-10	54
gyrB_R	SA171C	100	7	0	0	16	22	1103	1109	519	14.4
gyrB_R	SA171C	100	7	0	0	13	19	122	116	519	14.4
gyrB_R	SA171C	100	7	0	0	14	20	739	733	519	14.4
gyrB_R	SA171C	100	7	0	0	18	24	1272	1266	519	14.4
gyrB_R	SA171C	100	7	0	0	19	25	2138	2132	519	14.4
gyrB_R	SA171C	100	7	0	0	6	12	2278	2272	519	14.4
gyrB_R	SA171A	100	27	0	0	1	27	2273	2247	6.03e-10	54
gyrB_R	SA171A	100	7	0	0	16	22	1103	1109	519	14.4
gyrB_R	SA171A	100	7	0	0	13	19	122	116	519	14.4
gyrB_R	SA171A	100	7	0	0	14	20	739	733	519	14.4
gyrB_R	SA171A	100	7	0	0	18	24	1272	1266	519	14.4
gyrB_R	SA171A	100	7	0	0	19	25	2138	2132	519	14.4
gyrB_R	SA171A	100	7	0	0	6	12	2278	2272	519	14.4
gyrB_R	SA170C	100	27	0	0	1	27	2273	2247	6.03e-10	54
gyrB_R	SA170C	100	7	0	0	13	19	122	116	519	14.4
gyrB_R	SA170C	100	7	0	0	18	24	1272	1266	519	14.4
gyrB_R	SA170C	100	7	0	0	6	12	2278	2272	519	14.4
gyrB_R	SA170A	100	27	0	0	1	27	2273	2247	6.03e-10	54
gyrB_R	SA170A	100	7	0	0	13	19	122	116	519	14.4
gyrB_R	SA170A	100	7	0	0	18	24	1272	1266	519	14.4
gyrB_R	SA170A	100	7	0	0	6	12	2278	2272	519	14.4
gyrB_R	SA169C	100	27	0	0	1	27	2273	2247	6.03e-10	54
gyrB_R	SA169C	100	8	0	0	16	23	1103	1110	131	16.4
gyrB_R	SA169C	100	8	0	0	14	21	193	186	131	16.4
gyrB_R	SA169C	100	7	0	0	13	19	122	116	519	14.4
gyrB_R	SA169C	100	7	0	0	14	20	739	733	519	14.4
gyrB_R	SA169C	100	7	0	0	18	24	1272	1266	519	14.4
gyrB_R	SA169C	100	7	0	0	6	12	2278	2272	519	14.4
gyrB_R	SA169A	100	27	0	0	1	27	2273	2247	6.03e-10	54
gyrB_R	SA169A	100	8	0	0	16	23	1103	1110	131	16.4
gyrB_R	SA169A	100	8	0	0	14	21	193	186	131	16.4
gyrB_R	SA169A	100	7	0	0	13	19	122	116	519	14.4
gyrB_R	SA169A	100	7	0	0	14	20	739	733	519	14.4
gyrB_R	SA169A	100	7	0	0	18	24	1272	1266	519	14.4
gyrB_R	SA169A	100	7	0	0	6	12	2278	2272	519	14.4
gyrB_R	SA168C	100	27	0	0	1	27	2273	2247	6.03e-10	54
gyrB_R	SA168C	100	8	0	0	16	23	1103	1110	131	16.4
gyrB_R	SA168C	100	7	0	0	13	19	122	116	519	14.4
gyrB_R	SA168C	100	7	0	0	14	20	739	733	519	14.4
gyrB_R	SA168C	100	7	0	0	18	24	1272	1266	519	14.4
gyrB_R	SA168C	100	7	0	0	6	12	2278	2272	519	14.4
gyrB_R	SA168A	100	27	0	0	1	27	2273	2247	6.03e-10	54
gyrB_R	SA168A	100	8	0	0	16	23	1103	1110	131	16.4
gyrB_R	SA168A	100	7	0	0	13	19	122	116	519	14.4
gyrB_R	SA168A	100	7	0	0	14	20	739	733	519	14.4
gyrB_R	SA168A	100	7	0	0	18	24	1272	1266	519	14.4
gyrB_R	SA168A	100	7	0	0	6	12	2278	2272	519	14.4
gyrB_R	SA166A	100	27	0	0	1	27	2273	2247	6.03e-10	54
gyrB_R	SA166A	100	8	0	0	14	21	193	186	131	16.4
gyrB_R	SA166A	100	7	0	0	13	19	122	116	519	14.4
gyrB_R	SA166A	100	7	0	0	14	20	739	733	519	14.4
gyrB_R	SA166A	100	7	0	0	18	24	1272	1266	519	14.4
gyrB_R	SA166A	100	7	0	0	6	12	2278	2272	519	14.4
gyrB_R	SA165C	100	27	0	0	1	27	2273	2247	6.03e-10	54
gyrB_R	SA165C	100	8	0	0	16	23	1103	1110	131	16.4
gyrB_R	SA165C	100	7	0	0	13	19	122	116	519	14.4
gyrB_R	SA165C	100	7	0	0	14	20	739	733	519	14.4
gyrB_R	SA165C	100	7	0	0	18	24	1272	1266	519	14.4
gyrB_R	SA165C	100	7	0	0	6	12	2278	2272	519	14.4
gyrB_R	SA165A	100	27	0	0	1	27	2273	2247	6.03e-10	54
gyrB_R	SA165A	100	8	0	0	16	23	1103	1110	131	16.4
gyrB_R	SA165A	100	7	0	0	13	19	122	116	519	14.4
gyrB_R	SA165A	100	7	0	0	14	20	739	733	519	14.4
gyrB_R	SA165A	100	7	0	0	18	24	1272	1266	519	14.4
gyrB_R	SA165A	100	7	0	0	6	12	2278	2272	519	14.4
gyrB_R	SA164C	100	27	0	0	1	27	2273	2247	6.03e-10	54
gyrB_R	SA164C	100	8	0	0	16	23	1103	1110	131	16.4
gyrB_R	SA164C	100	7	0	0	13	19	122	116	519	14.4
gyrB_R	SA164C	100	7	0	0	14	20	739	733	519	14.4
gyrB_R	SA164C	100	7	0	0	18	24	1272	1266	519	14.4
gyrB_R	SA164C	100	7	0	0	6	12	2278	2272	519	14.4
gyrB_R	SA164A	100	27	0	0	1	27	2273	2247	6.03e-10	54
gyrB_R	SA164A	100	8	0	0	16	23	1103	1110	131	16.4
gyrB_R	SA164A	100	7	0	0	13	19	122	116	519	14.4
gyrB_R	SA164A	100	7	0	0	14	20	739	733	519	14.4
gyrB_R	SA164A	100	7	0	0	18	24	1272	1266	519	14.4
gyrB_R	SA164A	100	7	0	0	6	12	2278	2272	519	14.4
gyrB_R	SA163C	100	27	0	0	1	27	2273	2247	6.03e-10	54
gyrB_R	SA163C	100	7	0	0	16	22	1103	1109	519	14.4
gyrB_R	SA163C	100	7	0	0	20	26	1546	1552	519	14.4
gyrB_R	SA163C	100	7	0	0	13	19	122	116	519	14.4
gyrB_R	SA163C	100	7	0	0	14	20	739	733	519	14.4
gyrB_R	SA163C	100	7	0	0	18	24	1272	1266	519	14.4
gyrB_R	SA163C	100	7	0	0	1	7	1789	1783	519	14.4
gyrB_R	SA163C	100	7	0	0	6	12	2278	2272	519	14.4
gyrB_R	SA163A	100	27	0	0	1	27	2273	2247	6.03e-10	54
gyrB_R	SA163A	100	8	0	0	16	23	1103	1110	131	16.4
gyrB_R	SA163A	100	7	0	0	3	9	2130	2136	519	14.4
gyrB_R	SA163A	100	7	0	0	13	19	122	116	519	14.4
gyrB_R	SA163A	100	7	0	0	14	20	739	733	519	14.4
gyrB_R	SA163A	100	7	0	0	18	24	1272	1266	519	14.4
gyrB_R	SA163A	100	7	0	0	6	12	2278	2272	519	14.4
gyrB_R	SA162C	100	27	0	0	1	27	2273	2247	6.03e-10	54
gyrB_R	SA162C	100	7	0	0	13	19	122	116	519	14.4
gyrB_R	SA162C	100	7	0	0	14	20	739	733	519	14.4
gyrB_R	SA162C	100	7	0	0	18	24	1272	1266	519	14.4
gyrB_R	SA162C	100	7	0	0	1	7	1789	1783	519	14.4
gyrB_R	SA162C	100	7	0	0	6	12	2278	2272	519	14.4
gyrB_R	SA162A	100	27	0	0	1	27	2273	2247	6.03e-10	54
gyrB_R	SA162A	100	7	0	0	13	19	122	116	519	14.4
gyrB_R	SA162A	100	7	0	0	14	20	739	733	519	14.4
gyrB_R	SA162A	100	7	0	0	18	24	1272	1266	519	14.4
gyrB_R	SA162A	100	7	0	0	1	7	1789	1783	519	14.4
gyrB_R	SA162A	100	7	0	0	6	12	2278	2272	519	14.4
gyrB_R	SA161C	100	27	0	0	1	27	2273	2247	6.03e-10	54
gyrB_R	SA161C	100	7	0	0	16	22	1103	1109	519	14.4
gyrB_R	SA161C	100	7	0	0	13	19	122	116	519	14.4
gyrB_R	SA161C	100	7	0	0	14	20	739	733	519	14.4
gyrB_R	SA161C	100	7	0	0	18	24	1272	1266	519	14.4
gyrB_R	SA161C	100	7	0	0	1	7	1789	1783	519	14.4
gyrB_R	SA161C	100	7	0	0	6	12	2278	2272	519	14.4
gyrB_R	SA161A	100	27	0	0	1	27	2273	2247	6.03e-10	54
gyrB_R	SA161A	100	7	0	0	16	22	1103	1109	519	14.4
gyrB_R	SA161A	100	7	0	0	13	19	122	116	519	14.4
gyrB_R	SA161A	100	7	0	0	14	20	739	733	519	14.4
gyrB_R	SA161A	100	7	0	0	18	24	1272	1266	519	14.4
gyrB_R	SA161A	100	7	0	0	1	7	1789	1783	519	14.4
gyrB_R	SA161A	100	7	0	0	6	12	2278	2272	519	14.4
gyrB_R	SA158A	100	27	0	0	1	27	2273	2247	6.03e-10	54
gyrB_R	SA158A	100	7	0	0	16	22	1103	1109	519	14.4
gyrB_R	SA158A	100	7	0	0	20	26	1546	1552	519	14.4
gyrB_R	SA158A	100	7	0	0	13	19	122	116	519	14.4
gyrB_R	SA158A	100	7	0	0	14	20	739	733	519	14.4
gyrB_R	SA158A	100	7	0	0	18	24	1272	1266	519	14.4
gyrB_R	SA158A	100	7	0	0	1	7	1789	1783	519	14.4
gyrB_R	SA158A	100	7	0	0	6	12	2278	2272	519	14.4
gyrB_R	SA157A	100	27	0	0	1	27	2273	2247	6.03e-10	54
gyrB_R	SA157A	100	7	0	0	16	22	1103	1109	519	14.4
gyrB_R	SA157A	100	7	0	0	20	26	1546	1552	519	14.4
gyrB_R	SA157A	100	7	0	0	13	19	122	116	519	14.4
gyrB_R	SA157A	100	7	0	0	14	20	739	733	519	14.4
gyrB_R	SA157A	100	7	0	0	18	24	1272	1266	519	14.4
gyrB_R	SA157A	100	7	0	0	6	12	2278	2272	519	14.4
gyrB_R	SA156C	100	27	0	0	1	27	2273	2247	6.03e-10	54
gyrB_R	SA156C	100	7	0	0	13	19	122	116	519	14.4
gyrB_R	SA156C	100	7	0	0	18	24	1272	1266	519	14.4
gyrB_R	SA156C	100	7	0	0	6	12	2278	2272	519	14.4
gyrB_R	SA156A	100	27	0	0	1	27	2273	2247	6.03e-10	54
gyrB_R	SA156A	100	7	0	0	13	19	122	116	519	14.4
gyrB_R	SA156A	100	7	0	0	18	24	1272	1266	519	14.4
gyrB_R	SA156A	100	7	0	0	6	12	2278	2272	519	14.4
gyrB_R	SA146C	100	27	0	0	1	27	2273	2247	6.03e-10	54
gyrB_R	SA146C	100	7	0	0	16	22	1103	1109	519	14.4
gyrB_R	SA146C	100	7	0	0	13	19	122	116	519	14.4
gyrB_R	SA146C	100	7	0	0	18	24	1272	1266	519	14.4
gyrB_R	SA146C	100	7	0	0	1	7	1789	1783	519	14.4
gyrB_R	SA146C	100	7	0	0	6	12	2278	2272	519	14.4
gyrB_R	SA146A	100	27	0	0	1	27	2273	2247	6.03e-10	54
gyrB_R	SA146A	100	7	0	0	16	22	1103	1109	519	14.4
gyrB_R	SA146A	100	7	0	0	13	19	122	116	519	14.4
gyrB_R	SA146A	100	7	0	0	18	24	1272	1266	519	14.4
gyrB_R	SA146A	100	7	0	0	1	7	1789	1783	519	14.4
gyrB_R	SA146A	100	7	0	0	6	12	2278	2272	519	14.4
gyrB_R	SA144C	100	27	0	0	1	27	2273	2247	6.03e-10	54
gyrB_R	SA144C	100	8	0	0	16	23	1103	1110	131	16.4
gyrB_R	SA144C	100	8	0	0	14	21	193	186	131	16.4
gyrB_R	SA144C	100	7	0	0	13	19	122	116	519	14.4
gyrB_R	SA144C	100	7	0	0	14	20	739	733	519	14.4
gyrB_R	SA144C	100	7	0	0	18	24	1272	1266	519	14.4
gyrB_R	SA144C	100	7	0	0	6	12	2278	2272	519	14.4
gyrB_R	SA144A	100	27	0	0	1	27	2273	2247	6.03e-10	54
gyrB_R	SA144A	100	8	0	0	16	23	1103	1110	131	16.4
gyrB_R	SA144A	100	8	0	0	14	21	193	186	131	16.4
gyrB_R	SA144A	100	7	0	0	13	19	122	116	519	14.4
gyrB_R	SA144A	100	7	0	0	14	20	739	733	519	14.4
gyrB_R	SA144A	100	7	0	0	18	24	1272	1266	519	14.4
gyrB_R	SA144A	100	7	0	0	6	12	2278	2272	519	14.4
gyrB_R	SA47C	100	27	0	0	1	27	2273	2247	6.03e-10	54
gyrB_R	SA47C	100	8	0	0	16	23	1103	1110	131	16.4
gyrB_R	SA47C	100	8	0	0	14	21	193	186	131	16.4
gyrB_R	SA47C	100	7	0	0	13	19	122	116	519	14.4
gyrB_R	SA47C	100	7	0	0	14	20	739	733	519	14.4
gyrB_R	SA47C	100	7	0	0	18	24	1272	1266	519	14.4
gyrB_R	SA47C	100	7	0	0	6	12	2278	2272	519	14.4
gyrB_R	SA47A	100	27	0	0	1	27	2273	2247	6.03e-10	54
gyrB_R	SA47A	100	8	0	0	16	23	1103	1110	131	16.4
gyrB_R	SA47A	100	8	0	0	14	21	193	186	131	16.4
gyrB_R	SA47A	100	7	0	0	13	19	122	116	519	14.4
gyrB_R	SA47A	100	7	0	0	14	20	739	733	519	14.4
gyrB_R	SA47A	100	7	0	0	18	24	1272	1266	519	14.4
gyrB_R	SA47A	100	7	0	0	6	12	2278	2272	519	14.4
gyrB_R	SA46C	100	27	0	0	1	27	2273	2247	6.03e-10	54
gyrB_R	SA46C	100	8	0	0	16	23	1103	1110	131	16.4
gyrB_R	SA46C	100	8	0	0	14	21	193	186	131	16.4
gyrB_R	SA46C	100	7	0	0	13	19	122	116	519	14.4
gyrB_R	SA46C	100	7	0	0	14	20	739	733	519	14.4
gyrB_R	SA46C	100	7	0	0	18	24	1272	1266	519	14.4
gyrB_R	SA46C	100	7	0	0	6	12	2278	2272	519	14.4
gyrB_R	SA46C	100	27	0	0	1	27	2273	2247	6.03e-10	54
gyrB_R	SA46C	100	7	0	0	16	22	1103	1109	519	14.4
gyrB_R	SA46C	100	7	0	0	13	19	122	116	519	14.4
gyrB_R	SA46C	100	7	0	0	18	24	1272	1266	519	14.4
gyrB_R	SA46C	100	7	0	0	1	7	1789	1783	519	14.4
gyrB_R	SA46C	100	7	0	0	6	12	2278	2272	519	14.4
gyrB_R	SA46A	100	27	0	0	1	27	2273	2247	6.03e-10	54
gyrB_R	SA46A	100	7	0	0	16	22	1103	1109	519	14.4
gyrB_R	SA46A	100	7	0	0	13	19	122	116	519	14.4
[truncated: 1,649 more rows]

## Sheet: pbp1A_primer_id
# BLASTN 2.16.0+
# Query: pbp1A_F
# Database: User specified sequence set (Input: extracted_pbp1A_sequences.fasta)
# Fields: query id, subject id, % identity, alignment length, mismatches, gaps, q. start, q. end, s. start, s. end, evalue, bit score
# 3253 hits found
qseqid	sseqid	pident	length	mismatch	gaps	qstart	qend	sstart	send	evalue	bitscore
pbp1A_F	SU1	100	29	0	0	1	29	61	89	3.61e-11	58
pbp1A_F	SU1	100	8	0	0	18	25	1106	1113	123	16.4
pbp1A_F	SU1	100	8	0	0	17	24	502	495	123	16.4
pbp1A_F	SU1	100	8	0	0	17	24	763	756	123	16.4
pbp1A_F	SU1	100	8	0	0	18	25	1936	1929	123	16.4
pbp1A_F	SU1	100	7	0	0	8	14	120	126	485	14.4
pbp1A_F	SU1	100	7	0	0	16	22	1266	1272	485	14.4
pbp1A_F	SU1	100	7	0	0	1	7	1304	1310	485	14.4
pbp1A_F	SU1	100	7	0	0	19	25	1749	1755	485	14.4
pbp1A_F	SU1	100	7	0	0	17	23	1867	1873	485	14.4
pbp1A_F	SU1	100	7	0	0	8	14	1123	1117	485	14.4
pbp1A_F	SU1	100	7	0	0	13	19	1305	1299	485	14.4
pbp1A_F	SU1	100	7	0	0	9	15	1381	1375	485	14.4
pbp1A_F	SA302C	100	29	0	0	1	29	61	89	3.61e-11	58
pbp1A_F	SA302C	100	8	0	0	17	24	502	495	123	16.4
pbp1A_F	SA302C	100	8	0	0	17	24	763	756	123	16.4
pbp1A_F	SA302C	100	7	0	0	8	14	120	126	485	14.4
pbp1A_F	SA302C	100	7	0	0	16	22	536	542	485	14.4
pbp1A_F	SA302C	100	7	0	0	1	7	1292	1298	485	14.4
pbp1A_F	SA302C	100	7	0	0	17	23	1855	1861	485	14.4
pbp1A_F	SA302C	100	7	0	0	15	21	985	979	485	14.4
pbp1A_F	SA302C	100	7	0	0	8	14	1111	1105	485	14.4
pbp1A_F	SA302C	100	7	0	0	13	19	1293	1287	485	14.4
pbp1A_F	SA302C	100	7	0	0	9	15	1369	1363	485	14.4
pbp1A_F	SA302A	100	29	0	0	1	29	61	89	3.61e-11	58
pbp1A_F	SA302A	100	8	0	0	17	24	502	495	123	16.4
pbp1A_F	SA302A	100	8	0	0	17	24	763	756	123	16.4
pbp1A_F	SA302A	100	7	0	0	8	14	120	126	485	14.4
pbp1A_F	SA302A	100	7	0	0	16	22	536	542	485	14.4
pbp1A_F	SA302A	100	7	0	0	1	7	1292	1298	485	14.4
pbp1A_F	SA302A	100	7	0	0	17	23	1855	1861	485	14.4
pbp1A_F	SA302A	100	7	0	0	15	21	985	979	485	14.4
pbp1A_F	SA302A	100	7	0	0	8	14	1111	1105	485	14.4
pbp1A_F	SA302A	100	7	0	0	13	19	1293	1287	485	14.4
pbp1A_F	SA302A	100	7	0	0	9	15	1369	1363	485	14.4
pbp1A_F	SA252C	100	29	0	0	1	29	61	89	3.61e-11	58
pbp1A_F	SA252C	100	8	0	0	17	24	502	495	123	16.4
pbp1A_F	SA252C	100	8	0	0	17	24	763	756	123	16.4
pbp1A_F	SA252C	100	7	0	0	8	14	120	126	485	14.4
pbp1A_F	SA252C	100	7	0	0	16	22	536	542	485	14.4
pbp1A_F	SA252C	100	7	0	0	12	18	575	581	485	14.4
pbp1A_F	SA252C	100	7	0	0	1	7	1295	1301	485	14.4
pbp1A_F	SA252C	100	7	0	0	18	24	1630	1636	485	14.4
pbp1A_F	SA252C	100	7	0	0	19	25	1740	1746	485	14.4
pbp1A_F	SA252C	100	7	0	0	17	23	1858	1864	485	14.4
pbp1A_F	SA252C	100	7	0	0	13	19	1296	1290	485	14.4
pbp1A_F	SA252A	100	29	0	0	1	29	61	89	3.61e-11	58
pbp1A_F	SA252A	100	8	0	0	17	24	502	495	123	16.4
pbp1A_F	SA252A	100	8	0	0	17	24	763	756	123	16.4
pbp1A_F	SA252A	100	7	0	0	8	14	120	126	485	14.4
pbp1A_F	SA252A	100	7	0	0	16	22	536	542	485	14.4
pbp1A_F	SA252A	100	7	0	0	12	18	575	581	485	14.4
pbp1A_F	SA252A	100	7	0	0	1	7	1295	1301	485	14.4
pbp1A_F	SA252A	100	7	0	0	18	24	1630	1636	485	14.4
pbp1A_F	SA252A	100	7	0	0	19	25	1740	1746	485	14.4
pbp1A_F	SA252A	100	7	0	0	17	23	1858	1864	485	14.4
pbp1A_F	SA252A	100	7	0	0	13	19	1296	1290	485	14.4
pbp1A_F	SA227A	100	29	0	0	1	29	61	89	3.61e-11	58
pbp1A_F	SA227A	100	8	0	0	17	24	502	495	123	16.4
pbp1A_F	SA227A	100	8	0	0	17	24	763	756	123	16.4
pbp1A_F	SA227A	100	7	0	0	8	14	120	126	485	14.4
pbp1A_F	SA227A	100	7	0	0	1	7	1292	1298	485	14.4
pbp1A_F	SA227A	100	7	0	0	18	24	1627	1633	485	14.4
pbp1A_F	SA227A	100	7	0	0	19	25	1737	1743	485	14.4
pbp1A_F	SA227A	100	7	0	0	17	23	1858	1864	485	14.4
pbp1A_F	SA227A	100	7	0	0	22	28	610	604	485	14.4
pbp1A_F	SA227A	100	7	0	0	13	19	1293	1287	485	14.4
pbp1A_F	SA226A	100	29	0	0	1	29	61	89	3.61e-11	58
pbp1A_F	SA226A	100	8	0	0	17	24	502	495	123	16.4
pbp1A_F	SA226A	100	8	0	0	17	24	763	756	123	16.4
pbp1A_F	SA226A	100	7	0	0	8	14	120	126	485	14.4
pbp1A_F	SA226A	100	7	0	0	16	22	617	623	485	14.4
pbp1A_F	SA226A	100	7	0	0	1	7	1292	1298	485	14.4
pbp1A_F	SA226A	100	7	0	0	19	25	1737	1743	485	14.4
pbp1A_F	SA226A	100	7	0	0	17	23	1858	1864	485	14.4
pbp1A_F	SA226A	100	7	0	0	13	19	1293	1287	485	14.4
pbp1A_F	SA226A	100	7	0	0	9	15	1369	1363	485	14.4
pbp1A_F	SA224C	100	29	0	0	1	29	61	89	3.61e-11	58
pbp1A_F	SA224C	100	7	0	0	8	14	120	126	485	14.4
pbp1A_F	SA224A	100	29	0	0	1	29	61	89	3.61e-11	58
pbp1A_F	SA224A	100	8	0	0	17	24	502	495	123	16.4
pbp1A_F	SA224A	100	8	0	0	17	24	763	756	123	16.4
pbp1A_F	SA224A	100	7	0	0	8	14	120	126	485	14.4
pbp1A_F	SA224A	100	7	0	0	16	22	536	542	485	14.4
pbp1A_F	SA224A	100	7	0	0	12	18	575	581	485	14.4
pbp1A_F	SA224A	100	7	0	0	1	7	1295	1301	485	14.4
pbp1A_F	SA224A	100	7	0	0	18	24	1630	1636	485	14.4
pbp1A_F	SA224A	100	7	0	0	19	25	1740	1746	485	14.4
pbp1A_F	SA224A	100	7	0	0	17	23	1861	1867	485	14.4
pbp1A_F	SA224A	100	7	0	0	13	19	1296	1290	485	14.4
pbp1A_F	SA221C	100	29	0	0	1	29	61	89	3.61e-11	58
pbp1A_F	SA221C	100	8	0	0	17	24	502	495	123	16.4
pbp1A_F	SA221C	100	8	0	0	17	24	763	756	123	16.4
pbp1A_F	SA221C	100	7	0	0	8	14	120	126	485	14.4
pbp1A_F	SA221C	100	7	0	0	16	22	536	542	485	14.4
pbp1A_F	SA221C	100	7	0	0	10	16	775	781	485	14.4
pbp1A_F	SA221C	100	7	0	0	1	7	1292	1298	485	14.4
pbp1A_F	SA221C	100	7	0	0	19	25	1737	1743	485	14.4
pbp1A_F	SA221C	100	7	0	0	17	23	1858	1864	485	14.4
pbp1A_F	SA221C	100	7	0	0	9	15	1369	1363	485	14.4
pbp1A_F	SA221A	100	29	0	0	1	29	61	89	3.61e-11	58
pbp1A_F	SA221A	100	8	0	0	17	24	502	495	123	16.4
pbp1A_F	SA221A	100	8	0	0	17	24	763	756	123	16.4
pbp1A_F	SA221A	100	7	0	0	8	14	120	126	485	14.4
pbp1A_F	SA221A	100	7	0	0	16	22	536	542	485	14.4
pbp1A_F	SA221A	100	7	0	0	10	16	775	781	485	14.4
pbp1A_F	SA221A	100	7	0	0	1	7	1292	1298	485	14.4
pbp1A_F	SA221A	100	7	0	0	19	25	1737	1743	485	14.4
pbp1A_F	SA221A	100	7	0	0	17	23	1858	1864	485	14.4
pbp1A_F	SA221A	100	7	0	0	9	15	1369	1363	485	14.4
pbp1A_F	SA173C	100	29	0	0	1	29	61	89	3.61e-11	58
pbp1A_F	SA173C	100	8	0	0	9	16	774	781	123	16.4
pbp1A_F	SA173C	100	8	0	0	18	25	1094	1101	123	16.4
pbp1A_F	SA173C	100	8	0	0	17	24	502	495	123	16.4
pbp1A_F	SA173C	100	8	0	0	17	24	763	756	123	16.4
pbp1A_F	SA173C	100	7	0	0	8	14	120	126	485	14.4
pbp1A_F	SA173C	100	7	0	0	16	22	536	542	485	14.4
pbp1A_F	SA173C	100	7	0	0	16	22	1254	1260	485	14.4
pbp1A_F	SA173C	100	7	0	0	1	7	1292	1298	485	14.4
pbp1A_F	SA173C	100	7	0	0	19	25	1737	1743	485	14.4
pbp1A_F	SA173C	100	7	0	0	17	23	1855	1861	485	14.4
pbp1A_F	SA173C	100	7	0	0	9	15	1369	1363	485	14.4
pbp1A_F	SA173A	100	29	0	0	1	29	61	89	3.61e-11	58
pbp1A_F	SA173A	100	8	0	0	9	16	774	781	123	16.4
pbp1A_F	SA173A	100	8	0	0	18	25	1094	1101	123	16.4
pbp1A_F	SA173A	100	8	0	0	17	24	502	495	123	16.4
pbp1A_F	SA173A	100	8	0	0	17	24	763	756	123	16.4
pbp1A_F	SA173A	100	7	0	0	8	14	120	126	485	14.4
pbp1A_F	SA173A	100	7	0	0	16	22	536	542	485	14.4
pbp1A_F	SA173A	100	7	0	0	16	22	1254	1260	485	14.4
pbp1A_F	SA173A	100	7	0	0	1	7	1292	1298	485	14.4
pbp1A_F	SA173A	100	7	0	0	19	25	1737	1743	485	14.4
pbp1A_F	SA173A	100	7	0	0	17	23	1855	1861	485	14.4
pbp1A_F	SA173A	100	7	0	0	9	15	1369	1363	485	14.4
pbp1A_F	SA173A	100	29	0	0	1	29	61	89	3.61e-11	58
pbp1A_F	SA173A	100	8	0	0	9	16	774	781	123	16.4
pbp1A_F	SA173A	100	8	0	0	18	25	1094	1101	123	16.4
pbp1A_F	SA173A	100	8	0	0	17	24	502	495	123	16.4
pbp1A_F	SA173A	100	8	0	0	17	24	763	756	123	16.4
pbp1A_F	SA173A	100	7	0	0	8	14	120	126	485	14.4
pbp1A_F	SA173A	100	7	0	0	16	22	536	542	485	14.4
pbp1A_F	SA173A	100	7	0	0	16	22	1254	1260	485	14.4
pbp1A_F	SA173A	100	7	0	0	1	7	1292	1298	485	14.4
pbp1A_F	SA173A	100	7	0	0	19	25	1737	1743	485	14.4
pbp1A_F	SA173A	100	7	0	0	17	23	1855	1861	485	14.4
pbp1A_F	SA173A	100	7	0	0	9	15	1369	1363	485	14.4
pbp1A_F	SA172A	100	29	0	0	1	29	61	89	3.61e-11	58
pbp1A_F	SA172A	100	8	0	0	18	25	1097	1104	123	16.4
pbp1A_F	SA172A	100	8	0	0	17	24	502	495	123	16.4
pbp1A_F	SA172A	100	8	0	0	17	24	763	756	123	16.4
pbp1A_F	SA172A	100	7	0	0	8	14	120	126	485	14.4
pbp1A_F	SA172A	100	7	0	0	16	22	536	542	485	14.4
pbp1A_F	SA172A	100	7	0	0	16	22	617	623	485	14.4
pbp1A_F	SA172A	100	7	0	0	16	22	1257	1263	485	14.4
pbp1A_F	SA172A	100	7	0	0	1	7	1295	1301	485	14.4
pbp1A_F	SA172A	100	7	0	0	19	25	1740	1746	485	14.4
pbp1A_F	SA172A	100	7	0	0	17	23	1858	1864	485	14.4
pbp1A_F	SA172A	100	7	0	0	15	21	988	982	485	14.4
pbp1A_F	SA172A	100	7	0	0	8	14	1114	1108	485	14.4
pbp1A_F	SA172A	100	7	0	0	9	15	1372	1366	485	14.4
pbp1A_F	SA171C	100	29	0	0	1	29	61	89	3.61e-11	58
pbp1A_F	SA171C	100	8	0	0	18	25	1097	1104	123	16.4
pbp1A_F	SA171C	100	8	0	0	17	24	502	495	123	16.4
pbp1A_F	SA171C	100	8	0	0	17	24	763	756	123	16.4
pbp1A_F	SA171C	100	7	0	0	8	14	120	126	485	14.4
pbp1A_F	SA171C	100	7	0	0	16	22	536	542	485	14.4
pbp1A_F	SA171C	100	7	0	0	16	22	617	623	485	14.4
pbp1A_F	SA171C	100	7	0	0	16	22	1257	1263	485	14.4
pbp1A_F	SA171C	100	7	0	0	1	7	1295	1301	485	14.4
pbp1A_F	SA171C	100	7	0	0	19	25	1740	1746	485	14.4
pbp1A_F	SA171C	100	7	0	0	17	23	1858	1864	485	14.4
pbp1A_F	SA171C	100	7	0	0	15	21	988	982	485	14.4
pbp1A_F	SA171C	100	7	0	0	8	14	1114	1108	485	14.4
pbp1A_F	SA171C	100	7	0	0	9	15	1372	1366	485	14.4
pbp1A_F	SA171A	100	29	0	0	1	29	61	89	3.61e-11	58
pbp1A_F	SA171A	100	8	0	0	18	25	1097	1104	123	16.4
pbp1A_F	SA171A	100	8	0	0	17	24	502	495	123	16.4
pbp1A_F	SA171A	100	8	0	0	17	24	763	756	123	16.4
pbp1A_F	SA171A	100	7	0	0	8	14	120	126	485	14.4
pbp1A_F	SA171A	100	7	0	0	16	22	536	542	485	14.4
pbp1A_F	SA171A	100	7	0	0	16	22	617	623	485	14.4
pbp1A_F	SA171A	100	7	0	0	16	22	1257	1263	485	14.4
pbp1A_F	SA171A	100	7	0	0	1	7	1295	1301	485	14.4
pbp1A_F	SA171A	100	7	0	0	19	25	1740	1746	485	14.4
pbp1A_F	SA171A	100	7	0	0	17	23	1858	1864	485	14.4
pbp1A_F	SA171A	100	7	0	0	15	21	988	982	485	14.4
pbp1A_F	SA171A	100	7	0	0	8	14	1114	1108	485	14.4
pbp1A_F	SA171A	100	7	0	0	9	15	1372	1366	485	14.4
pbp1A_F	SA168C	100	29	0	0	1	29	61	89	3.61e-11	58
pbp1A_F	SA168C	100	8	0	0	17	24	502	495	123	16.4
pbp1A_F	SA168C	100	8	0	0	17	24	763	756	123	16.4
pbp1A_F	SA168C	100	7	0	0	8	14	120	126	485	14.4
pbp1A_F	SA168C	100	7	0	0	16	22	536	542	485	14.4
pbp1A_F	SA168C	100	7	0	0	12	18	575	581	485	14.4
pbp1A_F	SA168C	100	7	0	0	1	7	1295	1301	485	14.4
pbp1A_F	SA168C	100	7	0	0	18	24	1630	1636	485	14.4
pbp1A_F	SA168C	100	7	0	0	19	25	1740	1746	485	14.4
pbp1A_F	SA168C	100	7	0	0	17	23	1858	1864	485	14.4
pbp1A_F	SA168C	100	7	0	0	13	19	1296	1290	485	14.4
pbp1A_F	SA168A	100	29	0	0	1	29	61	89	3.61e-11	58
pbp1A_F	SA168A	100	8	0	0	17	24	502	495	123	16.4
pbp1A_F	SA168A	100	8	0	0	17	24	763	756	123	16.4
pbp1A_F	SA168A	100	7	0	0	8	14	120	126	485	14.4
pbp1A_F	SA168A	100	7	0	0	16	22	536	542	485	14.4
pbp1A_F	SA168A	100	7	0	0	12	18	575	581	485	14.4
pbp1A_F	SA168A	100	7	0	0	1	7	1295	1301	485	14.4
pbp1A_F	SA168A	100	7	0	0	18	24	1630	1636	485	14.4
pbp1A_F	SA168A	100	7	0	0	19	25	1740	1746	485	14.4
pbp1A_F	SA168A	100	7	0	0	17	23	1858	1864	485	14.4
pbp1A_F	SA168A	100	7	0	0	13	19	1296	1290	485	14.4
pbp1A_F	SA157C	100	29	0	0	1	29	61	89	3.61e-11	58
pbp1A_F	SA157C	100	8	0	0	17	24	502	495	123	16.4
pbp1A_F	SA157C	100	8	0	0	17	24	763	756	123	16.4
pbp1A_F	SA157C	100	7	0	0	8	14	120	126	485	14.4
pbp1A_F	SA157C	100	7	0	0	16	22	617	623	485	14.4
pbp1A_F	SA157C	100	7	0	0	1	7	1292	1298	485	14.4
pbp1A_F	SA157C	100	7	0	0	19	25	1737	1743	485	14.4
pbp1A_F	SA157C	100	7	0	0	17	23	1855	1861	485	14.4
pbp1A_F	SA157C	100	7	0	0	8	14	1111	1105	485	14.4
pbp1A_F	SA157C	100	7	0	0	13	19	1293	1287	485	14.4
pbp1A_F	SA157A	100	29	0	0	1	29	61	89	3.61e-11	58
pbp1A_F	SA157A	100	8	0	0	17	24	502	495	123	16.4
pbp1A_F	SA157A	100	8	0	0	17	24	763	756	123	16.4
pbp1A_F	SA157A	100	7	0	0	8	14	120	126	485	14.4
pbp1A_F	SA157A	100	7	0	0	16	22	617	623	485	14.4
pbp1A_F	SA157A	100	7	0	0	1	7	1292	1298	485	14.4
pbp1A_F	SA157A	100	7	0	0	19	25	1737	1743	485	14.4
pbp1A_F	SA157A	100	7	0	0	17	23	1858	1864	485	14.4
pbp1A_F	SA157A	100	7	0	0	8	14	1111	1105	485	14.4
pbp1A_F	SA157A	100	7	0	0	13	19	1293	1287	485	14.4
pbp1A_F	SA37C	100	29	0	0	1	29	61	89	3.61e-11	58
pbp1A_F	SA37C	100	8	0	0	17	24	502	495	123	16.4
pbp1A_F	SA37C	100	7	0	0	8	14	120	126	485	14.4
pbp1A_F	SA37C	100	7	0	0	16	22	536	542	485	14.4
pbp1A_F	SA37C	100	7	0	0	16	22	1254	1260	485	14.4
pbp1A_F	SA37C	100	7	0	0	19	25	1737	1743	485	14.4
pbp1A_F	SA37C	100	7	0	0	17	23	1855	1861	485	14.4
pbp1A_F	SA37C	100	7	0	0	15	21	985	979	485	14.4
pbp1A_F	SA37C	100	7	0	0	9	15	1369	1363	485	14.4
pbp1A_F	SA37A	100	29	0	0	1	29	61	89	3.61e-11	58
pbp1A_F	SA37A	100	8	0	0	17	24	502	495	123	16.4
pbp1A_F	SA37A	100	7	0	0	8	14	120	126	485	14.4
pbp1A_F	SA37A	100	7	0	0	16	22	536	542	485	14.4
pbp1A_F	SA37A	100	7	0	0	16	22	1254	1260	485	14.4
pbp1A_F	SA37A	100	7	0	0	19	25	1737	1743	485	14.4
pbp1A_F	SA37A	100	7	0	0	17	23	1855	1861	485	14.4
pbp1A_F	SA37A	100	7	0	0	15	21	985	979	485	14.4
pbp1A_F	SA37A	100	7	0	0	9	15	1369	1363	485	14.4
pbp1A_F	SA29C	100	29	0	0	1	29	61	89	3.61e-11	58
pbp1A_F	SA29C	100	8	0	0	17	24	502	495	123	16.4
pbp1A_F	SA29C	100	8	0	0	17	24	763	756	123	16.4
pbp1A_F	SA29C	100	7	0	0	8	14	120	126	485	14.4
pbp1A_F	SA29C	100	7	0	0	16	22	536	542	485	14.4
pbp1A_F	SA29C	100	7	0	0	12	18	575	581	485	14.4
pbp1A_F	SA29C	100	7	0	0	1	7	1295	1301	485	14.4
pbp1A_F	SA29C	100	7	0	0	19	25	1740	1746	485	14.4
pbp1A_F	SA29C	100	7	0	0	17	23	1858	1864	485	14.4
pbp1A_F	SA29C	100	7	0	0	13	19	1296	1290	485	14.4
pbp1A_F	NCTC13345	100	29	0	0	1	29	61	89	3.61e-11	58
pbp1A_F	NCTC13345	100	8	0	0	18	25	1094	1101	123	16.4
pbp1A_F	NCTC13345	100	8	0	0	17	24	502	495	123	16.4
pbp1A_F	NCTC13345	100	8	0	0	17	24	763	756	123	16.4
pbp1A_F	NCTC13345	100	8	0	0	18	25	1924	1917	123	16.4
pbp1A_F	NCTC13345	100	7	0	0	8	14	120	126	485	14.4
pbp1A_F	NCTC13345	100	7	0	0	16	22	617	623	485	14.4
pbp1A_F	NCTC13345	100	7	0	0	1	7	1292	1298	485	14.4
pbp1A_F	NCTC13345	100	7	0	0	19	25	1737	1743	485	14.4
pbp1A_F	NCTC13345	100	7	0	0	17	23	1855	1861	485	14.4
pbp1A_F	NCTC13345	100	7	0	0	15	21	985	979	485	14.4
pbp1A_F	NCTC13345	100	7	0	0	8	14	1111	1105	485	14.4
pbp1A_F	NCTC13345	100	7	0	0	13	19	1293	1287	485	14.4
pbp1A_F	NCTC13345	100	7	0	0	9	15	1369	1363	485	14.4
pbp1A_F	GAM264Ai	100	29	0	0	1	29	61	89	3.61e-11	58
pbp1A_F	GAM264Ai	100	8	0	0	17	24	502	495	123	16.4
pbp1A_F	GAM264Ai	100	8	0	0	17	24	763	756	123	16.4
pbp1A_F	GAM264Ai	100	7	0	0	8	14	120	126	485	14.4
pbp1A_F	GAM264Ai	100	7	0	0	1	7	1295	1301	485	14.4
pbp1A_F	GAM264Ai	100	7	0	0	18	24	1630	1636	485	14.4
pbp1A_F	GAM264Ai	100	7	0	0	19	25	1740	1746	485	14.4
pbp1A_F	GAM264Ai	100	7	0	0	17	23	1858	1864	485	14.4
pbp1A_F	GAM264Ai	100	7	0	0	22	28	610	604	485	14.4
pbp1A_F	GAM264Ai	100	7	0	0	13	19	1296	1290	485	14.4
pbp1A_F	GAM264Ai	100	7	0	0	9	15	1372	1366	485	14.4
pbp1A_F	GAM254Ai	100	29	0	0	1	29	61	89	3.61e-11	58
pbp1A_F	GAM254Ai	100	8	0	0	17	24	502	495	123	16.4
pbp1A_F	GAM254Ai	100	8	0	0	17	24	763	756	123	16.4
pbp1A_F	GAM254Ai	100	7	0	0	8	14	120	126	485	14.4
pbp1A_F	GAM254Ai	100	7	0	0	16	22	536	542	485	14.4
pbp1A_F	GAM254Ai	100	7	0	0	16	22	1254	1260	485	14.4
pbp1A_F	GAM254Ai	100	7	0	0	1	7	1292	1298	485	14.4
pbp1A_F	GAM254Ai	100	7	0	0	19	25	1737	1743	485	14.4
pbp1A_F	GAM254Ai	100	7	0	0	17	23	1855	1861	485	14.4
pbp1A_F	GAM254Ai	100	7	0	0	22	28	610	604	485	14.4
pbp1A_F	GAM254Ai	100	7	0	0	15	21	985	979	485	14.4
pbp1A_F	GAM254Ai	100	7	0	0	8	14	1111	1105	485	14.4
pbp1A_F	GAM254Ai	100	7	0	0	13	19	1293	1287	485	14.4
pbp1A_F	GAM121Aii	100	29	0	0	1	29	61	89	3.61e-11	58
pbp1A_F	GAM121Aii	100	8	0	0	17	24	502	495	123	16.4
pbp1A_F	GAM121Aii	100	8	0	0	17	24	763	756	123	16.4
pbp1A_F	GAM121Aii	100	7	0	0	8	14	120	126	485	14.4
pbp1A_F	GAM121Aii	100	7	0	0	16	22	617	623	485	14.4
pbp1A_F	GAM121Aii	100	7	0	0	1	7	1295	1301	485	14.4
pbp1A_F	GAM121Aii	100	7	0	0	18	24	1630	1636	485	14.4
pbp1A_F	GAM121Aii	100	7	0	0	19	25	1740	1746	485	14.4
pbp1A_F	GAM121Aii	100	7	0	0	17	23	1858	1864	485	14.4
pbp1A_F	GAM121Aii	100	7	0	0	13	19	1296	1290	485	14.4
pbp1A_F	GAM118Bi	100	29	0	0	1	29	61	89	3.61e-11	58
pbp1A_F	GAM118Bi	100	8	0	0	17	24	502	495	123	16.4
pbp1A_F	GAM118Bi	100	8	0	0	17	24	763	756	123	16.4
pbp1A_F	GAM118Bi	100	7	0	0	16	22	617	623	485	14.4
pbp1A_F	GAM118Bi	100	7	0	0	1	7	1292	1298	485	14.4
pbp1A_F	GAM118Bi	100	7	0	0	18	24	1627	1633	485	14.4
pbp1A_F	GAM118Bi	100	7	0	0	19	25	1737	1743	485	14.4
pbp1A_F	GAM118Bi	100	7	0	0	17	23	1855	1861	485	14.4
pbp1A_F	GAM118Bi	100	7	0	0	13	19	1293	1287	485	14.4
pbp1A_F	GAM118Bi	100	29	0	0	1	29	61	89	3.61e-11	58
pbp1A_F	GAM118Bi	100	8	0	0	17	24	502	495	123	16.4
pbp1A_F	GAM118Bi	100	8	0	0	17	24	763	756	123	16.4
pbp1A_F	GAM118Bi	100	7	0	0	16	22	617	623	485	14.4
pbp1A_F	GAM118Bi	100	7	0	0	1	7	1292	1298	485	14.4
pbp1A_F	GAM118Bi	100	7	0	0	18	24	1627	1633	485	14.4
pbp1A_F	GAM118Bi	100	7	0	0	19	25	1737	1743	485	14.4
pbp1A_F	GAM118Bi	100	7	0	0	17	23	1855	1861	485	14.4
pbp1A_F	GAM118Bi	100	7	0	0	13	19	1293	1287	485	14.4
pbp1A_F	GAM80Ai	100	29	0	0	1	29	61	89	3.61e-11	58
pbp1A_F	GAM80Ai	100	8	0	0	17	24	502	495	123	16.4
pbp1A_F	GAM80Ai	100	8	0	0	17	24	763	756	123	16.4
pbp1A_F	GAM80Ai	100	7	0	0	8	14	120	126	485	14.4
pbp1A_F	GAM80Ai	100	7	0	0	16	22	536	542	485	14.4
pbp1A_F	GAM80Ai	100	7	0	0	16	22	617	623	485	14.4
pbp1A_F	GAM80Ai	100	7	0	0	1	7	1295	1301	485	14.4
pbp1A_F	GAM80Ai	100	7	0	0	18	24	1630	1636	485	14.4
pbp1A_F	GAM80Ai	100	7	0	0	19	25	1740	1746	485	14.4
pbp1A_F	GAM80Ai	100	7	0	0	17	23	1861	1867	485	14.4
pbp1A_F	GAM80Ai	100	7	0	0	22	28	610	604	485	14.4
pbp1A_F	GAM80Ai	100	7	0	0	13	19	1296	1290	485	14.4
pbp1A_F	CC33C	100	29	0	0	1	29	61	89	3.61e-11	58
pbp1A_F	CC33C	100	8	0	0	17	24	502	495	123	16.4
pbp1A_F	CC33C	100	8	0	0	17	24	763	756	123	16.4
pbp1A_F	CC33C	100	7	0	0	8	14	120	126	485	14.4
pbp1A_F	CC33C	100	7	0	0	16	22	617	623	485	14.4
pbp1A_F	CC33C	100	7	0	0	10	16	775	781	485	14.4
pbp1A_F	CC33C	100	7	0	0	1	7	1292	1298	485	14.4
pbp1A_F	CC33C	100	7	0	0	19	25	1737	1743	485	14.4
pbp1A_F	CC33C	100	7	0	0	17	23	1855	1861	485	14.4
pbp1A_F	CC33C	100	7	0	0	13	19	1293	1287	485	14.4
pbp1A_F	V225d	100	29	0	0	1	29	61	89	3.61e-11	58
pbp1A_F	V225d	100	8	0	0	9	16	774	781	123	16.4
pbp1A_F	V225d	100	8	0	0	17	24	502	495	123	16.4
pbp1A_F	V225d	100	7	0	0	8	14	120	126	485	14.4
pbp1A_F	V225d	100	7	0	0	16	22	536	542	485	14.4
pbp1A_F	V225d	100	7	0	0	16	22	617	623	485	14.4
pbp1A_F	V225d	100	7	0	0	16	22	1254	1260	485	14.4
pbp1A_F	V225d	100	7	0	0	1	7	1292	1298	485	14.4
pbp1A_F	V225d	100	7	0	0	18	24	1627	1633	485	14.4
pbp1A_F	V225d	100	7	0	0	19	25	1737	1743	485	14.4
pbp1A_F	V225d	100	7	0	0	17	23	1855	1861	485	14.4
pbp1A_F	V225d	100	7	0	0	7	13	189	183	485	14.4
pbp1A_F	V225d	100	7	0	0	15	21	985	979	485	14.4
pbp1A_F	V225d	100	7	0	0	9	15	1369	1363	485	14.4
pbp1A_F	Tx30a	100	29	0	0	1	29	61	89	3.61e-11	58
pbp1A_F	Tx30a	100	8	0	0	9	16	774	781	123	16.4
pbp1A_F	Tx30a	100	8	0	0	17	24	502	495	123	16.4
pbp1A_F	Tx30a	100	8	0	0	17	24	763	756	123	16.4
pbp1A_F	Tx30a	100	7	0	0	8	14	120	126	485	14.4
pbp1A_F	Tx30a	100	7	0	0	16	22	536	542	485	14.4
pbp1A_F	Tx30a	100	7	0	0	16	22	1254	1260	485	14.4
pbp1A_F	Tx30a	100	7	0	0	19	25	1737	1743	485	14.4
pbp1A_F	Tx30a	100	7	0	0	17	23	1855	1861	485	14.4
pbp1A_F	Tx30a	100	7	0	0	9	15	1369	1363	485	14.4
pbp1A_F	Shi112	100	29	0	0	1	29	61	89	3.61e-11	58
pbp1A_F	Shi112	100	8	0	0	9	16	774	781	123	16.4
pbp1A_F	Shi112	100	8	0	0	17	24	502	495	123	16.4
pbp1A_F	Shi112	100	8	0	0	17	24	763	756	123	16.4
pbp1A_F	Shi112	100	7	0	0	8	14	120	126	485	14.4
pbp1A_F	Shi112	100	7	0	0	16	22	536	542	485	14.4
pbp1A_F	Shi112	100	7	0	0	16	22	1254	1260	485	14.4
pbp1A_F	Shi112	100	7	0	0	1	7	1292	1298	485	14.4
pbp1A_F	Shi112	100	7	0	0	18	24	1627	1633	485	14.4
pbp1A_F	Shi112	100	7	0	0	19	25	1737	1743	485	14.4
pbp1A_F	Shi112	100	7	0	0	17	23	1855	1861	485	14.4
pbp1A_F	Shi112	100	7	0	0	15	21	985	979	485	14.4
pbp1A_F	Shi112	100	7	0	0	13	19	1293	1287	485	14.4
pbp1A_F	Shi112	100	7	0	0	9	15	1369	1363	485	14.4
pbp1A_F	L7	100	29	0	0	1	29	61	89	3.61e-11	58
pbp1A_F	L7	100	8	0	0	17	24	502	495	123	16.4
pbp1A_F	L7	100	8	0	0	17	24	763	756	123	16.4
pbp1A_F	L7	100	7	0	0	8	14	120	126	485	14.4
pbp1A_F	L7	100	7	0	0	16	22	536	542	485	14.4
pbp1A_F	L7	100	7	0	0	16	22	617	623	485	14.4
pbp1A_F	L7	100	7	0	0	16	22	1254	1260	485	14.4
pbp1A_F	L7	100	7	0	0	1	7	1292	1298	485	14.4
pbp1A_F	L7	100	7	0	0	18	24	1627	1633	485	14.4
pbp1A_F	L7	100	7	0	0	19	25	1737	1743	485	14.4
pbp1A_F	L7	100	7	0	0	17	23	1858	1864	485	14.4
pbp1A_F	L7	100	7	0	0	9	15	1369	1363	485	14.4
pbp1A_F	India7	100	29	0	0	1	29	61	89	3.61e-11	58
pbp1A_F	India7	100	8	0	0	18	25	1094	1101	123	16.4
pbp1A_F	India7	100	8	0	0	17	24	502	495	123	16.4
pbp1A_F	India7	100	8	0	0	17	24	763	756	123	16.4
pbp1A_F	India7	100	7	0	0	8	14	120	126	485	14.4
pbp1A_F	India7	100	7	0	0	16	22	536	542	485	14.4
pbp1A_F	India7	100	7	0	0	16	22	1254	1260	485	14.4
pbp1A_F	India7	100	7	0	0	1	7	1292	1298	485	14.4
pbp1A_F	India7	100	7	0	0	18	24	1627	1633	485	14.4
pbp1A_F	India7	100	7	0	0	19	25	1737	1743	485	14.4
pbp1A_F	India7	100	7	0	0	17	23	1855	1861	485	14.4
pbp1A_F	India7	100	7	0	0	13	19	1293	1287	485	14.4
pbp1A_F	India7	100	7	0	0	9	15	1369	1363	485	14.4
pbp1A_F	HPAG1	100	29	0	0	1	29	61	89	3.61e-11	58
pbp1A_F	HPAG1	100	8	0	0	18	25	1094	1101	123	16.4
pbp1A_F	HPAG1	100	8	0	0	17	24	502	495	123	16.4
pbp1A_F	HPAG1	100	8	0	0	17	24	763	756	123	16.4
pbp1A_F	HPAG1	100	7	0	0	8	14	120	126	485	14.4
pbp1A_F	HPAG1	100	7	0	0	16	22	536	542	485	14.4
pbp1A_F	HPAG1	100	7	0	0	16	22	617	623	485	14.4
pbp1A_F	HPAG1	100	7	0	0	16	22	1254	1260	485	14.4
pbp1A_F	HPAG1	100	7	0	0	1	7	1292	1298	485	14.4
pbp1A_F	HPAG1	100	7	0	0	18	24	1627	1633	485	14.4
pbp1A_F	HPAG1	100	7	0	0	19	25	1737	1743	485	14.4
pbp1A_F	HPAG1	100	7	0	0	17	23	1855	1861	485	14.4
pbp1A_F	HPAG1	100	7	0	0	15	21	985	979	485	14.4
pbp1A_F	HPAG1	100	7	0	0	13	19	1293	1287	485	14.4
pbp1A_F	HPAG1	100	7	0	0	9	15	1369	1363	485	14.4
pbp1A_F	Hp26695	100	29	0	0	1	29	61	89	3.61e-11	58
pbp1A_F	Hp26695	100	8	0	0	18	25	1094	1101	123	16.4
pbp1A_F	Hp26695	100	8	0	0	17	24	502	495	123	16.4
pbp1A_F	Hp26695	100	7	0	0	8	14	120	126	485	14.4
pbp1A_F	Hp26695	100	7	0	0	16	22	536	542	485	14.4
pbp1A_F	Hp26695	100	7	0	0	16	22	1254	1260	485	14.4
pbp1A_F	Hp26695	100	7	0	0	1	7	1292	1298	485	14.4
pbp1A_F	Hp26695	100	7	0	0	18	24	1627	1633	485	14.4
pbp1A_F	Hp26695	100	7	0	0	19	25	1737	1743	485	14.4
pbp1A_F	Hp26695	100	7	0	0	17	23	1855	1861	485	14.4
pbp1A_F	Hp26695	100	7	0	0	8	14	1111	1105	485	14.4
pbp1A_F	Hp26695	100	7	0	0	13	19	1293	1287	485	14.4
pbp1A_F	Hp26695	100	7	0	0	9	15	1369	1363	485	14.4
pbp1A_F	G27	100	29	0	0	1	29	61	89	3.61e-11	58
pbp1A_F	G27	100	8	0	0	18	25	1097	1104	123	16.4
pbp1A_F	G27	100	8	0	0	17	24	502	495	123	16.4
pbp1A_F	G27	100	8	0	0	17	24	763	756	123	16.4
pbp1A_F	G27	100	7	0	0	8	14	120	126	485	14.4
pbp1A_F	G27	100	7	0	0	16	22	536	542	485	14.4
pbp1A_F	G27	100	7	0	0	16	22	617	623	485	14.4
pbp1A_F	G27	100	7	0	0	10	16	775	781	485	14.4
pbp1A_F	G27	100	7	0	0	16	22	1257	1263	485	14.4
pbp1A_F	G27	100	7	0	0	1	7	1295	1301	485	14.4
pbp1A_F	G27	100	7	0	0	18	24	1630	1636	485	14.4
pbp1A_F	G27	100	7	0	0	19	25	1740	1746	485	14.4
pbp1A_F	G27	100	7	0	0	17	23	1858	1864	485	14.4
pbp1A_F	G27	100	7	0	0	13	19	1296	1290	485	14.4
pbp1A_F	G27	100	7	0	0	9	15	1372	1366	485	14.4
pbp1A_F	GAM80Ai	100	29	0	0	1	29	61	89	3.61e-11	58
pbp1A_F	GAM80Ai	100	8	0	0	17	24	502	495	123	16.4
pbp1A_F	GAM80Ai	100	8	0	0	17	24	763	756	123	16.4
pbp1A_F	GAM80Ai	100	7	0	0	8	14	120	126	485	14.4
pbp1A_F	GAM80Ai	100	7	0	0	16	22	536	542	485	14.4
pbp1A_F	GAM80Ai	100	7	0	0	16	22	617	623	485	14.4
pbp1A_F	GAM80Ai	100	7	0	0	1	7	1295	1301	485	14.4
pbp1A_F	GAM80Ai	100	7	0	0	18	24	1630	1636	485	14.4
pbp1A_F	GAM80Ai	100	7	0	0	19	25	1740	1746	485	14.4
pbp1A_F	GAM80Ai	100	7	0	0	17	23	1861	1867	485	14.4
pbp1A_F	GAM80Ai	100	7	0	0	22	28	610	604	485	14.4
pbp1A_F	GAM80Ai	100	7	0	0	13	19	1296	1290	485	14.4
pbp1A_F	CC33C	100	29	0	0	1	29	61	89	3.61e-11	58
pbp1A_F	CC33C	100	8	0	0	17	24	502	495	123	16.4
pbp1A_F	CC33C	100	8	0	0	17	24	763	756	123	16.4
pbp1A_F	CC33C	100	7	0	0	8	14	120	126	485	14.4
pbp1A_F	CC33C	100	7	0	0	16	22	617	623	485	14.4
pbp1A_F	CC33C	100	7	0	0	10	16	775	781	485	14.4
pbp1A_F	CC33C	100	7	0	0	1	7	1292	1298	485	14.4
pbp1A_F	CC33C	100	7	0	0	19	25	1737	1743	485	14.4
pbp1A_F	CC33C	100	7	0	0	17	23	1855	1861	485	14.4
pbp1A_F	CC33C	100	7	0	0	13	19	1293	1287	485	14.4
pbp1A_F	V225d	100	29	0	0	1	29	61	89	3.61e-11	58
pbp1A_F	V225d	100	8	0	0	9	16	774	781	123	16.4
pbp1A_F	V225d	100	8	0	0	17	24	502	495	123	16.4
pbp1A_F	V225d	100	7	0	0	8	14	120	126	485	14.4
pbp1A_F	V225d	100	7	0	0	16	22	536	542	485	14.4
pbp1A_F	V225d	100	7	0	0	16	22	617	623	485	14.4
pbp1A_F	V225d	100	7	0	0	16	22	1254	1260	485	14.4
pbp1A_F	V225d	100	7	0	0	1	7	1292	1298	485	14.4
pbp1A_F	V225d	100	7	0	0	18	24	1627	1633	485	14.4
pbp1A_F	V225d	100	7	0	0	19	25	1737	1743	485	14.4
pbp1A_F	V225d	100	7	0	0	17	23	1855	1861	485	14.4
pbp1A_F	V225d	100	7	0	0	7	13	189	183	485	14.4
pbp1A_F	V225d	100	7	0	0	15	21	985	979	485	14.4
pbp1A_F	V225d	100	7	0	0	9	15	1369	1363	485	14.4
pbp1A_F	Shi112	100	29	0	0	1	29	61	89	3.61e-11	58
pbp1A_F	Shi112	100	8	0	0	9	16	774	781	123	16.4
pbp1A_F	Shi112	100	8	0	0	17	24	502	495	123	16.4
pbp1A_F	Shi112	100	8	0	0	17	24	763	756	123	16.4
pbp1A_F	Shi112	100	7	0	0	8	14	120	126	485	14.4
pbp1A_F	Shi112	100	7	0	0	16	22	536	542	485	14.4
pbp1A_F	Shi112	100	7	0	0	16	22	1254	1260	485	14.4
pbp1A_F	Shi112	100	7	0	0	1	7	1292	1298	485	14.4
pbp1A_F	Shi112	100	7	0	0	18	24	1627	1633	485	14.4
pbp1A_F	Shi112	100	7	0	0	19	25	1737	1743	485	14.4
pbp1A_F	Shi112	100	7	0	0	17	23	1855	1861	485	14.4
pbp1A_F	Shi112	100	7	0	0	15	21	985	979	485	14.4
pbp1A_F	Shi112	100	7	0	0	13	19	1293	1287	485	14.4
pbp1A_F	Shi112	100	7	0	0	9	15	1369	1363	485	14.4
pbp1A_F	L7	100	29	0	0	1	29	61	89	3.61e-11	58
pbp1A_F	L7	100	8	0	0	17	24	502	495	123	16.4
pbp1A_F	L7	100	8	0	0	17	24	763	756	123	16.4
pbp1A_F	L7	100	7	0	0	8	14	120	126	485	14.4
pbp1A_F	L7	100	7	0	0	16	22	536	542	485	14.4
pbp1A_F	L7	100	7	0	0	16	22	617	623	485	14.4
pbp1A_F	L7	100	7	0	0	16	22	1254	1260	485	14.4
pbp1A_F	L7	100	7	0	0	1	7	1292	1298	485	14.4
pbp1A_F	L7	100	7	0	0	18	24	1627	1633	485	14.4
pbp1A_F	L7	100	7	0	0	19	25	1737	1743	485	14.4
pbp1A_F	L7	100	7	0	0	17	23	1858	1864	485	14.4
pbp1A_F	L7	100	7	0	0	9	15	1369	1363	485	14.4
pbp1A_F	India7	100	29	0	0	1	29	61	89	3.61e-11	58
pbp1A_F	India7	100	8	0	0	18	25	1094	1101	123	16.4
pbp1A_F	India7	100	8	0	0	17	24	502	495	123	16.4
pbp1A_F	India7	100	8	0	0	17	24	763	756	123	16.4
pbp1A_F	India7	100	7	0	0	8	14	120	126	485	14.4
pbp1A_F	India7	100	7	0	0	16	22	536	542	485	14.4
pbp1A_F	India7	100	7	0	0	16	22	1254	1260	485	14.4
pbp1A_F	India7	100	7	0	0	1	7	1292	1298	485	14.4
pbp1A_F	India7	100	7	0	0	18	24	1627	1633	485	14.4
pbp1A_F	India7	100	7	0	0	19	25	1737	1743	485	14.4
pbp1A_F	India7	100	7	0	0	17	23	1855	1861	485	14.4
pbp1A_F	India7	100	7	0	0	13	19	1293	1287	485	14.4
pbp1A_F	India7	100	7	0	0	9	15	1369	1363	485	14.4
pbp1A_F	HPAG1	100	29	0	0	1	29	61	89	3.61e-11	58
pbp1A_F	HPAG1	100	8	0	0	18	25	1094	1101	123	16.4
pbp1A_F	HPAG1	100	8	0	0	17	24	502	495	123	16.4
pbp1A_F	HPAG1	100	8	0	0	17	24	763	756	123	16.4
pbp1A_F	HPAG1	100	7	0	0	8	14	120	126	485	14.4
pbp1A_F	HPAG1	100	7	0	0	16	22	536	542	485	14.4
pbp1A_F	HPAG1	100	7	0	0	16	22	617	623	485	14.4
pbp1A_F	HPAG1	100	7	0	0	16	22	1254	1260	485	14.4
pbp1A_F	HPAG1	100	7	0	0	1	7	1292	1298	485	14.4
pbp1A_F	HPAG1	100	7	0	0	18	24	1627	1633	485	14.4
pbp1A_F	HPAG1	100	7	0	0	19	25	1737	1743	485	14.4
pbp1A_F	HPAG1	100	7	0	0	17	23	1855	1861	485	14.4
pbp1A_F	HPAG1	100	7	0	0	15	21	985	979	485	14.4
pbp1A_F	HPAG1	100	7	0	0	13	19	1293	1287	485	14.4
pbp1A_F	HPAG1	100	7	0	0	9	15	1369	1363	485	14.4
pbp1A_F	G27	100	29	0	0	1	29	61	89	3.61e-11	58
pbp1A_F	G27	100	8	0	0	18	25	1097	1104	123	16.4
pbp1A_F	G27	100	8	0	0	17	24	502	495	123	16.4
pbp1A_F	G27	100	8	0	0	17	24	763	756	123	16.4
pbp1A_F	G27	100	7	0	0	8	14	120	126	485	14.4
pbp1A_F	G27	100	7	0	0	16	22	536	542	485	14.4
pbp1A_F	G27	100	7	0	0	16	22	617	623	485	14.4
pbp1A_F	G27	100	7	0	0	10	16	775	781	485	14.4
pbp1A_F	G27	100	7	0	0	16	22	1257	1263	485	14.4
pbp1A_F	G27	100	7	0	0	1	7	1295	1301	485	14.4
pbp1A_F	G27	100	7	0	0	18	24	1630	1636	485	14.4
pbp1A_F	G27	100	7	0	0	19	25	1740	1746	485	14.4
pbp1A_F	G27	100	7	0	0	17	23	1858	1864	485	14.4
pbp1A_F	G27	100	7	0	0	13	19	1296	1290	485	14.4
pbp1A_F	G27	100	7	0	0	9	15	1372	1366	485	14.4
pbp1A_F	KE91	100	29	0	0	1	29	61	89	3.61e-11	58
pbp1A_F	KE91	100	8	0	0	17	24	502	495	123	16.4
pbp1A_F	KE91	100	8	0	0	17	24	763	756	123	16.4
pbp1A_F	KE91	100	7	0	0	8	14	120	126	485	14.4
pbp1A_F	KE91	100	7	0	0	16	22	536	542	485	14.4
pbp1A_F	KE91	100	7	0	0	10	16	775	781	485	14.4
pbp1A_F	KE91	100	7	0	0	1	7	1295	1301	485	14.4
pbp1A_F	KE91	100	7	0	0	19	25	1740	1746	485	14.4
pbp1A_F	KE91	100	7	0	0	17	23	1858	1864	485	14.4
pbp1A_F	KE91	100	7	0	0	13	19	1296	1290	485	14.4
pbp1A_F	KE78	100	29	0	0	1	29	61	89	3.61e-11	58
pbp1A_F	KE78	100	8	0	0	18	25	1094	1101	123	16.4
pbp1A_F	KE78	100	8	0	0	17	24	502	495	123	16.4
pbp1A_F	KE78	100	8	0	0	17	24	763	756	123	16.4
pbp1A_F	KE78	100	7	0	0	8	14	120	126	485	14.4
pbp1A_F	KE78	100	7	0	0	16	22	536	542	485	14.4
pbp1A_F	KE78	100	7	0	0	16	22	617	623	485	14.4
pbp1A_F	KE78	100	7	0	0	16	22	1254	1260	485	14.4
pbp1A_F	KE78	100	7	0	0	1	7	1292	1298	485	14.4
pbp1A_F	KE78	100	7	0	0	19	25	1737	1743	485	14.4
pbp1A_F	KE78	100	7	0	0	17	23	1855	1861	485	14.4
pbp1A_F	KE78	100	7	0	0	15	21	985	979	485	14.4
pbp1A_F	KE78	100	7	0	0	8	14	1111	1105	485	14.4
pbp1A_F	KE78	100	7	0	0	13	19	1293	1287	485	14.4
pbp1A_F	KE78	100	7	0	0	9	15	1369	1363	485	14.4
pbp1A_F	KE76	100	29	0	0	1	29	61	89	3.61e-11	58
pbp1A_F	KE76	100	8	0	0	17	24	502	495	123	16.4
pbp1A_F	KE76	100	7	0	0	8	14	120	126	485	14.4
pbp1A_F	KE76	100	7	0	0	16	22	1257	1263	485	14.4
pbp1A_F	KE76	100	7	0	0	1	7	1295	1301	485	14.4
pbp1A_F	KE76	100	7	0	0	19	25	1740	1746	485	14.4
pbp1A_F	KE76	100	7	0	0	17	23	1858	1864	485	14.4
pbp1A_F	KE76	100	7	0	0	22	28	610	604	485	14.4
pbp1A_F	KE76	100	7	0	0	13	19	1296	1290	485	14.4
pbp1A_F	KE76	100	7	0	0	9	15	1372	1366	485	14.4
pbp1A_F	KE74	100	29	0	0	1	29	61	89	3.61e-11	58
pbp1A_F	KE74	100	8	0	0	17	24	502	495	123	16.4
pbp1A_F	KE74	100	8	0	0	17	24	763	756	123	16.4
pbp1A_F	KE74	100	7	0	0	8	14	120	126	485	14.4
pbp1A_F	KE74	100	7	0	0	16	22	1254	1260	485	14.4
pbp1A_F	KE74	100	7	0	0	19	25	1737	1743	485	14.4
pbp1A_F	KE74	100	7	0	0	17	23	1855	1861	485	14.4
pbp1A_F	KE74	100	7	0	0	15	21	985	979	485	14.4
pbp1A_F	KE74	100	7	0	0	9	15	1369	1363	485	14.4
pbp1A_F	KE69	100	29	0	0	1	29	61	89	3.61e-11	58
pbp1A_F	KE69	100	8	0	0	18	25	1094	1101	123	16.4
pbp1A_F	KE69	100	8	0	0	17	24	502	495	123	16.4
pbp1A_F	KE69	100	8	0	0	17	24	763	756	123	16.4
pbp1A_F	KE69	100	7	0	0	8	14	120	126	485	14.4
pbp1A_F	KE69	100	7	0	0	9	15	132	138	485	14.4
pbp1A_F	KE69	100	7	0	0	16	22	536	542	485	14.4
pbp1A_F	KE69	100	7	0	0	16	22	1254	1260	485	14.4
pbp1A_F	KE69	100	7	0	0	1	7	1292	1298	485	14.4
pbp1A_F	KE69	100	7	0	0	19	25	1737	1743	485	14.4
pbp1A_F	KE69	100	7	0	0	17	23	1858	1864	485	14.4
pbp1A_F	KE69	100	7	0	0	13	19	1293	1287	485	14.4
pbp1A_F	KE69	100	7	0	0	9	15	1369	1363	485	14.4
pbp1A_F	KE61	100	29	0	0	1	29	61	89	3.61e-11	58
pbp1A_F	KE61	100	8	0	0	18	25	1094	1101	123	16.4
pbp1A_F	KE61	100	8	0	0	17	24	502	495	123	16.4
pbp1A_F	KE61	100	8	0	0	17	24	763	756	123	16.4
pbp1A_F	KE61	100	7	0	0	9	15	102	108	485	14.4
pbp1A_F	KE61	100	7	0	0	8	14	120	126	485	14.4
pbp1A_F	KE61	100	7	0	0	16	22	1254	1260	485	14.4
pbp1A_F	KE61	100	7	0	0	1	7	1292	1298	485	14.4
pbp1A_F	KE61	100	7	0	0	19	25	1737	1743	485	14.4
pbp1A_F	KE61	100	7	0	0	17	23	1855	1861	485	14.4
pbp1A_F	KE61	100	7	0	0	15	21	985	979	485	14.4
pbp1A_F	KE61	100	7	0	0	8	14	1111	1105	485	14.4
pbp1A_F	KE61	100	7	0	0	13	19	1293	1287	485	14.4
pbp1A_F	KE61	100	7	0	0	9	15	1369	1363	485	14.4
pbp1A_F	KE54	100	29	0	0	1	29	61	89	3.61e-11	58
pbp1A_F	KE54	100	8	0	0	17	24	502	495	123	16.4
pbp1A_F	KE54	100	7	0	0	8	14	120	126	485	14.4
pbp1A_F	KE54	100	7	0	0	16	22	1257	1263	485	14.4
pbp1A_F	KE54	100	7	0	0	1	7	1295	1301	485	14.4
pbp1A_F	KE54	100	7	0	0	19	25	1740	1746	485	14.4
pbp1A_F	KE54	100	7	0	0	17	23	1858	1864	485	14.4
pbp1A_F	KE54	100	7	0	0	22	28	610	604	485	14.4
pbp1A_F	KE54	100	7	0	0	15	21	988	982	485	14.4
pbp1A_F	KE54	100	7	0	0	13	19	1296	1290	485	14.4
pbp1A_F	KE54	100	7	0	0	9	15	1372	1366	485	14.4
pbp1A_F	KE47	100	29	0	0	1	29	61	89	3.61e-11	58
pbp1A_F	KE47	100	8	0	0	18	25	1106	1113	123	16.4
pbp1A_F	KE47	100	8	0	0	17	24	502	495	123	16.4
pbp1A_F	KE47	100	7	0	0	8	14	120	126	485	14.4
pbp1A_F	KE47	100	7	0	0	16	22	1266	1272	485	14.4
pbp1A_F	KE47	100	7	0	0	1	7	1304	1310	485	14.4
pbp1A_F	KE47	100	7	0	0	18	24	1639	1645	485	14.4
pbp1A_F	KE47	100	7	0	0	19	25	1749	1755	485	14.4
pbp1A_F	KE47	100	7	0	0	17	23	1870	1876	485	14.4
pbp1A_F	KE47	100	7	0	0	13	19	465	459	485	14.4
pbp1A_F	KE47	100	7	0	0	8	14	1123	1117	485	14.4
pbp1A_F	KE47	100	7	0	0	13	19	1305	1299	485	14.4
pbp1A_F	KE47	100	7	0	0	9	15	1381	1375	485	14.4
pbp1A_F	KE43	100	29	0	0	1	29	61	89	3.61e-11	58
pbp1A_F	KE43	100	8	0	0	18	25	1094	1101	123	16.4
pbp1A_F	KE43	100	8	0	0	17	24	502	495	123	16.4
pbp1A_F	KE43	100	7	0	0	8	14	120	126	485	14.4
pbp1A_F	KE43	100	7	0	0	16	22	617	623	485	14.4
pbp1A_F	KE43	100	7	0	0	16	22	1254	1260	485	14.4
pbp1A_F	KE43	100	7	0	0	1	7	1292	1298	485	14.4
pbp1A_F	KE43	100	7	0	0	19	25	1737	1743	485	14.4
pbp1A_F	KE43	100	7	0	0	17	23	1855	1861	485	14.4
pbp1A_F	KE43	100	7	0	0	15	21	985	979	485	14.4
pbp1A_F	KE43	100	7	0	0	8	14	1111	1105	485	14.4
pbp1A_F	KE43	100	7	0	0	13	19	1293	1287	485	14.4
pbp1A_F	KE43	100	7	0	0	9	15	1369	1363	485	14.4
pbp1A_F	KE22	100	29	0	0	1	29	61	89	3.61e-11	58
pbp1A_F	KE22	100	8	0	0	17	24	502	495	123	16.4
pbp1A_F	KE22	100	8	0	0	17	24	763	756	123	16.4
pbp1A_F	KE22	100	7	0	0	8	14	120	126	485	14.4
pbp1A_F	KE22	100	7	0	0	10	16	775	781	485	14.4
pbp1A_F	KE22	100	7	0	0	1	7	1292	1298	485	14.4
pbp1A_F	KE22	100	7	0	0	19	25	1737	1743	485	14.4
pbp1A_F	KE22	100	7	0	0	17	23	1855	1861	485	14.4
pbp1A_F	KE22	100	7	0	0	13	19	1293	1287	485	14.4
pbp1A_F	KE7	100	29	0	0	1	29	61	89	3.61e-11	58
pbp1A_F	KE7	100	8	0	0	18	25	1094	1101	123	16.4
pbp1A_F	KE7	100	8	0	0	17	24	502	495	123	16.4
pbp1A_F	KE7	100	8	0	0	17	24	763	756	123	16.4
pbp1A_F	KE7	100	7	0	0	9	15	102	108	485	14.4
pbp1A_F	KE7	100	7	0	0	8	14	120	126	485	14.4
pbp1A_F	KE7	100	7	0	0	16	22	1254	1260	485	14.4
pbp1A_F	KE7	100	7	0	0	1	7	1292	1298	485	14.4
pbp1A_F	KE7	100	7	0	0	19	25	1737	1743	485	14.4
pbp1A_F	KE7	100	7	0	0	17	23	1855	1861	485	14.4
pbp1A_F	KE7	100	7	0	0	15	21	985	979	485	14.4
pbp1A_F	KE7	100	7	0	0	8	14	1111	1105	485	14.4
pbp1A_F	KE7	100	7	0	0	13	19	1293	1287	485	14.4
pbp1A_F	KE7	100	7	0	0	9	15	1369	1363	485	14.4
pbp1A_F	KE19	100	29	0	0	1	29	61	89	3.61e-11	58
pbp1A_F	KE19	100	8	0	0	17	24	502	495	123	16.4
pbp1A_F	KE19	100	8	0	0	17	24	763	756	123	16.4
pbp1A_F	KE19	100	7	0	0	8	14	120	126	485	14.4
pbp1A_F	KE19	100	7	0	0	10	16	775	781	485	14.4
pbp1A_F	KE19	100	7	0	0	1	7	1295	1301	485	14.4
pbp1A_F	KE19	100	7	0	0	19	25	1740	1746	485	14.4
pbp1A_F	KE19	100	7	0	0	17	23	1858	1864	485	14.4
pbp1A_F	KE19	100	7	0	0	13	19	465	459	485	14.4
pbp1A_F	KE19	100	7	0	0	15	21	988	982	485	14.4
pbp1A_F	KE19	100	7	0	0	13	19	1296	1290	485	14.4
pbp1A_F	KE9	100	29	0	0	1	29	61	89	3.61e-11	58
pbp1A_F	KE9	100	8	0	0	18	25	1094	1101	123	16.4
pbp1A_F	KE9	100	8	0	0	17	24	502	495	123	16.4
pbp1A_F	KE9	100	8	0	0	17	24	763	756	123	16.4
pbp1A_F	KE9	100	7	0	0	9	15	102	108	485	14.4
pbp1A_F	KE9	100	7	0	0	8	14	120	126	485	14.4
pbp1A_F	KE9	100	7	0	0	16	22	1254	1260	485	14.4
pbp1A_F	KE9	100	7	0	0	1	7	1292	1298	485	14.4
pbp1A_F	KE9	100	7	0	0	19	25	1737	1743	485	14.4
pbp1A_F	KE9	100	7	0	0	17	23	1855	1861	485	14.4
pbp1A_F	KE9	100	7	0	0	15	21	985	979	485	14.4
pbp1A_F	KE9	100	7	0	0	8	14	1111	1105	485	14.4
pbp1A_F	KE9	100	7	0	0	13	19	1293	1287	485	14.4
pbp1A_F	KE9	100	7	0	0	9	15	1369	1363	485	14.4
pbp1A_F	CKIN79	100	29	0	0	1	29	61	89	3.61e-11	58
pbp1A_F	CKIN79	100	8	0	0	17	24	502	495	123	16.4
pbp1A_F	CKIN79	100	8	0	0	17	24	763	756	123	16.4
pbp1A_F	CKIN79	100	7	0	0	8	14	120	126	485	14.4
pbp1A_F	CKIN79	100	7	0	0	10	16	775	781	485	14.4
pbp1A_F	CKIN79	100	7	0	0	1	7	1295	1301	485	14.4
pbp1A_F	CKIN79	100	7	0	0	18	24	1630	1636	485	14.4
pbp1A_F	CKIN79	100	7	0	0	19	25	1740	1746	485	14.4
pbp1A_F	CKIN79	100	7	0	0	17	23	1861	1867	485	14.4
pbp1A_F	CKIN79	100	7	0	0	22	28	610	604	485	14.4
pbp1A_F	CKIN79	100	7	0	0	13	19	1296	1290	485	14.4
pbp1A_F	CKIN78	100	29	0	0	1	29	61	89	3.61e-11	58
pbp1A_F	CKIN78	100	8	0	0	17	24	502	495	123	16.4
pbp1A_F	CKIN78	100	8	0	0	17	24	763	756	123	16.4
pbp1A_F	CKIN78	100	7	0	0	8	14	120	126	485	14.4
pbp1A_F	CKIN78	100	7	0	0	1	7	1292	1298	485	14.4
pbp1A_F	CKIN78	100	7	0	0	19	25	1737	1743	485	14.4
pbp1A_F	CKIN78	100	7	0	0	17	23	1858	1864	485	14.4
pbp1A_F	CKIN78	100	7	0	0	13	19	1293	1287	485	14.4
pbp1A_F	CKIN74	100	29	0	0	1	29	61	89	3.61e-11	58
pbp1A_F	CKIN74	100	8	0	0	18	25	1094	1101	123	16.4
pbp1A_F	CKIN74	100	8	0	0	17	24	502	495	123	16.4
pbp1A_F	CKIN74	100	8	0	0	17	24	763	756	123	16.4
pbp1A_F	CKIN74	100	7	0	0	8	14	120	126	485	14.4
pbp1A_F	CKIN74	100	7	0	0	16	22	617	623	485	14.4
pbp1A_F	CKIN74	100	7	0	0	1	7	1292	1298	485	14.4
pbp1A_F	CKIN74	100	7	0	0	19	25	1737	1743	485	14.4
pbp1A_F	CKIN74	100	7	0	0	17	23	1855	1861	485	14.4
pbp1A_F	CKIN74	100	7	0	0	15	21	985	979	485	14.4
pbp1A_F	CKIN74	100	7	0	0	13	19	1293	1287	485	14.4
pbp1A_F	CKIN74	100	7	0	0	9	15	1369	1363	485	14.4
pbp1A_F	CKIN72	100	29	0	0	1	29	61	89	3.61e-11	58
pbp1A_F	CKIN72	100	8	0	0	18	25	1094	1101	123	16.4
pbp1A_F	CKIN72	100	8	0	0	17	24	502	495	123	16.4
pbp1A_F	CKIN72	100	8	0	0	17	24	763	756	123	16.4
pbp1A_F	CKIN72	100	7	0	0	8	14	120	126	485	14.4
pbp1A_F	CKIN72	100	7	0	0	16	22	617	623	485	14.4
pbp1A_F	CKIN72	100	7	0	0	1	7	1292	1298	485	14.4
pbp1A_F	CKIN72	100	7	0	0	19	25	1737	1743	485	14.4
pbp1A_F	CKIN72	100	7	0	0	17	23	1855	1861	485	14.4
pbp1A_F	CKIN72	100	7	0	0	15	21	985	979	485	14.4
pbp1A_F	CKIN72	100	7	0	0	8	14	1111	1105	485	14.4
pbp1A_F	CKIN72	100	7	0	0	13	19	1293	1287	485	14.4
pbp1A_F	CKIN72	100	7	0	0	9	15	1369	1363	485	14.4
pbp1A_F	CKIN71	100	29	0	0	1	29	61	89	3.61e-11	58
pbp1A_F	CKIN71	100	8	0	0	18	25	1094	1101	123	16.4
pbp1A_F	CKIN71	100	8	0	0	17	24	502	495	123	16.4
pbp1A_F	CKIN71	100	8	0	0	17	24	763	756	123	16.4
pbp1A_F	CKIN71	100	7	0	0	8	14	120	126	485	14.4
pbp1A_F	CKIN71	100	7	0	0	16	22	617	623	485	14.4
pbp1A_F	CKIN71	100	7	0	0	1	7	1292	1298	485	14.4
pbp1A_F	CKIN71	100	7	0	0	19	25	1737	1743	485	14.4
pbp1A_F	CKIN71	100	7	0	0	17	23	1855	1861	485	14.4
pbp1A_F	CKIN71	100	7	0	0	15	21	985	979	485	14.4
pbp1A_F	CKIN71	100	7	0	0	8	14	1111	1105	485	14.4
pbp1A_F	CKIN71	100	7	0	0	13	19	1293	1287	485	14.4
pbp1A_F	CKIN71	100	7	0	0	9	15	1369	1363	485	14.4
pbp1A_F	CKIN70	100	29	0	0	1	29	61	89	3.61e-11	58
pbp1A_F	CKIN70	100	8	0	0	17	24	502	495	123	16.4
pbp1A_F	CKIN70	100	8	0	0	17	24	763	756	123	16.4
pbp1A_F	CKIN70	100	7	0	0	8	14	120	126	485	14.4
pbp1A_F	CKIN70	100	7	0	0	10	16	775	781	485	14.4
pbp1A_F	CKIN70	100	7	0	0	1	7	1295	1301	485	14.4
pbp1A_F	CKIN70	100	7	0	0	18	24	1630	1636	485	14.4
pbp1A_F	CKIN70	100	7	0	0	19	25	1740	1746	485	14.4
pbp1A_F	CKIN70	100	7	0	0	17	23	1861	1867	485	14.4
pbp1A_F	CKIN70	100	7	0	0	22	28	610	604	485	14.4
pbp1A_F	CKIN70	100	7	0	0	13	19	1296	1290	485	14.4
pbp1A_F	CKIN59	100	29	0	0	1	29	61	89	3.61e-11	58
pbp1A_F	CKIN59	100	8	0	0	18	25	1094	1101	123	16.4
pbp1A_F	CKIN59	100	8	0	0	17	24	502	495	123	16.4
pbp1A_F	CKIN59	100	8	0	0	17	24	763	756	123	16.4
pbp1A_F	CKIN59	100	7	0	0	8	14	120	126	485	14.4
pbp1A_F	CKIN59	100	7	0	0	16	22	617	623	485	14.4
pbp1A_F	CKIN59	100	7	0	0	1	7	1292	1298	485	14.4
pbp1A_F	CKIN59	100	7	0	0	19	25	1737	1743	485	14.4
pbp1A_F	CKIN59	100	7	0	0	17	23	1855	1861	485	14.4
pbp1A_F	CKIN59	100	7	0	0	15	21	985	979	485	14.4
pbp1A_F	CKIN59	100	7	0	0	8	14	1111	1105	485	14.4
pbp1A_F	CKIN59	100	7	0	0	13	19	1293	1287	485	14.4
pbp1A_F	CKIN59	100	7	0	0	9	15	1369	1363	485	14.4
pbp1A_F	CKIN56	100	29	0	0	1	29	61	89	3.61e-11	58
pbp1A_F	CKIN56	100	8	0	0	17	24	502	495	123	16.4
pbp1A_F	CKIN56	100	8	0	0	17	24	763	756	123	16.4
pbp1A_F	CKIN56	100	7	0	0	8	14	120	126	485	14.4
pbp1A_F	CKIN56	100	7	0	0	16	22	536	542	485	14.4
pbp1A_F	CKIN56	100	7	0	0	16	22	617	623	485	14.4
pbp1A_F	CKIN56	100	7	0	0	19	25	1737	1743	485	14.4
pbp1A_F	CKIN56	100	7	0	0	17	23	1855	1861	485	14.4
pbp1A_F	CKIN54	100	29	0	0	1	29	61	89	3.61e-11	58
pbp1A_F	CKIN54	100	8	0	0	17	24	502	495	123	16.4
pbp1A_F	CKIN54	100	8	0	0	17	24	763	756	123	16.4
pbp1A_F	CKIN54	100	7	0	0	8	14	120	126	485	14.4
pbp1A_F	CKIN54	100	7	0	0	16	22	536	542	485	14.4
pbp1A_F	CKIN54	100	7	0	0	1	7	1292	1298	485	14.4
pbp1A_F	CKIN54	100	7	0	0	18	24	1627	1633	485	14.4
pbp1A_F	CKIN54	100	7	0	0	19	25	1737	1743	485	14.4
pbp1A_F	CKIN54	100	7	0	0	17	23	1855	1861	485	14.4
pbp1A_F	CKIN54	100	7	0	0	8	14	1111	1105	485	14.4
pbp1A_F	CKIN54	100	7	0	0	13	19	1293	1287	485	14.4
pbp1A_F	CKIN54	100	7	0	0	9	15	1369	1363	485	14.4
pbp1A_F	CKIN4	100	29	0	0	1	29	61	89	3.61e-11	58
pbp1A_F	CKIN4	100	8	0	0	17	24	502	495	123	16.4
pbp1A_F	CKIN4	100	8	0	0	17	24	763	756	123	16.4
pbp1A_F	CKIN4	100	7	0	0	8	14	120	126	485	14.4
pbp1A_F	CKIN4	100	7	0	0	1	7	1295	1301	485	14.4
pbp1A_F	CKIN4	100	7	0	0	19	25	1740	1746	485	14.4
pbp1A_F	CKIN4	100	7	0	0	17	23	1864	1870	485	14.4
pbp1A_F	CKIN4	100	7	0	0	13	19	1296	1290	485	14.4
pbp1A_F	CKIN44	100	29	0	0	1	29	61	89	3.61e-11	58
pbp1A_F	CKIN44	100	8	0	0	17	24	502	495	123	16.4
pbp1A_F	CKIN44	100	8	0	0	17	24	763	756	123	16.4
pbp1A_F	CKIN44	100	7	0	0	8	14	120	126	485	14.4
pbp1A_F	CKIN44	100	7	0	0	16	22	617	623	485	14.4
pbp1A_F	CKIN44	100	7	0	0	1	7	1292	1298	485	14.4
pbp1A_F	CKIN44	100	7	0	0	19	25	1737	1743	485	14.4
pbp1A_F	CKIN44	100	7	0	0	17	23	1858	1864	485	14.4
pbp1A_F	CKIN44	100	7	0	0	13	19	1293	1287	485	14.4
pbp1A_F	CKIN41	100	29	0	0	1	29	61	89	3.61e-11	58
pbp1A_F	CKIN41	100	8	0	0	17	24	502	495	123	16.4
pbp1A_F	CKIN41	100	8	0	0	17	24	763	756	123	16.4
pbp1A_F	CKIN41	100	7	0	0	8	14	120	126	485	14.4
pbp1A_F	CKIN41	100	7	0	0	1	7	1295	1301	485	14.4
pbp1A_F	CKIN41	100	7	0	0	19	25	1740	1746	485	14.4
pbp1A_F	CKIN41	100	7	0	0	17	23	1858	1864	485	14.4
pbp1A_F	CKIN41	100	7	0	0	22	28	610	604	485	14.4
pbp1A_F	CKIN41	100	7	0	0	13	19	1296	1290	485	14.4
pbp1A_F	CKIN39	100	29	0	0	1	29	61	89	3.61e-11	58
pbp1A_F	CKIN39	100	8	0	0	17	24	502	495	123	16.4
pbp1A_F	CKIN39	100	8	0	0	17	24	763	756	123	16.4
pbp1A_F	CKIN39	100	7	0	0	8	14	120	126	485	14.4
pbp1A_F	CKIN39	100	7	0	0	16	22	617	623	485	14.4
pbp1A_F	CKIN39	100	7	0	0	1	7	1295	1301	485	14.4
pbp1A_F	CKIN39	100	7	0	0	18	24	1630	1636	485	14.4
pbp1A_F	CKIN39	100	7	0	0	19	25	1740	1746	485	14.4
pbp1A_F	CKIN39	100	7	0	0	17	23	1858	1864	485	14.4
pbp1A_F	CKIN39	100	7	0	0	22	28	610	604	485	14.4
pbp1A_F	CKIN39	100	7	0	0	13	19	1296	1290	485	14.4
pbp1A_F	CKIN37	100	29	0	0	1	29	61	89	3.61e-11	58
pbp1A_F	CKIN37	100	8	0	0	17	24	502	495	123	16.4
pbp1A_F	CKIN37	100	8	0	0	17	24	763	756	123	16.4
pbp1A_F	CKIN37	100	7	0	0	8	14	120	126	485	14.4
pbp1A_F	CKIN37	100	7	0	0	16	22	617	623	485	14.4
pbp1A_F	CKIN37	100	7	0	0	1	7	1292	1298	485	14.4
pbp1A_F	CKIN37	100	7	0	0	18	24	1627	1633	485	14.4
pbp1A_F	CKIN37	100	7	0	0	19	25	1737	1743	485	14.4
pbp1A_F	CKIN37	100	7	0	0	17	23	1855	1861	485	14.4
pbp1A_F	CKIN37	100	7	0	0	8	14	1111	1105	485	14.4
pbp1A_F	CKIN37	100	7	0	0	13	19	1293	1287	485	14.4
pbp1A_F	CKIN35	100	29	0	0	1	29	61	89	3.61e-11	58
pbp1A_F	CKIN35	100	8	0	0	17	24	502	495	123	16.4
pbp1A_F	CKIN35	100	8	0	0	17	24	763	756	123	16.4
pbp1A_F	CKIN35	100	7	0	0	8	14	120	126	485	14.4
pbp1A_F	CKIN35	100	7	0	0	16	22	536	542	485	14.4
pbp1A_F	CKIN35	100	7	0	0	1	7	1295	1301	485	14.4
pbp1A_F	CKIN35	100	7	0	0	19	25	1740	1746	485	14.4
pbp1A_F	CKIN35	100	7	0	0	17	23	1861	1867	485	14.4
pbp1A_F	CKIN35	100	7	0	0	13	19	1296	1290	485	14.4
pbp1A_F	CKIN34	100	29	0	0	1	29	61	89	3.61e-11	58
pbp1A_F	CKIN34	100	8	0	0	17	24	502	495	123	16.4
pbp1A_F	CKIN34	100	8	0	0	17	24	763	756	123	16.4
pbp1A_F	CKIN34	100	7	0	0	8	14	120	126	485	14.4
pbp1A_F	CKIN34	100	7	0	0	10	16	775	781	485	14.4
pbp1A_F	CKIN34	100	7	0	0	1	7	1292	1298	485	14.4
pbp1A_F	CKIN34	100	7	0	0	13	19	1293	1287	485	14.4
pbp1A_F	CKIN32	100	29	0	0	1	29	61	89	3.61e-11	58
pbp1A_F	CKIN32	100	8	0	0	17	24	502	495	123	16.4
pbp1A_F	CKIN32	100	8	0	0	17	24	763	756	123	16.4
pbp1A_F	CKIN32	100	7	0	0	8	14	120	126	485	14.4
pbp1A_F	CKIN32	100	7	0	0	16	22	617	623	485	14.4
pbp1A_F	CKIN32	100	7	0	0	1	7	1292	1298	485	14.4
pbp1A_F	CKIN32	100	7	0	0	19	25	1737	1743	485	14.4
pbp1A_F	CKIN32	100	7	0	0	17	23	1858	1864	485	14.4
pbp1A_F	CKIN32	100	7	0	0	13	19	1293	1287	485	14.4
pbp1A_F	CKIN31	100	29	0	0	1	29	61	89	3.61e-11	58
pbp1A_F	CKIN31	100	8	0	0	17	24	502	495	123	16.4
pbp1A_F	CKIN31	100	8	0	0	17	24	763	756	123	16.4
pbp1A_F	CKIN31	100	7	0	0	8	14	120	126	485	14.4
pbp1A_F	CKIN31	100	7	0	0	16	22	617	623	485	14.4
pbp1A_F	CKIN31	100	7	0	0	1	7	1292	1298	485	14.4
pbp1A_F	CKIN31	100	7	0	0	18	24	1627	1633	485	14.4
pbp1A_F	CKIN31	100	7	0	0	19	25	1737	1743	485	14.4
pbp1A_F	CKIN31	100	7	0	0	17	23	1855	1861	485	14.4
pbp1A_F	CKIN31	100	7	0	0	8	14	1111	1105	485	14.4
pbp1A_F	CKIN31	100	7	0	0	13	19	1293	1287	485	14.4
pbp1A_F	CKIN3	100	29	0	0	1	29	61	89	3.61e-11	58
pbp1A_F	CKIN3	100	8	0	0	17	24	502	495	123	16.4
pbp1A_F	CKIN3	100	8	0	0	17	24	763	756	123	16.4
pbp1A_F	CKIN3	100	7	0	0	8	14	120	126	485	14.4
pbp1A_F	CKIN3	100	7	0	0	16	22	617	623	485	14.4
pbp1A_F	CKIN3	100	7	0	0	1	7	1292	1298	485	14.4
pbp1A_F	CKIN3	100	7	0	0	18	24	1627	1633	485	14.4
pbp1A_F	CKIN3	100	7	0	0	19	25	1737	1743	485	14.4
pbp1A_F	CKIN3	100	7	0	0	17	23	1855	1861	485	14.4
pbp1A_F	CKIN3	100	7	0	0	8	14	1111	1105	485	14.4
pbp1A_F	CKIN3	100	7	0	0	13	19	1293	1287	485	14.4
pbp1A_F	CKIN29	100	29	0	0	1	29	61	89	3.61e-11	58
pbp1A_F	CKIN29	100	8	0	0	17	24	502	495	123	16.4
pbp1A_F	CKIN29	100	8	0	0	17	24	763	756	123	16.4
pbp1A_F	CKIN29	100	7	0	0	8	14	120	126	485	14.4
pbp1A_F	CKIN29	100	7	0	0	1	7	1292	1298	485	14.4
pbp1A_F	CKIN29	100	7	0	0	19	25	1737	1743	485	14.4
pbp1A_F	CKIN29	100	7	0	0	17	23	1855	1861	485	14.4
pbp1A_F	CKIN29	100	7	0	0	22	28	610	604	485	14.4
pbp1A_F	CKIN29	100	7	0	0	8	14	1111	1105	485	14.4
pbp1A_F	CKIN29	100	7	0	0	13	19	1293	1287	485	14.4
pbp1A_F	CKIN28	100	29	0	0	1	29	61	89	3.61e-11	58
pbp1A_F	CKIN28	100	8	0	0	17	24	502	495	123	16.4
pbp1A_F	CKIN28	100	8	0	0	17	24	763	756	123	16.4
pbp1A_F	CKIN28	100	7	0	0	8	14	120	126	485	14.4
pbp1A_F	CKIN28	100	7	0	0	10	16	775	781	485	14.4
pbp1A_F	CKIN28	100	7	0	0	1	7	1292	1298	485	14.4
pbp1A_F	CKIN28	100	7	0	0	18	24	1627	1633	485	14.4
pbp1A_F	CKIN28	100	7	0	0	19	25	1737	1743	485	14.4
pbp1A_F	CKIN28	100	7	0	0	17	23	1858	1864	485	14.4
pbp1A_F	CKIN28	100	7	0	0	13	19	1293	1287	485	14.4
pbp1A_F	CKIN27	100	29	0	0	1	29	61	89	3.61e-11	58
pbp1A_F	CKIN27	100	8	0	0	17	24	502	495	123	16.4
pbp1A_F	CKIN27	100	8	0	0	17	24	763	756	123	16.4
pbp1A_F	CKIN27	100	7	0	0	8	14	120	126	485	14.4
pbp1A_F	CKIN27	100	7	0	0	16	22	536	542	485	14.4
pbp1A_F	CKIN27	100	7	0	0	16	22	617	623	485	14.4
pbp1A_F	CKIN27	100	7	0	0	1	7	1292	1298	485	14.4
pbp1A_F	CKIN27	100	7	0	0	18	24	1627	1633	485	14.4
pbp1A_F	CKIN27	100	7	0	0	19	25	1737	1743	485	14.4
pbp1A_F	CKIN27	100	7	0	0	17	23	1855	1861	485	14.4
pbp1A_F	CKIN27	100	7	0	0	8	14	1111	1105	485	14.4
pbp1A_F	CKIN27	100	7	0	0	13	19	1293	1287	485	14.4
pbp1A_F	CKIN25	100	29	0	0	1	29	61	89	3.61e-11	58
pbp1A_F	CKIN25	100	8	0	0	17	24	502	495	123	16.4
pbp1A_F	CKIN25	100	8	0	0	17	24	763	756	123	16.4
pbp1A_F	CKIN25	100	7	0	0	8	14	120	126	485	14.4
pbp1A_F	CKIN25	100	7	0	0	16	22	536	542	485	14.4
pbp1A_F	CKIN25	100	7	0	0	16	22	617	623	485	14.4
pbp1A_F	CKIN25	100	7	0	0	19	25	1737	1743	485	14.4
pbp1A_F	CKIN25	100	7	0	0	17	23	1855	1861	485	14.4
pbp1A_F	CKIN22	100	29	0	0	1	29	61	89	3.61e-11	58
pbp1A_F	CKIN22	100	8	0	0	17	24	502	495	123	16.4
pbp1A_F	CKIN22	100	8	0	0	17	24	763	756	123	16.4
pbp1A_F	CKIN22	100	7	0	0	8	14	120	126	485	14.4
pbp1A_F	CKIN22	100	7	0	0	16	22	617	623	485	14.4
pbp1A_F	CKIN22	100	7	0	0	1	7	1292	1298	485	14.4
pbp1A_F	CKIN22	100	7	0	0	19	25	1737	1743	485	14.4
pbp1A_F	CKIN22	100	7	0	0	17	23	1855	1861	485	14.4
pbp1A_F	CKIN22	100	7	0	0	13	19	1293	1287	485	14.4
pbp1A_F	CKIN14	100	29	0	0	1	29	61	89	3.61e-11	58
pbp1A_F	CKIN14	100	8	0	0	17	24	502	495	123	16.4
pbp1A_F	CKIN14	100	8	0	0	17	24	763	756	123	16.4
pbp1A_F	CKIN14	100	7	0	0	8	14	120	126	485	14.4
pbp1A_F	CKIN14	100	7	0	0	16	22	536	542	485	14.4
pbp1A_F	CKIN14	100	7	0	0	1	7	1292	1298	485	14.4
pbp1A_F	CKIN14	100	7	0	0	18	24	1627	1633	485	14.4
pbp1A_F	CKIN14	100	7	0	0	19	25	1737	1743	485	14.4
pbp1A_F	CKIN14	100	7	0	0	17	23	1855	1861	485	14.4
pbp1A_F	CKIN14	100	7	0	0	8	14	1111	1105	485	14.4
pbp1A_F	CKIN14	100	7	0	0	13	19	1293	1287	485	14.4
pbp1A_F	CKIN132	100	29	0	0	1	29	61	89	3.61e-11	58
pbp1A_F	CKIN132	100	8	0	0	17	24	502	495	123	16.4
pbp1A_F	CKIN132	100	8	0	0	17	24	763	756	123	16.4
pbp1A_F	CKIN132	100	7	0	0	8	14	120	126	485	14.4
pbp1A_F	CKIN132	100	7	0	0	16	22	536	542	485	14.4
pbp1A_F	CKIN132	100	7	0	0	1	7	1292	1298	485	14.4
pbp1A_F	CKIN132	100	7	0	0	19	25	1737	1743	485	14.4
pbp1A_F	CKIN132	100	7	0	0	17	23	1855	1861	485	14.4
pbp1A_F	CKIN132	100	7	0	0	13	19	1293	1287	485	14.4
pbp1A_F	CKIN130	100	29	0	0	1	29	61	89	3.61e-11	58
pbp1A_F	CKIN130	100	8	0	0	17	24	502	495	123	16.4
pbp1A_F	CKIN130	100	8	0	0	17	24	763	756	123	16.4
pbp1A_F	CKIN130	100	7	0	0	8	14	120	126	485	14.4
pbp1A_F	CKIN130	100	7	0	0	10	16	775	781	485	14.4
pbp1A_F	CKIN130	100	7	0	0	1	7	1292	1298	485	14.4
pbp1A_F	CKIN130	100	7	0	0	19	25	1737	1743	485	14.4
pbp1A_F	CKIN130	100	7	0	0	17	23	1855	1861	485	14.4
pbp1A_F	CKIN130	100	7	0	0	13	19	1293	1287	485	14.4
pbp1A_F	CKIN125	100	29	0	0	1	29	61	89	3.61e-11	58
pbp1A_F	CKIN125	100	8	0	0	17	24	502	495	123	16.4
pbp1A_F	CKIN125	100	8	0	0	17	24	763	756	123	16.4
pbp1A_F	CKIN125	100	7	0	0	8	14	120	126	485	14.4
pbp1A_F	CKIN125	100	7	0	0	1	7	1292	1298	485	14.4
pbp1A_F	CKIN125	100	7	0	0	19	25	1737	1743	485	14.4
pbp1A_F	CKIN125	100	7	0	0	17	23	1855	1861	485	14.4
pbp1A_F	CKIN125	100	7	0	0	8	14	1111	1105	485	14.4
pbp1A_F	CKIN125	100	7	0	0	13	19	1293	1287	485	14.4
pbp1A_F	CKIN124	100	29	0	0	1	29	61	89	3.61e-11	58
pbp1A_F	CKIN124	100	8	0	0	17	24	502	495	123	16.4
pbp1A_F	CKIN124	100	8	0	0	17	24	763	756	123	16.4
pbp1A_F	CKIN124	100	7	0	0	8	14	120	126	485	14.4
pbp1A_F	CKIN124	100	7	0	0	16	22	617	623	485	14.4
pbp1A_F	CKIN124	100	7	0	0	1	7	1295	1301	485	14.4
pbp1A_F	CKIN124	100	7	0	0	18	24	1630	1636	485	14.4
pbp1A_F	CKIN124	100	7	0	0	19	25	1740	1746	485	14.4
pbp1A_F	CKIN124	100	7	0	0	17	23	1861	1867	485	14.4
pbp1A_F	CKIN124	100	7	0	0	22	28	610	604	485	14.4
pbp1A_F	CKIN124	100	7	0	0	13	19	1296	1290	485	14.4
pbp1A_F	CKIN123	100	29	0	0	1	29	61	89	3.61e-11	58
pbp1A_F	CKIN123	100	8	0	0	17	24	502	495	123	16.4
pbp1A_F	CKIN123	100	7	0	0	8	14	120	126	485	14.4
pbp1A_F	CKIN123	100	7	0	0	1	7	1292	1298	485	14.4
pbp1A_F	CKIN123	100	7	0	0	18	24	1627	1633	485	14.4
pbp1A_F	CKIN123	100	7	0	0	19	25	1737	1743	485	14.4
pbp1A_F	CKIN123	100	7	0	0	17	23	1855	1861	485	14.4
pbp1A_F	CKIN123	100	7	0	0	13	19	1293	1287	485	14.4
pbp1A_F	CKIN120	100	29	0	0	1	29	61	89	3.61e-11	58
pbp1A_F	CKIN120	100	8	0	0	17	24	502	495	123	16.4
pbp1A_F	CKIN120	100	8	0	0	17	24	763	756	123	16.4
pbp1A_F	CKIN120	100	7	0	0	8	14	120	126	485	14.4
pbp1A_F	CKIN120	100	7	0	0	1	7	1292	1298	485	14.4
pbp1A_F	CKIN120	100	7	0	0	19	25	1737	1743	485	14.4
pbp1A_F	CKIN120	100	7	0	0	17	23	1858	1864	485	14.4
pbp1A_F	CKIN120	100	7	0	0	13	19	1293	1287	485	14.4
pbp1A_F	CKIN12	100	29	0	0	1	29	61	89	3.61e-11	58
pbp1A_F	CKIN12	100	8	0	0	17	24	502	495	123	16.4
pbp1A_F	CKIN12	100	8	0	0	17	24	763	756	123	16.4
pbp1A_F	CKIN12	100	7	0	0	8	14	120	126	485	14.4
pbp1A_F	CKIN12	100	7	0	0	16	22	617	623	485	14.4
pbp1A_F	CKIN12	100	7	0	0	1	7	1295	1301	485	14.4
pbp1A_F	CKIN12	100	7	0	0	18	24	1630	1636	485	14.4
pbp1A_F	CKIN12	100	7	0	0	19	25	1740	1746	485	14.4
pbp1A_F	CKIN12	100	7	0	0	17	23	1858	1864	485	14.4
pbp1A_F	CKIN12	100	7	0	0	22	28	610	604	485	14.4
pbp1A_F	CKIN12	100	7	0	0	13	19	1296	1290	485	14.4
pbp1A_F	CKIN118	100	29	0	0	1	29	61	89	3.61e-11	58
pbp1A_F	CKIN118	100	8	0	0	17	24	502	495	123	16.4
pbp1A_F	CKIN118	100	8	0	0	17	24	763	756	123	16.4
pbp1A_F	CKIN118	100	7	0	0	8	14	120	126	485	14.4
pbp1A_F	CKIN118	100	7	0	0	1	7	1292	1298	485	14.4
pbp1A_F	CKIN118	100	7	0	0	19	25	1737	1743	485	14.4
pbp1A_F	CKIN118	100	7	0	0	17	23	1855	1861	485	14.4
pbp1A_F	CKIN118	100	7	0	0	8	14	1111	1105	485	14.4
pbp1A_F	CKIN118	100	7	0	0	13	19	1293	1287	485	14.4
pbp1A_F	CKIN116	100	29	0	0	1	29	61	89	3.61e-11	58
pbp1A_F	CKIN116	100	8	0	0	18	25	1094	1101	123	16.4
pbp1A_F	CKIN116	100	8	0	0	17	24	502	495	123	16.4
pbp1A_F	CKIN116	100	7	0	0	8	14	120	126	485	14.4
pbp1A_F	CKIN116	100	7	0	0	16	22	617	623	485	14.4
pbp1A_F	CKIN116	100	7	0	0	16	22	1254	1260	485	14.4
pbp1A_F	CKIN116	100	7	0	0	18	24	1627	1633	485	14.4
pbp1A_F	CKIN116	100	7	0	0	19	25	1737	1743	485	14.4
pbp1A_F	CKIN116	100	7	0	0	17	23	1855	1861	485	14.4
pbp1A_F	CKIN116	100	7	0	0	8	14	1111	1105	485	14.4
pbp1A_F	CKIN116	100	7	0	0	13	19	1293	1287	485	14.4
pbp1A_F	CKIN116	100	7	0	0	9	15	1369	1363	485	14.4
pbp1A_F	CKIN110	100	29	0	0	1	29	61	89	3.61e-11	58
pbp1A_F	CKIN110	100	8	0	0	17	24	502	495	123	16.4
pbp1A_F	CKIN110	100	7	0	0	8	14	120	126	485	14.4
pbp1A_F	CKIN110	100	7	0	0	1	7	1292	1298	485	14.4
pbp1A_F	CKIN110	100	7	0	0	18	24	1627	1633	485	14.4
pbp1A_F	CKIN110	100	7	0	0	19	25	1737	1743	485	14.4
pbp1A_F	CKIN110	100	7	0	0	17	23	1855	1861	485	14.4
pbp1A_F	CKIN110	100	7	0	0	13	19	1293	1287	485	14.4
pbp1A_F	CKIN107	100	29	0	0	1	29	61	89	3.61e-11	58
pbp1A_F	CKIN107	100	8	0	0	17	24	502	495	123	16.4
pbp1A_F	CKIN107	100	8	0	0	17	24	763	756	123	16.4
pbp1A_F	CKIN107	100	7	0	0	8	14	120	126	485	14.4
pbp1A_F	CKIN107	100	7	0	0	16	22	617	623	485	14.4
pbp1A_F	CKIN107	100	7	0	0	1	7	1292	1298	485	14.4
pbp1A_F	CKIN107	100	7	0	0	19	25	1737	1743	485	14.4
pbp1A_F	CKIN107	100	7	0	0	17	23	1858	1864	485	14.4
pbp1A_F	CKIN107	100	7	0	0	13	19	1293	1287	485	14.4
pbp1A_F	CKIN104	100	29	0	0	1	29	61	89	3.61e-11	58
pbp1A_F	CKIN104	100	8	0	0	17	24	502	495	123	16.4
pbp1A_F	CKIN104	100	8	0	0	17	24	763	756	123	16.4
pbp1A_F	CKIN104	100	7	0	0	8	14	120	126	485	14.4
pbp1A_F	CKIN104	100	7	0	0	16	22	617	623	485	14.4
pbp1A_F	CKIN104	100	7	0	0	1	7	1292	1298	485	14.4
pbp1A_F	CKIN104	100	7	0	0	19	25	1737	1743	485	14.4
pbp1A_F	CKIN104	100	7	0	0	17	23	1858	1864	485	14.4
pbp1A_F	CKIN104	100	7	0	0	13	19	1293	1287	485	14.4
pbp1A_F	CKIN101	100	29	0	0	1	29	61	89	3.61e-11	58
pbp1A_F	CKIN101	100	8	0	0	17	24	502	495	123	16.4
pbp1A_F	CKIN101	100	8	0	0	17	24	763	756	123	16.4
pbp1A_F	CKIN101	100	7	0	0	8	14	120	126	485	14.4
pbp1A_F	CKIN101	100	7	0	0	16	22	617	623	485	14.4
pbp1A_F	CKIN101	100	7	0	0	1	7	1292	1298	485	14.4
pbp1A_F	CKIN101	100	7	0	0	19	25	1737	1743	485	14.4
pbp1A_F	CKIN101	100	7	0	0	17	23	1858	1864	485	14.4
pbp1A_F	CKIN101	100	7	0	0	13	19	1293	1287	485	14.4
pbp1A_F	CKIN100	100	29	0	0	1	29	61	89	3.61e-11	58
pbp1A_F	CKIN100	100	8	0	0	17	24	502	495	123	16.4
pbp1A_F	CKIN100	100	8	0	0	17	24	763	756	123	16.4
pbp1A_F	CKIN100	100	7	0	0	8	14	120	126	485	14.4
pbp1A_F	CKIN100	100	7	0	0	10	16	775	781	485	14.4
pbp1A_F	CKIN100	100	7	0	0	1	7	1295	1301	485	14.4
pbp1A_F	CKIN100	100	7	0	0	18	24	1630	1636	485	14.4
pbp1A_F	CKIN100	100	7	0	0	19	25	1740	1746	485	14.4
pbp1A_F	CKIN100	100	7	0	0	17	23	1861	1867	485	14.4
pbp1A_F	CKIN100	100	7	0	0	22	28	610	604	485	14.4
pbp1A_F	CKIN100	100	7	0	0	13	19	1296	1290	485	14.4
pbp1A_F	CKIN10	100	29	0	0	1	29	61	89	3.61e-11	58
pbp1A_F	CKIN10	100	8	0	0	17	24	502	495	123	16.4
pbp1A_F	CKIN10	100	8	0	0	17	24	763	756	123	16.4
pbp1A_F	CKIN10	100	7	0	0	8	14	120	126	485	14.4
pbp1A_F	CKIN10	100	7	0	0	16	22	617	623	485	14.4
pbp1A_F	CKIN10	100	7	0	0	1	7	1292	1298	485	14.4
pbp1A_F	CKIN10	100	7	0	0	19	25	1737	1743	485	14.4
pbp1A_F	CKIN10	100	7	0	0	17	23	1858	1864	485	14.4
pbp1A_F	CKIN10	100	7	0	0	8	14	1111	1105	485	14.4
pbp1A_F	CKIN10	100	7	0	0	13	19	1293	1287	485	14.4
pbp1A_F	CKIN1	100	29	0	0	1	29	61	89	3.61e-11	58
pbp1A_F	CKIN1	100	8	0	0	17	24	502	495	123	16.4
pbp1A_F	CKIN1	100	8	0	0	17	24	763	756	123	16.4
pbp1A_F	CKIN1	100	7	0	0	8	14	120	126	485	14.4
pbp1A_F	CKIN1	100	7	0	0	1	7	1295	1301	485	14.4
pbp1A_F	CKIN1	100	7	0	0	19	25	1740	1746	485	14.4
pbp1A_F	CKIN1	100	7	0	0	17	23	1864	1870	485	14.4
pbp1A_F	CKIN1	100	7	0	0	13	19	1296	1290	485	14.4
pbp1A_F	KIN99	100	29	0	0	1	29	61	89	3.61e-11	58
pbp1A_F	KIN99	100	8	0	0	17	24	502	495	123	16.4
pbp1A_F	KIN99	100	8	0	0	17	24	763	756	123	16.4
pbp1A_F	KIN99	100	7	0	0	8	14	120	126	485	14.4
pbp1A_F	KIN99	100	7	0	0	16	22	536	542	485	14.4
pbp1A_F	KIN99	100	7	0	0	1	7	1292	1298	485	14.4
pbp1A_F	KIN99	100	7	0	0	19	25	1737	1743	485	14.4
pbp1A_F	KIN99	100	7	0	0	17	23	1858	1864	485	14.4
pbp1A_F	KIN99	100	7	0	0	13	19	1293	1287	485	14.4
pbp1A_F	KIN88	100	29	0	0	1	29	61	89	3.61e-11	58
pbp1A_F	KIN88	100	8	0	0	17	24	502	495	123	16.4
pbp1A_F	KIN88	100	8	0	0	17	24	763	756	123	16.4
pbp1A_F	KIN88	100	7	0	0	8	14	120	126	485	14.4
pbp1A_F	KIN88	100	7	0	0	16	22	617	623	485	14.4
pbp1A_F	KIN88	100	7	0	0	1	7	1292	1298	485	14.4
pbp1A_F	KIN88	100	7	0	0	19	25	1737	1743	485	14.4
pbp1A_F	KIN88	100	7	0	0	17	23	1858	1864	485	14.4
pbp1A_F	KIN88	100	7	0	0	13	19	1293	1287	485	14.4
pbp1A_F	KIN86	100	29	0	0	1	29	61	89	3.61e-11	58
pbp1A_F	KIN86	100	8	0	0	17	24	502	495	123	16.4
pbp1A_F	KIN86	100	8	0	0	17	24	763	756	123	16.4
pbp1A_F	KIN86	100	7	0	0	8	14	120	126	485	14.4
pbp1A_F	KIN86	100	7	0	0	16	22	617	623	485	14.4
pbp1A_F	KIN86	100	7	0	0	1	7	1292	1298	485	14.4
pbp1A_F	KIN86	100	7	0	0	19	25	1737	1743	485	14.4
pbp1A_F	KIN86	100	7	0	0	17	23	1855	1861	485	14.4
pbp1A_F	KIN86	100	7	0	0	13	19	1293	1287	485	14.4
pbp1A_F	KIN8	100	29	0	0	1	29	61	89	3.61e-11	58
pbp1A_F	KIN8	100	8	0	0	18	25	1094	1101	123	16.4
pbp1A_F	KIN8	100	8	0	0	17	24	502	495	123	16.4
pbp1A_F	KIN8	100	8	0	0	17	24	763	756	123	16.4
pbp1A_F	KIN8	100	7	0	0	1	7	1292	1298	485	14.4
pbp1A_F	KIN8	100	7	0	0	19	25	1737	1743	485	14.4
pbp1A_F	KIN8	100	7	0	0	17	23	1855	1861	485	14.4
pbp1A_F	KIN8	100	7	0	0	22	28	610	604	485	14.4
pbp1A_F	KIN8	100	7	0	0	13	19	1293	1287	485	14.4
pbp1A_F	KIN8	100	7	0	0	9	15	1369	1363	485	14.4
pbp1A_F	KIN79	100	29	0	0	1	29	61	89	3.61e-11	58
pbp1A_F	KIN79	100	8	0	0	17	24	502	495	123	16.4
pbp1A_F	KIN79	100	7	0	0	8	14	120	126	485	14.4
pbp1A_F	KIN79	100	7	0	0	1	7	1292	1298	485	14.4
pbp1A_F	KIN79	100	7	0	0	19	25	1737	1743	485	14.4
pbp1A_F	KIN79	100	7	0	0	17	23	1855	1861	485	14.4
pbp1A_F	KIN79	100	7	0	0	22	28	610	604	485	14.4
pbp1A_F	KIN79	100	7	0	0	13	19	1293	1287	485	14.4
pbp1A_F	KIN74	100	29	0	0	1	29	61	89	3.61e-11	58
pbp1A_F	KIN74	100	8	0	0	17	24	502	495	123	16.4
pbp1A_F	KIN74	100	8	0	0	17	24	763	756	123	16.4
pbp1A_F	KIN74	100	7	0	0	8	14	120	126	485	14.4
pbp1A_F	KIN74	100	7	0	0	16	22	617	623	485	14.4
pbp1A_F	KIN74	100	7	0	0	10	16	775	781	485	14.4
pbp1A_F	KIN74	100	7	0	0	1	7	1292	1298	485	14.4
pbp1A_F	KIN74	100	7	0	0	19	25	1737	1743	485	14.4
pbp1A_F	KIN74	100	7	0	0	17	23	1855	1861	485	14.4
pbp1A_F	KIN74	100	7	0	0	8	14	1111	1105	485	14.4
pbp1A_F	KIN74	100	7	0	0	13	19	1293	1287	485	14.4
pbp1A_F	KIN73	100	29	0	0	1	29	61	89	3.61e-11	58
pbp1A_F	KIN73	100	8	0	0	17	24	502	495	123	16.4
pbp1A_F	KIN73	100	8	0	0	17	24	763	756	123	16.4
pbp1A_F	KIN73	100	7	0	0	8	14	120	126	485	14.4
pbp1A_F	KIN73	100	7	0	0	16	22	536	542	485	14.4
pbp1A_F	KIN73	100	7	0	0	1	7	1292	1298	485	14.4
pbp1A_F	KIN73	100	7	0	0	19	25	1737	1743	485	14.4
pbp1A_F	KIN73	100	7	0	0	17	23	1858	1864	485	14.4
pbp1A_F	KIN73	100	7	0	0	13	19	1293	1287	485	14.4
pbp1A_F	KIN68	100	29	0	0	1	29	61	89	3.61e-11	58
pbp1A_F	KIN68	100	8	0	0	17	24	502	495	123	16.4
pbp1A_F	KIN68	100	8	0	0	17	24	763	756	123	16.4
pbp1A_F	KIN68	100	7	0	0	8	14	120	126	485	14.4
pbp1A_F	KIN68	100	7	0	0	16	22	617	623	485	14.4
pbp1A_F	KIN68	100	7	0	0	1	7	1292	1298	485	14.4
pbp1A_F	KIN68	100	7	0	0	19	25	1737	1743	485	14.4
pbp1A_F	KIN68	100	7	0	0	17	23	1855	1861	485	14.4
pbp1A_F	KIN65	100	29	0	0	1	29	61	89	3.61e-11	58
pbp1A_F	KIN65	100	8	0	0	17	24	502	495	123	16.4
pbp1A_F	KIN65	100	8	0	0	17	24	763	756	123	16.4
pbp1A_F	KIN65	100	7	0	0	8	14	120	126	485	14.4
pbp1A_F	KIN65	100	7	0	0	16	22	617	623	485	14.4
pbp1A_F	KIN65	100	7	0	0	10	16	775	781	485	14.4
pbp1A_F	KIN65	100	7	0	0	1	7	1292	1298	485	14.4
pbp1A_F	KIN65	100	7	0	0	19	25	1737	1743	485	14.4
pbp1A_F	KIN65	100	7	0	0	17	23	1855	1861	485	14.4
pbp1A_F	KIN65	100	7	0	0	8	14	1111	1105	485	14.4
pbp1A_F	KIN65	100	7	0	0	13	19	1293	1287	485	14.4
pbp1A_F	KIN62	100	29	0	0	1	29	61	89	3.61e-11	58
pbp1A_F	KIN62	100	8	0	0	17	24	502	495	123	16.4
pbp1A_F	KIN62	100	8	0	0	17	24	763	756	123	16.4
pbp1A_F	KIN62	100	7	0	0	8	14	120	126	485	14.4
pbp1A_F	KIN62	100	7	0	0	1	7	1295	1301	485	14.4
pbp1A_F	KIN62	100	7	0	0	19	25	1740	1746	485	14.4
pbp1A_F	KIN62	100	7	0	0	17	23	1858	1864	485	14.4
pbp1A_F	KIN62	100	7	0	0	13	19	1296	1290	485	14.4
pbp1A_F	KIN59	100	29	0	0	1	29	61	89	3.61e-11	58
pbp1A_F	KIN59	100	8	0	0	17	24	502	495	123	16.4
pbp1A_F	KIN59	100	8	0	0	17	24	763	756	123	16.4
pbp1A_F	KIN59	100	7	0	0	8	14	120	126	485	14.4
pbp1A_F	KIN59	100	7	0	0	10	16	775	781	485	14.4
pbp1A_F	KIN59	100	7	0	0	1	7	1292	1298	485	14.4
pbp1A_F	KIN59	100	7	0	0	18	24	1627	1633	485	14.4
pbp1A_F	KIN59	100	7	0	0	19	25	1737	1743	485	14.4
pbp1A_F	KIN59	100	7	0	0	17	23	1855	1861	485	14.4
pbp1A_F	KIN59	100	7	0	0	13	19	1293	1287	485	14.4
pbp1A_F	KIN59	100	7	0	0	9	15	1369	1363	485	14.4
pbp1A_F	KIN58	100	29	0	0	1	29	61	89	3.61e-11	58
pbp1A_F	KIN58	100	8	0	0	17	24	502	495	123	16.4
pbp1A_F	KIN58	100	8	0	0	17	24	763	756	123	16.4
pbp1A_F	KIN58	100	7	0	0	8	14	120	126	485	14.4
pbp1A_F	KIN58	100	7	0	0	1	7	1292	1298	485	14.4
pbp1A_F	KIN58	100	7	0	0	19	25	1737	1743	485	14.4
pbp1A_F	KIN58	100	7	0	0	17	23	1855	1861	485	14.4
pbp1A_F	KIN58	100	7	0	0	13	19	1293	1287	485	14.4
pbp1A_F	KIN53	100	29	0	0	1	29	61	89	3.61e-11	58
pbp1A_F	KIN53	100	8	0	0	17	24	502	495	123	16.4
pbp1A_F	KIN53	100	8	0	0	17	24	763	756	123	16.4
pbp1A_F	KIN53	100	7	0	0	8	14	120	126	485	14.4
pbp1A_F	KIN53	100	7	0	0	16	22	617	623	485	14.4
pbp1A_F	KIN53	100	7	0	0	1	7	1292	1298	485	14.4
pbp1A_F	KIN53	100	7	0	0	19	25	1737	1743	485	14.4
pbp1A_F	KIN53	100	7	0	0	17	23	1858	1864	485	14.4
pbp1A_F	KIN53	100	7	0	0	8	14	1111	1105	485	14.4
pbp1A_F	KIN53	100	7	0	0	13	19	1293	1287	485	14.4
pbp1A_F	KIN38	100	29	0	0	1	29	61	89	3.61e-11	58
pbp1A_F	KIN38	100	8	0	0	17	24	502	495	123	16.4
pbp1A_F	KIN38	100	8	0	0	17	24	763	756	123	16.4
pbp1A_F	KIN38	100	7	0	0	8	14	120	126	485	14.4
pbp1A_F	KIN38	100	7	0	0	16	22	536	542	485	14.4
pbp1A_F	KIN38	100	7	0	0	1	7	1292	1298	485	14.4
pbp1A_F	KIN38	100	7	0	0	19	25	1737	1743	485	14.4
pbp1A_F	KIN38	100	7	0	0	17	23	1855	1861	485	14.4
pbp1A_F	KIN38	100	7	0	0	13	19	1293	1287	485	14.4
pbp1A_F	KIN14	100	29	0	0	1	29	61	89	3.61e-11	58
pbp1A_F	KIN14	100	8	0	0	17	24	502	495	123	16.4
pbp1A_F	KIN14	100	8	0	0	17	24	763	756	123	16.4
pbp1A_F	KIN14	100	7	0	0	8	14	120	126	485	14.4
pbp1A_F	KIN14	100	7	0	0	1	7	1292	1298	485	14.4
pbp1A_F	KIN14	100	7	0	0	19	25	1737	1743	485	14.4
pbp1A_F	KIN14	100	7	0	0	17	23	1855	1861	485	14.4
pbp1A_F	KIN14	100	7	0	0	13	19	1293	1287	485	14.4
pbp1A_F	KIN119	100	29	0	0	1	29	61	89	3.61e-11	58
pbp1A_F	KIN119	100	8	0	0	17	24	502	495	123	16.4
pbp1A_F	KIN119	100	8	0	0	17	24	763	756	123	16.4
pbp1A_F	KIN119	100	7	0	0	8	14	120	126	485	14.4
pbp1A_F	KIN119	100	7	0	0	16	22	536	542	485	14.4
pbp1A_F	KIN119	100	7	0	0	16	22	1254	1260	485	14.4
pbp1A_F	KIN119	100	7	0	0	1	7	1292	1298	485	14.4
pbp1A_F	KIN119	100	7	0	0	19	25	1737	1743	485	14.4
pbp1A_F	KIN119	100	7	0	0	17	23	1849	1855	485	14.4
pbp1A_F	KIN119	100	7	0	0	13	19	1293	1287	485	14.4
pbp1A_F	KIN105	100	29	0	0	1	29	61	89	3.61e-11	58
pbp1A_F	KIN105	100	8	0	0	17	24	502	495	123	16.4
pbp1A_F	KIN105	100	7	0	0	8	14	120	126	485	14.4
pbp1A_F	KIN105	100	7	0	0	1	7	1292	1298	485	14.4
pbp1A_F	KIN105	100	7	0	0	19	25	1737	1743	485	14.4
pbp1A_F	KIN105	100	7	0	0	17	23	1855	1861	485	14.4
pbp1A_F	KIN105	100	7	0	0	13	19	1293	1287	485	14.4
pbp1A_F	KIN104	100	29	0	0	1	29	61	89	3.61e-11	58
pbp1A_F	KIN104	100	8	0	0	17	24	502	495	123	16.4
pbp1A_F	KIN104	100	8	0	0	17	24	763	756	123	16.4
pbp1A_F	KIN104	100	7	0	0	8	14	120	126	485	14.4
pbp1A_F	KIN104	100	7	0	0	16	22	536	542	485	14.4
pbp1A_F	KIN104	100	7	0	0	16	22	617	623	485	14.4
pbp1A_F	KIN104	100	7	0	0	19	25	1737	1743	485	14.4
pbp1A_F	KIN104	100	7	0	0	17	23	1855	1861	485	14.4
pbp1A_F	KIN102	100	29	0	0	1	29	61	89	3.61e-11	58
pbp1A_F	KIN102	100	8	0	0	17	24	502	495	123	16.4
pbp1A_F	KIN102	100	8	0	0	17	24	763	756	123	16.4
pbp1A_F	KIN102	100	7	0	0	8	14	120	126	485	14.4
pbp1A_F	KIN102	100	7	0	0	1	7	1292	1298	485	14.4
pbp1A_F	KIN102	100	7	0	0	19	25	1737	1743	485	14.4
pbp1A_F	KIN102	100	7	0	0	17	23	1855	1861	485	14.4
pbp1A_F	KIN102	100	7	0	0	13	19	1293	1287	485	14.4
pbp1A_F	KIN100	100	29	0	0	1	29	61	89	3.61e-11	58
pbp1A_F	KIN100	100	8	0	0	18	25	1094	1101	123	16.4
pbp1A_F	KIN100	100	8	0	0	17	24	502	495	123	16.4
pbp1A_F	KIN100	100	8	0	0	17	24	763	756	123	16.4
pbp1A_F	KIN100	100	7	0	0	1	7	1292	1298	485	14.4
pbp1A_F	KIN100	100	7	0	0	19	25	1737	1743	485	14.4
pbp1A_F	KIN100	100	7	0	0	17	23	1855	1861	485	14.4
pbp1A_F	KIN100	100	7	0	0	22	28	610	604	485	14.4
pbp1A_F	KIN100	100	7	0	0	13	19	1293	1287	485	14.4
pbp1A_F	KIN100	100	7	0	0	9	15	1369	1363	485	14.4
pbp1A_F	SNT49	100	28	0	0	1	28	61	88	1.42e-10	56
pbp1A_F	SNT49	100	8	0	0	9	16	774	781	123	16.4
pbp1A_F	SNT49	100	8	0	0	18	25	1094	1101	123	16.4
pbp1A_F	SNT49	100	8	0	0	17	24	502	495	123	16.4
pbp1A_F	SNT49	100	8	0	0	17	24	763	756	123	16.4
pbp1A_F	SNT49	100	7	0	0	8	14	120	126	485	14.4
pbp1A_F	SNT49	100	7	0	0	16	22	536	542	485	14.4
pbp1A_F	SNT49	100	7	0	0	16	22	1254	1260	485	14.4
pbp1A_F	SNT49	100	7	0	0	1	7	1292	1298	485	14.4
pbp1A_F	SNT49	100	7	0	0	18	24	1627	1633	485	14.4
pbp1A_F	SNT49	100	7	0	0	19	25	1737	1743	485	14.4
pbp1A_F	SNT49	100	7	0	0	17	23	1855	1861	485	14.4
pbp1A_F	SNT49	100	7	0	0	8	14	1111	1105	485	14.4
pbp1A_F	SNT49	100	7	0	0	9	15	1369	1363	485	14.4
pbp1A_F	SouthAfrica20	100	26	0	0	1	26	61	86	2.22e-09	52
pbp1A_F	SouthAfrica20	100	10	0	0	9	18	1369	1360	7.9	20.3
pbp1A_F	SouthAfrica20	100	8	0	0	21	28	369	362	123	16.4
pbp1A_F	SouthAfrica20	100	8	0	0	17	24	763	756	123	16.4
pbp1A_F	SouthAfrica20	100	7	0	0	8	14	120	126	485	14.4
pbp1A_F	SouthAfrica20	100	7	0	0	12	18	575	581	485	14.4
pbp1A_F	SouthAfrica20	100	7	0	0	10	16	775	781	485	14.4
pbp1A_F	SouthAfrica20	100	7	0	0	1	7	1292	1298	485	14.4
pbp1A_F	SouthAfrica20	100	7	0	0	19	25	1737	1743	485	14.4
pbp1A_F	SouthAfrica20	100	7	0	0	17	23	1855	1861	485	14.4
pbp1A_F	SouthAfrica20	100	7	0	0	9	15	1957	1951	485	14.4
pbp1A_F	SA233C	100	26	0	0	1	26	61	86	2.22e-09	52
pbp1A_F	SA233C	100	10	0	0	9	18	1369	1360	7.9	20.3
pbp1A_F	SA233C	100	8	0	0	21	28	369	362	123	16.4
pbp1A_F	SA233C	100	8	0	0	17	24	502	495	123	16.4
pbp1A_F	SA233C	100	8	0	0	17	24	763	756	123	16.4
pbp1A_F	SA233C	100	7	0	0	12	18	575	581	485	14.4
pbp1A_F	SA233C	100	7	0	0	16	22	617	623	485	14.4
pbp1A_F	SA233C	100	7	0	0	1	7	1292	1298	485	14.4
pbp1A_F	SA233C	100	7	0	0	19	25	1737	1743	485	14.4
pbp1A_F	SA233C	100	7	0	0	17	23	1855	1861	485	14.4
pbp1A_F	SA233C	100	7	0	0	9	15	1957	1951	485	14.4
pbp1A_F	SA233A	100	26	0	0	1	26	61	86	2.22e-09	52
pbp1A_F	SA233A	100	10	0	0	9	18	1369	1360	7.9	20.3
pbp1A_F	SA233A	100	8	0	0	21	28	369	362	123	16.4
pbp1A_F	SA233A	100	8	0	0	17	24	502	495	123	16.4
pbp1A_F	SA233A	100	8	0	0	17	24	763	756	123	16.4
pbp1A_F	SA233A	100	7	0	0	12	18	575	581	485	14.4
pbp1A_F	SA233A	100	7	0	0	16	22	617	623	485	14.4
pbp1A_F	SA233A	100	7	0	0	1	7	1292	1298	485	14.4
pbp1A_F	SA233A	100	7	0	0	19	25	1737	1743	485	14.4
pbp1A_F	SA233A	100	7	0	0	17	23	1855	1861	485	14.4
pbp1A_F	SA233A	100	7	0	0	9	15	1957	1951	485	14.4
pbp1A_F	SA222C	100	26	0	0	1	26	61	86	2.22e-09	52
pbp1A_F	SA222C	91.667	12	1	0	8	19	120	131	123	16.4
pbp1A_F	SA222C	100	8	0	0	18	25	1097	1104	123	16.4
pbp1A_F	SA222C	100	8	0	0	17	24	502	495	123	16.4
pbp1A_F	SA222C	100	8	0	0	17	24	763	756	123	16.4
pbp1A_F	SA222C	100	7	0	0	16	22	536	542	485	14.4
pbp1A_F	SA222C	100	7	0	0	16	22	1257	1263	485	14.4
pbp1A_F	SA222C	100	7	0	0	1	7	1295	1301	485	14.4
pbp1A_F	SA222C	100	7	0	0	18	24	1630	1636	485	14.4
pbp1A_F	SA222C	100	7	0	0	19	25	1740	1746	485	14.4
pbp1A_F	SA222C	100	7	0	0	17	23	1858	1864	485	14.4
pbp1A_F	SA222C	100	7	0	0	8	14	1114	1108	485	14.4
pbp1A_F	SA222C	100	7	0	0	9	15	1372	1366	485	14.4
pbp1A_F	SA222A	100	26	0	0	1	26	61	86	2.22e-09	52
pbp1A_F	SA222A	91.667	12	1	0	8	19	120	131	123	16.4
pbp1A_F	SA222A	100	8	0	0	18	25	1097	1104	123	16.4
pbp1A_F	SA222A	100	8	0	0	17	24	502	495	123	16.4
pbp1A_F	SA222A	100	8	0	0	17	24	763	756	123	16.4
pbp1A_F	SA222A	100	7	0	0	16	22	536	542	485	14.4
pbp1A_F	SA222A	100	7	0	0	16	22	1257	1263	485	14.4
pbp1A_F	SA222A	100	7	0	0	1	7	1295	1301	485	14.4
pbp1A_F	SA222A	100	7	0	0	18	24	1630	1636	485	14.4
pbp1A_F	SA222A	100	7	0	0	19	25	1740	1746	485	14.4
pbp1A_F	SA222A	100	7	0	0	17	23	1858	1864	485	14.4
pbp1A_F	SA222A	100	7	0	0	8	14	1114	1108	485	14.4
pbp1A_F	SA222A	100	7	0	0	9	15	1372	1366	485	14.4
pbp1A_F	SA221C	100	26	0	0	1	26	61	86	2.22e-09	52
pbp1A_F	SA221C	91.667	12	1	0	8	19	120	131	123	16.4
pbp1A_F	SA221C	100	8	0	0	18	25	1097	1104	123	16.4
pbp1A_F	SA221C	100	8	0	0	17	24	502	495	123	16.4
pbp1A_F	SA221C	100	8	0	0	17	24	763	756	123	16.4
pbp1A_F	SA221C	100	7	0	0	16	22	536	542	485	14.4
pbp1A_F	SA221C	100	7	0	0	16	22	1257	1263	485	14.4
pbp1A_F	SA221C	100	7	0	0	1	7	1295	1301	485	14.4
pbp1A_F	SA221C	100	7	0	0	18	24	1630	1636	485	14.4
pbp1A_F	SA221C	100	7	0	0	19	25	1740	1746	485	14.4
pbp1A_F	SA221C	100	7	0	0	17	23	1858	1864	485	14.4
pbp1A_F	SA221C	100	7	0	0	8	14	1114	1108	485	14.4
pbp1A_F	SA221C	100	7	0	0	9	15	1372	1366	485	14.4
pbp1A_F	SA194C	100	26	0	0	1	26	61	86	2.22e-09	52
pbp1A_F	SA194C	100	10	0	0	9	18	1369	1360	7.9	20.3
pbp1A_F	SA194C	100	8	0	0	21	28	369	362	123	16.4
pbp1A_F	SA194C	100	8	0	0	17	24	502	495	123	16.4
pbp1A_F	SA194C	100	8	0	0	17	24	763	756	123	16.4
pbp1A_F	SA194C	100	7	0	0	8	14	120	126	485	14.4
pbp1A_F	SA194C	100	7	0	0	12	18	575	581	485	14.4
pbp1A_F	SA194C	100	7	0	0	10	16	775	781	485	14.4
pbp1A_F	SA194C	100	7	0	0	1	7	1292	1298	485	14.4
pbp1A_F	SA194C	100	7	0	0	19	25	1737	1743	485	14.4
pbp1A_F	SA194C	100	7	0	0	17	23	1855	1861	485	14.4
pbp1A_F	SA194A	100	26	0	0	1	26	61	86	2.22e-09	52
pbp1A_F	SA194A	100	10	0	0	9	18	1369	1360	7.9	20.3
pbp1A_F	SA194A	100	8	0	0	21	28	369	362	123	16.4
pbp1A_F	SA194A	100	8	0	0	17	24	502	495	123	16.4
pbp1A_F	SA194A	100	8	0	0	17	24	763	756	123	16.4
pbp1A_F	SA194A	100	7	0	0	8	14	120	126	485	14.4
pbp1A_F	SA194A	100	7	0	0	12	18	575	581	485	14.4
pbp1A_F	SA194A	100	7	0	0	10	16	775	781	485	14.4
pbp1A_F	SA194A	100	7	0	0	1	7	1292	1298	485	14.4
pbp1A_F	SA194A	100	7	0	0	19	25	1737	1743	485	14.4
pbp1A_F	SA194A	100	7	0	0	17	23	1855	1861	485	14.4
pbp1A_F	SA174A	100	26	0	0	1	26	61	86	2.22e-09	52
pbp1A_F	SA174A	100	10	0	0	9	18	1369	1360	7.9	20.3
pbp1A_F	SA174A	100	8	0	0	21	28	369	362	123	16.4
pbp1A_F	SA174A	100	8	0	0	17	24	763	756	123	16.4
pbp1A_F	SA174A	100	7	0	0	8	14	120	126	485	14.4
pbp1A_F	SA174A	100	7	0	0	12	18	575	581	485	14.4
pbp1A_F	SA174A	100	7	0	0	1	7	1292	1298	485	14.4
pbp1A_F	SA174A	100	7	0	0	19	25	1737	1743	485	14.4
pbp1A_F	SA174A	100	7	0	0	17	23	1855	1861	485	14.4
pbp1A_F	SA169C	100	26	0	0	1	26	61	86	2.22e-09	52
pbp1A_F	SA169C	100	10	0	0	9	18	1369	1360	7.9	20.3
pbp1A_F	SA169C	100	8	0	0	17	24	763	756	123	16.4
pbp1A_F	SA169C	100	7	0	0	8	14	120	126	485	14.4
pbp1A_F	SA169C	100	7	0	0	12	18	575	581	485	14.4
pbp1A_F	SA169C	100	7	0	0	16	22	617	623	485	14.4
pbp1A_F	SA169C	100	7	0	0	1	7	1292	1298	485	14.4
pbp1A_F	SA169C	100	7	0	0	19	25	1737	1743	485	14.4
pbp1A_F	SA169C	100	7	0	0	17	23	1855	1861	485	14.4
pbp1A_F	SA169C	100	7	0	0	22	28	368	362	485	14.4
pbp1A_F	SA169A	100	26	0	0	1	26	61	86	2.22e-09	52
pbp1A_F	SA169A	100	10	0	0	9	18	1369	1360	7.9	20.3
pbp1A_F	SA169A	100	8	0	0	17	24	763	756	123	16.4
pbp1A_F	SA169A	100	7	0	0	8	14	120	126	485	14.4
pbp1A_F	SA169A	100	7	0	0	12	18	575	581	485	14.4
pbp1A_F	SA169A	100	7	0	0	16	22	617	623	485	14.4
pbp1A_F	SA169A	100	7	0	0	1	7	1292	1298	485	14.4
pbp1A_F	SA169A	100	7	0	0	19	25	1737	1743	485	14.4
pbp1A_F	SA169A	100	7	0	0	17	23	1855	1861	485	14.4
pbp1A_F	SA169A	100	7	0	0	22	28	368	362	485	14.4
pbp1A_F	SA165C	100	26	0	0	1	26	61	86	2.22e-09	52
pbp1A_F	SA165C	100	8	0	0	17	24	502	495	123	16.4
pbp1A_F	SA165C	100	8	0	0	17	24	763	756	123	16.4
pbp1A_F	SA165C	100	7	0	0	8	14	120	126	485	14.4
pbp1A_F	SA165C	100	7	0	0	16	22	536	542	485	14.4
pbp1A_F	SA165C	100	7	0	0	16	22	617	623	485	14.4
pbp1A_F	SA165C	100	7	0	0	1	7	1292	1298	485	14.4
pbp1A_F	SA165C	100	7	0	0	19	25	1737	1743	485	14.4
pbp1A_F	SA165C	100	7	0	0	17	23	1855	1861	485	14.4
pbp1A_F	SA165C	100	7	0	0	15	21	985	979	485	14.4
pbp1A_F	SA165C	100	7	0	0	8	14	1111	1105	485	14.4
pbp1A_F	SA165C	100	7	0	0	13	19	1293	1287	485	14.4
pbp1A_F	SA165C	100	7	0	0	9	15	1369	1363	485	14.4
pbp1A_F	SA165A	100	26	0	0	1	26	61	86	2.22e-09	52
pbp1A_F	SA165A	100	8	0	0	17	24	502	495	123	16.4
pbp1A_F	SA165A	100	8	0	0	17	24	763	756	123	16.4
pbp1A_F	SA165A	100	7	0	0	8	14	120	126	485	14.4
pbp1A_F	SA165A	100	7	0	0	16	22	536	542	485	14.4
pbp1A_F	SA165A	100	7	0	0	16	22	617	623	485	14.4
pbp1A_F	SA165A	100	7	0	0	1	7	1292	1298	485	14.4
pbp1A_F	SA165A	100	7	0	0	19	25	1737	1743	485	14.4
pbp1A_F	SA165A	100	7	0	0	17	23	1855	1861	485	14.4
pbp1A_F	SA165A	100	7	0	0	15	21	985	979	485	14.4
pbp1A_F	SA165A	100	7	0	0	8	14	1111	1105	485	14.4
pbp1A_F	SA165A	100	7	0	0	13	19	1293	1287	485	14.4
pbp1A_F	SA165A	100	7	0	0	9	15	1369	1363	485	14.4
pbp1A_F	SA164C	100	26	0	0	1	26	61	86	2.22e-09	52
pbp1A_F	SA164C	100	8	0	0	17	24	502	495	123	16.4
pbp1A_F	SA164C	100	8	0	0	17	24	763	756	123	16.4
pbp1A_F	SA164C	100	7	0	0	8	14	120	126	485	14.4
pbp1A_F	SA164C	100	7	0	0	16	22	536	542	485	14.4
pbp1A_F	SA164C	100	7	0	0	16	22	617	623	485	14.4
pbp1A_F	SA164C	100	7	0	0	1	7	1292	1298	485	14.4
pbp1A_F	SA164C	100	7	0	0	19	25	1737	1743	485	14.4
pbp1A_F	SA164C	100	7	0	0	17	23	1855	1861	485	14.4
pbp1A_F	SA164C	100	7	0	0	15	21	985	979	485	14.4
pbp1A_F	SA164C	100	7	0	0	8	14	1111	1105	485	14.4
pbp1A_F	SA164C	100	7	0	0	13	19	1293	1287	485	14.4
pbp1A_F	SA164C	100	7	0	0	9	15	1369	1363	485	14.4
pbp1A_F	SA164A	100	26	0	0	1	26	61	86	2.22e-09	52
pbp1A_F	SA164A	100	8	0	0	17	24	502	495	123	16.4
pbp1A_F	SA164A	100	8	0	0	17	24	763	756	123	16.4
pbp1A_F	SA164A	100	7	0	0	8	14	120	126	485	14.4
pbp1A_F	SA164A	100	7	0	0	16	22	536	542	485	14.4
pbp1A_F	SA164A	100	7	0	0	16	22	617	623	485	14.4
pbp1A_F	SA164A	100	7	0	0	1	7	1292	1298	485	14.4
pbp1A_F	SA164A	100	7	0	0	19	25	1737	1743	485	14.4
pbp1A_F	SA164A	100	7	0	0	17	23	1855	1861	485	14.4
pbp1A_F	SA164A	100	7	0	0	15	21	985	979	485	14.4
pbp1A_F	SA164A	100	7	0	0	8	14	1111	1105	485	14.4
pbp1A_F	SA164A	100	7	0	0	13	19	1293	1287	485	14.4
pbp1A_F	SA164A	100	7	0	0	9	15	1369	1363	485	14.4
pbp1A_F	SA160C	100	26	0	0	1	26	61	86	2.22e-09	52
pbp1A_F	SA160C	100	10	0	0	9	18	1369	1360	7.9	20.3
pbp1A_F	SA160C	100	8	0	0	21	28	369	362	123	16.4
pbp1A_F	SA160C	100	8	0	0	17	24	763	756	123	16.4
pbp1A_F	SA160C	100	7	0	0	8	14	120	126	485	14.4
pbp1A_F	SA160C	100	7	0	0	12	18	575	581	485	14.4
pbp1A_F	SA160C	100	7	0	0	10	16	775	781	485	14.4
pbp1A_F	SA160C	100	7	0	0	1	7	1292	1298	485	14.4
pbp1A_F	SA160C	100	7	0	0	19	25	1737	1743	485	14.4
pbp1A_F	SA160C	100	7	0	0	17	23	1858	1864	485	14.4
pbp1A_F	SA160C	100	7	0	0	9	15	1960	1954	485	14.4
pbp1A_F	SA160A	100	26	0	0	1	26	61	86	2.22e-09	52
pbp1A_F	SA160A	100	10	0	0	9	18	1369	1360	7.9	20.3
pbp1A_F	SA160A	100	8	0	0	21	28	369	362	123	16.4
pbp1A_F	SA160A	100	8	0	0	17	24	763	756	123	16.4
pbp1A_F	SA160A	100	7	0	0	8	14	120	126	485	14.4
pbp1A_F	SA160A	100	7	0	0	12	18	575	581	485	14.4
pbp1A_F	SA160A	100	7	0	0	10	16	775	781	485	14.4
pbp1A_F	SA160A	100	7	0	0	1	7	1292	1298	485	14.4
pbp1A_F	SA160A	100	7	0	0	19	25	1737	1743	485	14.4
pbp1A_F	SA160A	100	7	0	0	17	23	1858	1864	485	14.4
pbp1A_F	SA160A	100	7	0	0	9	15	1960	1954	485	14.4
pbp1A_F	SA47C	100	26	0	0	1	26	61	86	2.22e-09	52
pbp1A_F	SA47C	100	10	0	0	9	18	1369	1360	7.9	20.3
pbp1A_F	SA47C	100	8	0	0	21	28	369	362	123	16.4
pbp1A_F	SA47C	100	8	0	0	17	24	763	756	123	16.4
pbp1A_F	SA47C	100	7	0	0	8	14	120	126	485	14.4
pbp1A_F	SA47C	100	7	0	0	12	18	575	581	485	14.4
pbp1A_F	SA47C	100	7	0	0	1	7	1292	1298	485	14.4
pbp1A_F	SA47C	100	7	0	0	19	25	1737	1743	485	14.4
pbp1A_F	SA47C	100	7	0	0	17	23	1855	1861	485	14.4
pbp1A_F	SA47A	100	26	0	0	1	26	61	86	2.22e-09	52
pbp1A_F	SA47A	100	10	0	0	9	18	1369	1360	7.9	20.3
pbp1A_F	SA47A	100	8	0	0	21	28	369	362	123	16.4
pbp1A_F	SA47A	100	8	0	0	17	24	763	756	123	16.4
pbp1A_F	SA47A	100	7	0	0	8	14	120	126	485	14.4
pbp1A_F	SA47A	100	7	0	0	12	18	575	581	485	14.4
pbp1A_F	SA47A	100	7	0	0	1	7	1292	1298	485	14.4
pbp1A_F	SA47A	100	7	0	0	19	25	1737	1743	485	14.4
pbp1A_F	SA47A	100	7	0	0	17	23	1855	1861	485	14.4
pbp1A_F	SA46C	100	26	0	0	1	26	61	86	2.22e-09	52
pbp1A_F	SA46C	100	10	0	0	9	18	1369	1360	7.9	20.3
pbp1A_F	SA46C	100	8	0	0	21	28	369	362	123	16.4
pbp1A_F	SA46C	100	8	0	0	17	24	763	756	123	16.4
pbp1A_F	SA46C	100	7	0	0	8	14	120	126	485	14.4
pbp1A_F	SA46C	100	7	0	0	12	18	575	581	485	14.4
pbp1A_F	SA46C	100	7	0	0	1	7	1292	1298	485	14.4
pbp1A_F	SA46C	100	7	0	0	19	25	1737	1743	485	14.4
pbp1A_F	SA46C	100	7	0	0	17	23	1855	1861	485	14.4
pbp1A_F	SA40C	100	26	0	0	1	26	61	86	2.22e-09	52
pbp1A_F	SA40C	100	10	0	0	9	18	1369	1360	7.9	20.3
pbp1A_F	SA40C	100	8	0	0	21	28	369	362	123	16.4
pbp1A_F	SA40C	100	8	0	0	17	24	763	756	123	16.4
pbp1A_F	SA40C	100	7	0	0	8	14	120	126	485	14.4
pbp1A_F	SA40C	100	7	0	0	12	18	575	581	485	14.4
pbp1A_F	SA40C	100	7	0	0	19	25	1737	1743	485	14.4
pbp1A_F	SA40C	100	7	0	0	17	23	1855	1861	485	14.4
pbp1A_F	SA40C	100	7	0	0	9	15	1957	1951	485	14.4
pbp1A_F	SA40A	100	26	0	0	1	26	61	86	2.22e-09	52
pbp1A_F	SA40A	100	10	0	0	9	18	1369	1360	7.9	20.3
pbp1A_F	SA40A	100	8	0	0	21	28	369	362	123	16.4
pbp1A_F	SA40A	100	8	0	0	17	24	763	756	123	16.4
pbp1A_F	SA40A	100	7	0	0	8	14	120	126	485	14.4
pbp1A_F	SA40A	100	7	0	0	12	18	575	581	485	14.4
pbp1A_F	SA40A	100	7	0	0	19	25	1737	1743	485	14.4
pbp1A_F	SA40A	100	7	0	0	17	23	1855	1861	485	14.4
pbp1A_F	SA40A	100	7	0	0	9	15	1957	1951	485	14.4
pbp1A_F	SA36C	100	26	0	0	1	26	61	86	2.22e-09	52
pbp1A_F	SA36C	100	10	0	0	9	18	1369	1360	7.9	20.3
pbp1A_F	SA36C	100	8	0	0	21	28	369	362	123	16.4
pbp1A_F	SA36C	100	8	0	0	17	24	763	756	123	16.4
pbp1A_F	SA36C	100	7	0	0	8	14	120	126	485	14.4
pbp1A_F	SA36C	100	7	0	0	12	18	575	581	485	14.4
pbp1A_F	SA36C	100	7	0	0	1	7	1292	1298	485	14.4
pbp1A_F	SA36C	100	7	0	0	19	25	1737	1743	485	14.4
pbp1A_F	SA36C	100	7	0	0	17	23	1858	1864	485	14.4
pbp1A_F	SA34C	100	26	0	0	1	26	61	86	2.22e-09	52
pbp1A_F	SA34C	100	10	0	0	9	18	1369	1360	7.9	20.3
pbp1A_F	SA34C	100	8	0	0	21	28	369	362	123	16.4
pbp1A_F	SA34C	100	8	0	0	17	24	763	756	123	16.4
pbp1A_F	SA34C	100	7	0	0	8	14	120	126	485	14.4
pbp1A_F	SA34C	100	7	0	0	10	16	775	781	485	14.4
pbp1A_F	SA34C	100	7	0	0	19	25	1737	1743	485	14.4
pbp1A_F	SA34C	100	7	0	0	17	23	1855	1861	485	14.4
pbp1A_F	SA34C	100	7	0	0	9	15	1957	1951	485	14.4
pbp1A_F	SA34A	100	26	0	0	1	26	61	86	2.22e-09	52
pbp1A_F	SA34A	100	10	0	0	9	18	1369	1360	7.9	20.3
pbp1A_F	SA34A	100	8	0	0	21	28	369	362	123	16.4
pbp1A_F	SA34A	100	8	0	0	17	24	763	756	123	16.4
pbp1A_F	SA34A	100	7	0	0	8	14	120	126	485	14.4
pbp1A_F	SA34A	100	7	0	0	10	16	775	781	485	14.4
pbp1A_F	SA34A	100	7	0	0	19	25	1737	1743	485	14.4
pbp1A_F	SA34A	100	7	0	0	17	23	1855	1861	485	14.4
pbp1A_F	SA34A	100	7	0	0	9	15	1957	1951	485	14.4
pbp1A_F	SA31C	100	26	0	0	1	26	61	86	2.22e-09	52
pbp1A_F	SA31C	100	10	0	0	9	18	1369	1360	7.9	20.3
pbp1A_F	SA31C	100	8	0	0	21	28	369	362	123	16.4
pbp1A_F	SA31C	100	8	0	0	17	24	763	756	123	16.4
pbp1A_F	SA31C	100	7	0	0	8	14	120	126	485	14.4
pbp1A_F	SA31C	100	7	0	0	10	16	775	781	485	14.4
pbp1A_F	SA31C	100	7	0	0	19	25	1737	1743	485	14.4
pbp1A_F	SA31C	100	7	0	0	17	23	1855	1861	485	14.4
pbp1A_F	SA31C	100	7	0	0	9	15	1957	1951	485	14.4
pbp1A_F	SA29A	100	26	0	0	1	26	61	86	2.22e-09	52
pbp1A_F	SA29A	100	10	0	0	9	18	1369	1360	7.9	20.3
pbp1A_F	SA29A	100	8	0	0	21	28	369	362	123	16.4
pbp1A_F	SA29A	100	8	0	0	17	24	502	495	123	16.4
pbp1A_F	SA29A	100	8	0	0	17	24	763	756	123	16.4
pbp1A_F	SA29A	100	7	0	0	8	14	120	126	485	14.4
pbp1A_F	SA29A	100	7	0	0	12	18	575	581	485	14.4
pbp1A_F	SA29A	100	7	0	0	10	16	775	781	485	14.4
pbp1A_F	SA29A	100	7	0	0	1	7	1292	1298	485	14.4
pbp1A_F	PNG84	100	26	0	0	1	26	61	86	2.22e-09	52
pbp1A_F	PNG84	100	8	0	0	9	16	774	781	123	16.4
pbp1A_F	PNG84	100	8	0	0	18	25	1094	1101	123	16.4
pbp1A_F	PNG84	100	8	0	0	17	24	502	495	123	16.4
pbp1A_F	PNG84	100	8	0	0	17	24	763	756	123	16.4
pbp1A_F	PNG84	100	7	0	0	8	14	120	126	485	14.4
pbp1A_F	PNG84	100	7	0	0	12	18	324	330	485	14.4
pbp1A_F	PNG84	100	7	0	0	16	22	536	542	485	14.4
pbp1A_F	PNG84	100	7	0	0	16	22	1254	1260	485	14.4
pbp1A_F	PNG84	100	7	0	0	1	7	1292	1298	485	14.4
pbp1A_F	PNG84	100	7	0	0	18	24	1627	1633	485	14.4
pbp1A_F	PNG84	100	7	0	0	19	25	1737	1743	485	14.4
pbp1A_F	PNG84	100	7	0	0	17	23	1855	1861	485	14.4
pbp1A_F	PNG84	100	7	0	0	9	15	1369	1363	485	14.4
pbp1A_F	F16	100	26	0	0	1	26	61	86	2.22e-09	52
pbp1A_F	F16	100	8	0	0	17	24	502	495	123	16.4
pbp1A_F	F16	100	8	0	0	17	24	763	756	123	16.4
pbp1A_F	F16	100	7	0	0	8	14	120	126	485	14.4
pbp1A_F	F16	100	7	0	0	16	22	536	542	485	14.4
pbp1A_F	F16	100	7	0	0	16	22	617	623	485	14.4
pbp1A_F	F16	100	7	0	0	16	22	1254	1260	485	14.4
pbp1A_F	F16	100	7	0	0	1	7	1292	1298	485	14.4
pbp1A_F	F16	100	7	0	0	18	24	1627	1633	485	14.4
pbp1A_F	F16	100	7	0	0	19	25	1737	1743	485	14.4
pbp1A_F	F16	100	7	0	0	17	23	1858	1864	485	14.4
pbp1A_F	F16	100	7	0	0	15	21	985	979	485	14.4
pbp1A_F	F16	100	7	0	0	8	14	1111	1105	485	14.4
pbp1A_F	F16	100	7	0	0	9	15	1369	1363	485	14.4
pbp1A_F	DU15	100	26	0	0	1	26	61	86	2.22e-09	52
pbp1A_F	DU15	100	8	0	0	17	24	502	495	123	16.4
pbp1A_F	DU15	100	8	0	0	17	24	763	756	123	16.4
pbp1A_F	DU15	100	7	0	0	8	14	120	126	485	14.4
pbp1A_F	DU15	100	7	0	0	16	22	536	542	485	14.4
pbp1A_F	DU15	100	7	0	0	16	22	617	623	485	14.4
pbp1A_F	DU15	100	7	0	0	10	16	775	781	485	14.4
pbp1A_F	DU15	100	7	0	0	16	22	1254	1260	485	14.4
pbp1A_F	DU15	100	7	0	0	1	7	1292	1298	485	14.4
pbp1A_F	DU15	100	7	0	0	18	24	1627	1633	485	14.4
pbp1A_F	DU15	100	7	0	0	19	25	1737	1743	485	14.4
pbp1A_F	DU15	100	7	0	0	17	23	1855	1861	485	14.4
pbp1A_F	DU15	100	7	0	0	15	21	985	979	485	14.4
pbp1A_F	DU15	100	7	0	0	8	14	1111	1105	485	14.4
pbp1A_F	DU15	100	7	0	0	9	15	1369	1363	485	14.4
pbp1A_F	Ausabrj05	100	26	0	0	1	26	61	86	2.22e-09	52
pbp1A_F	Ausabrj05	91.667	12	1	0	8	19	120	131	123	16.4
pbp1A_F	Ausabrj05	100	8	0	0	9	16	774	781	123	16.4
pbp1A_F	Ausabrj05	100	8	0	0	17	24	502	495	123	16.4
pbp1A_F	Ausabrj05	100	8	0	0	17	24	763	756	123	16.4
pbp1A_F	Ausabrj05	100	7	0	0	12	18	324	330	485	14.4
pbp1A_F	Ausabrj05	100	7	0	0	16	22	536	542	485	14.4
pbp1A_F	Ausabrj05	100	7	0	0	16	22	1254	1260	485	14.4
pbp1A_F	Ausabrj05	100	7	0	0	1	7	1292	1298	485	14.4
pbp1A_F	Ausabrj05	100	7	0	0	19	25	1737	1743	485	14.4
pbp1A_F	Ausabrj05	100	7	0	0	17	23	1855	1861	485	14.4
pbp1A_F	Ausabrj05	100	7	0	0	9	15	1369	1363	485	14.4
pbp1A_F	PNG84	100	26	0	0	1	26	61	86	2.22e-09	52
pbp1A_F	PNG84	100	8	0	0	9	16	774	781	123	16.4
pbp1A_F	PNG84	100	8	0	0	18	25	1094	1101	123	16.4
pbp1A_F	PNG84	100	8	0	0	17	24	502	495	123	16.4
pbp1A_F	PNG84	100	8	0	0	17	24	763	756	123	16.4
pbp1A_F	PNG84	100	7	0	0	8	14	120	126	485	14.4
pbp1A_F	PNG84	100	7	0	0	12	18	324	330	485	14.4
pbp1A_F	PNG84	100	7	0	0	16	22	536	542	485	14.4
pbp1A_F	PNG84	100	7	0	0	16	22	1254	1260	485	14.4
pbp1A_F	PNG84	100	7	0	0	1	7	1292	1298	485	14.4
pbp1A_F	PNG84	100	7	0	0	18	24	1627	1633	485	14.4
pbp1A_F	PNG84	100	7	0	0	19	25	1737	1743	485	14.4
pbp1A_F	PNG84	100	7	0	0	17	23	1855	1861	485	14.4
pbp1A_F	PNG84	100	7	0	0	9	15	1369	1363	485	14.4
pbp1A_F	F16	100	26	0	0	1	26	61	86	2.22e-09	52
pbp1A_F	F16	100	8	0	0	17	24	502	495	123	16.4
pbp1A_F	F16	100	8	0	0	17	24	763	756	123	16.4
pbp1A_F	F16	100	7	0	0	8	14	120	126	485	14.4
pbp1A_F	F16	100	7	0	0	16	22	536	542	485	14.4
pbp1A_F	F16	100	7	0	0	16	22	617	623	485	14.4
pbp1A_F	F16	100	7	0	0	16	22	1254	1260	485	14.4
pbp1A_F	F16	100	7	0	0	1	7	1292	1298	485	14.4
pbp1A_F	F16	100	7	0	0	18	24	1627	1633	485	14.4
pbp1A_F	F16	100	7	0	0	19	25	1737	1743	485	14.4
pbp1A_F	F16	100	7	0	0	17	23	1858	1864	485	14.4
pbp1A_F	F16	100	7	0	0	15	21	985	979	485	14.4
pbp1A_F	F16	100	7	0	0	8	14	1111	1105	485	14.4
pbp1A_F	F16	100	7	0	0	9	15	1369	1363	485	14.4
pbp1A_F	DU15	100	26	0	0	1	26	61	86	2.22e-09	52
pbp1A_F	DU15	100	8	0	0	17	24	502	495	123	16.4
pbp1A_F	DU15	100	8	0	0	17	24	763	756	123	16.4
pbp1A_F	DU15	100	7	0	0	8	14	120	126	485	14.4
pbp1A_F	DU15	100	7	0	0	16	22	536	542	485	14.4
pbp1A_F	DU15	100	7	0	0	16	22	617	623	485	14.4
pbp1A_F	DU15	100	7	0	0	10	16	775	781	485	14.4
pbp1A_F	DU15	100	7	0	0	16	22	1254	1260	485	14.4
pbp1A_F	DU15	100	7	0	0	1	7	1292	1298	485	14.4
pbp1A_F	DU15	100	7	0	0	18	24	1627	1633	485	14.4
pbp1A_F	DU15	100	7	0	0	19	25	1737	1743	485	14.4
pbp1A_F	DU15	100	7	0	0	17	23	1855	1861	485	14.4
pbp1A_F	DU15	100	7	0	0	15	21	985	979	485	14.4
pbp1A_F	DU15	100	7	0	0	8	14	1111	1105	485	14.4
pbp1A_F	DU15	100	7	0	0	9	15	1369	1363	485	14.4
pbp1A_F	Ausabrj05	100	26	0	0	1	26	61	86	2.22e-09	52
pbp1A_F	Ausabrj05	91.667	12	1	0	8	19	120	131	123	16.4
pbp1A_F	Ausabrj05	100	8	0	0	9	16	774	781	123	16.4
pbp1A_F	Ausabrj05	100	8	0	0	17	24	502	495	123	16.4
pbp1A_F	Ausabrj05	100	8	0	0	17	24	763	756	123	16.4
pbp1A_F	Ausabrj05	100	7	0	0	12	18	324	330	485	14.4
pbp1A_F	Ausabrj05	100	7	0	0	16	22	536	542	485	14.4
pbp1A_F	Ausabrj05	100	7	0	0	16	22	1254	1260	485	14.4
pbp1A_F	Ausabrj05	100	7	0	0	1	7	1292	1298	485	14.4
pbp1A_F	Ausabrj05	100	7	0	0	19	25	1737	1743	485	14.4
pbp1A_F	Ausabrj05	100	7	0	0	17	23	1855	1861	485	14.4
pbp1A_F	Ausabrj05	100	7	0	0	9	15	1369	1363	485	14.4
pbp1A_F	KE53	100	26	0	0	1	26	61	86	2.22e-09	52
pbp1A_F	KE53	100	8	0	0	18	25	1097	1104	123	16.4
pbp1A_F	KE53	100	8	0	0	17	24	502	495	123	16.4
pbp1A_F	KE53	100	8	0	0	17	24	763	756	123	16.4
pbp1A_F	KE53	100	7	0	0	8	14	120	126	485	14.4
pbp1A_F	KE53	100	7	0	0	16	22	617	623	485	14.4
pbp1A_F	KE53	100	7	0	0	1	7	1295	1301	485	14.4
pbp1A_F	KE53	100	7	0	0	18	24	1630	1636	485	14.4
pbp1A_F	KE53	100	7	0	0	19	25	1740	1746	485	14.4
pbp1A_F	KE53	100	7	0	0	17	23	1858	1864	485	14.4
pbp1A_F	KE53	100	7	0	0	13	19	1296	1290	485	14.4
pbp1A_F	KE53	100	7	0	0	9	15	1372	1366	485	14.4
pbp1A_F	KE53	100	7	0	0	20	26	1947	1941	485	14.4
pbp1A_F	SA170C	96.552	29	1	0	1	29	61	89	8.79e-09	50.1
pbp1A_F	SA170C	100	8	0	0	17	24	502	495	123	16.4
pbp1A_F	SA170C	100	8	0	0	17	24	763	756	123	16.4
pbp1A_F	SA170C	100	7	0	0	8	14	120	126	485	14.4
pbp1A_F	SA170C	100	7	0	0	10	16	775	781	485	14.4
pbp1A_F	SA170C	100	7	0	0	1	7	1292	1298	485	14.4
pbp1A_F	SA170C	100	7	0	0	13	19	1479	1485	485	14.4
pbp1A_F	SA170C	100	7	0	0	19	25	1737	1743	485	14.4
pbp1A_F	SA170C	100	7	0	0	17	23	1855	1861	485	14.4
pbp1A_F	SA170C	100	7	0	0	13	19	1293	1287	485	14.4
pbp1A_F	SA170C	100	7	0	0	9	15	1369	1363	485	14.4
pbp1A_F	SA170A	96.552	29	1	0	1	29	61	89	8.79e-09	50.1
pbp1A_F	SA170A	100	8	0	0	17	24	502	495	123	16.4
pbp1A_F	SA170A	100	8	0	0	17	24	763	756	123	16.4
pbp1A_F	SA170A	100	7	0	0	8	14	120	126	485	14.4
pbp1A_F	SA170A	100	7	0	0	10	16	775	781	485	14.4
pbp1A_F	SA170A	100	7	0	0	1	7	1292	1298	485	14.4
pbp1A_F	SA170A	100	7	0	0	13	19	1479	1485	485	14.4
pbp1A_F	SA170A	100	7	0	0	19	25	1737	1743	485	14.4
pbp1A_F	SA170A	100	7	0	0	17	23	1855	1861	485	14.4
pbp1A_F	SA170A	100	7	0	0	13	19	1293	1287	485	14.4
pbp1A_F	SA170A	100	7	0	0	9	15	1369	1363	485	14.4
pbp1A_F	SA46C	96.552	29	1	0	1	29	61	89	8.79e-09	50.1
pbp1A_F	SA46C	100	8	0	0	17	24	502	495	123	16.4
pbp1A_F	SA46C	100	8	0	0	17	24	763	756	123	16.4
pbp1A_F	SA46C	100	7	0	0	8	14	120	126	485	14.4
pbp1A_F	SA46C	100	7	0	0	16	22	617	623	485	14.4
pbp1A_F	SA46C	100	7	0	0	1	7	1292	1298	485	14.4
pbp1A_F	SA46C	100	7	0	0	13	19	1293	1287	485	14.4
pbp1A_F	SA46A	96.552	29	1	0	1	29	61	89	8.79e-09	50.1
pbp1A_F	SA46A	100	8	0	0	17	24	502	495	123	16.4
pbp1A_F	SA46A	100	8	0	0	17	24	763	756	123	16.4
pbp1A_F	SA46A	100	7	0	0	8	14	120	126	485	14.4
pbp1A_F	SA46A	100	7	0	0	16	22	617	623	485	14.4
pbp1A_F	SA46A	100	7	0	0	1	7	1292	1298	485	14.4
pbp1A_F	SA46A	100	7	0	0	19	25	1737	1743	485	14.4
pbp1A_F	SA46A	100	7	0	0	17	23	1855	1861	485	14.4
pbp1A_F	SA46A	100	7	0	0	13	19	1293	1287	485	14.4
pbp1A_F	GAMchJs124i	96.552	29	1	0	1	29	61	89	8.79e-09	50.1
pbp1A_F	GAMchJs124i	100	8	0	0	17	24	502	495	123	16.4
pbp1A_F	GAMchJs124i	100	8	0	0	17	24	763	756	123	16.4
pbp1A_F	GAMchJs124i	100	7	0	0	8	14	120	126	485	14.4
pbp1A_F	GAMchJs124i	100	7	0	0	12	18	575	581	485	14.4
pbp1A_F	GAMchJs124i	100	7	0	0	1	7	1295	1301	485	14.4
pbp1A_F	GAMchJs124i	100	7	0	0	19	25	1740	1746	485	14.4
pbp1A_F	GAMchJs124i	100	7	0	0	17	23	1858	1864	485	14.4
pbp1A_F	GAMchJs124i	100	7	0	0	22	28	610	604	485	14.4
pbp1A_F	GAMchJs124i	100	7	0	0	13	19	1296	1290	485	14.4
pbp1A_F	GAMchJs114i	96.552	29	1	0	1	29	61	89	8.79e-09	50.1
pbp1A_F	GAMchJs114i	100	8	0	0	17	24	502	495	123	16.4
pbp1A_F	GAMchJs114i	100	8	0	0	17	24	763	756	123	16.4
pbp1A_F	GAMchJs114i	100	7	0	0	8	14	120	126	485	14.4
pbp1A_F	GAMchJs114i	100	7	0	0	16	22	617	623	485	14.4
pbp1A_F	GAMchJs114i	100	7	0	0	19	25	1740	1746	485	14.4
pbp1A_F	GAMchJs114i	100	7	0	0	17	23	1858	1864	485	14.4
pbp1A_F	GAMchJs114i	100	7	0	0	22	28	610	604	485	14.4
pbp1A_F	GAMchJs106B	96.552	29	1	0	1	29	61	89	8.79e-09	50.1
pbp1A_F	GAMchJs106B	100	8	0	0	17	24	502	495	123	16.4
pbp1A_F	GAMchJs106B	100	8	0	0	17	24	763	756	123	16.4
pbp1A_F	GAMchJs106B	100	7	0	0	8	14	120	126	485	14.4
pbp1A_F	GAMchJs106B	100	7	0	0	16	22	536	542	485	14.4
pbp1A_F	GAMchJs106B	100	7	0	0	16	22	617	623	485	14.4
pbp1A_F	GAMchJs106B	100	7	0	0	1	7	1295	1301	485	14.4
pbp1A_F	GAMchJs106B	100	7	0	0	19	25	1740	1746	485	14.4
pbp1A_F	GAMchJs106B	100	7	0	0	17	23	1858	1864	485	14.4
pbp1A_F	GAMchJs106B	100	7	0	0	22	28	610	604	485	14.4
pbp1A_F	GAMchJs106B	100	7	0	0	13	19	1296	1290	485	14.4
pbp1A_F	GAM239Bi	96.552	29	1	0	1	29	61	89	8.79e-09	50.1
pbp1A_F	GAM239Bi	100	8	0	0	17	24	502	495	123	16.4
pbp1A_F	GAM239Bi	100	8	0	0	17	24	763	756	123	16.4
pbp1A_F	GAM239Bi	100	7	0	0	8	14	120	126	485	14.4
pbp1A_F	GAM239Bi	100	7	0	0	16	22	536	542	485	14.4
pbp1A_F	GAM239Bi	100	7	0	0	16	22	617	623	485	14.4
pbp1A_F	GAM239Bi	100	7	0	0	1	7	1295	1301	485	14.4
pbp1A_F	GAM239Bi	100	7	0	0	19	25	1740	1746	485	14.4
pbp1A_F	GAM239Bi	100	7	0	0	17	23	1858	1864	485	14.4
pbp1A_F	GAM239Bi	100	7	0	0	22	28	610	604	485	14.4
pbp1A_F	GAM239Bi	100	7	0	0	13	19	1296	1290	485	14.4
pbp1A_F	GAM83T	100	25	0	0	5	29	65	89	8.79e-09	50.1
pbp1A_F	GAM83T	100	8	0	0	17	24	502	495	123	16.4
pbp1A_F	GAM83T	100	8	0	0	17	24	763	756	123	16.4
pbp1A_F	GAM83T	100	7	0	0	8	14	120	126	485	14.4
pbp1A_F	GAM83T	100	7	0	0	16	22	536	542	485	14.4
pbp1A_F	GAM83T	100	7	0	0	1	7	1295	1301	485	14.4
pbp1A_F	GAM83T	100	7	0	0	19	25	1740	1746	485	14.4
pbp1A_F	GAM83T	100	7	0	0	17	23	1861	1867	485	14.4
pbp1A_F	GAM83T	100	7	0	0	22	28	610	604	485	14.4
pbp1A_F	GAM83T	100	7	0	0	13	19	1296	1290	485	14.4
pbp1A_F	GAM83Bi	100	25	0	0	5	29	65	89	8.79e-09	50.1
pbp1A_F	GAM83Bi	100	8	0	0	17	24	502	495	123	16.4
pbp1A_F	GAM83Bi	100	8	0	0	17	24	763	756	123	16.4
pbp1A_F	GAM83Bi	100	7	0	0	8	14	120	126	485	14.4
pbp1A_F	GAM83Bi	100	7	0	0	16	22	536	542	485	14.4
pbp1A_F	GAM83Bi	100	7	0	0	1	7	1295	1301	485	14.4
pbp1A_F	GAM83Bi	100	7	0	0	19	25	1740	1746	485	14.4
pbp1A_F	GAM83Bi	100	7	0	0	17	23	1861	1867	485	14.4
pbp1A_F	GAM83Bi	100	7	0	0	22	28	610	604	485	14.4
pbp1A_F	GAM83Bi	100	7	0	0	13	19	1296	1290	485	14.4
pbp1A_F	KE46	100	25	0	0	5	29	65	89	8.79e-09	50.1
pbp1A_F	KE46	100	8	0	0	17	24	502	495	123	16.4
pbp1A_F	KE46	100	8	0	0	17	24	763	756	123	16.4
pbp1A_F	KE46	100	7	0	0	8	14	120	126	485	14.4
pbp1A_F	KE46	100	7	0	0	16	22	617	623	485	14.4
pbp1A_F	KE46	100	7	0	0	1	7	1295	1301	485	14.4
pbp1A_F	KE46	100	7	0	0	18	24	1630	1636	485	14.4
pbp1A_F	KE46	100	7	0	0	19	25	1740	1746	485	14.4
pbp1A_F	KE46	100	7	0	0	17	23	1858	1864	485	14.4
pbp1A_F	KE46	100	7	0	0	15	21	988	982	485	14.4
pbp1A_F	KE46	100	7	0	0	13	19	1296	1290	485	14.4
pbp1A_F	CKIN8	96.552	29	1	0	1	29	61	89	8.79e-09	50.1
pbp1A_F	CKIN8	100	8	0	0	17	24	502	495	123	16.4
pbp1A_F	CKIN8	100	8	0	0	17	24	763	756	123	16.4
pbp1A_F	CKIN8	100	7	0	0	8	14	120	126	485	14.4
pbp1A_F	CKIN8	100	7	0	0	1	7	1292	1298	485	14.4
pbp1A_F	CKIN8	100	7	0	0	19	25	1737	1743	485	14.4
pbp1A_F	CKIN8	100	7	0	0	17	23	1855	1861	485	14.4
pbp1A_F	CKIN8	100	7	0	0	13	19	1293	1287	485	14.4
pbp1A_F	CKIN66	96.552	29	1	0	1	29	61	89	8.79e-09	50.1
pbp1A_F	CKIN66	100	8	0	0	17	24	502	495	123	16.4
pbp1A_F	CKIN66	100	8	0	0	17	24	763	756	123	16.4
pbp1A_F	CKIN66	100	7	0	0	8	14	120	126	485	14.4
pbp1A_F	CKIN66	100	7	0	0	16	22	617	623	485	14.4
pbp1A_F	CKIN66	100	7	0	0	1	7	1292	1298	485	14.4
pbp1A_F	CKIN66	100	7	0	0	19	25	1737	1743	485	14.4
pbp1A_F	CKIN66	100	7	0	0	17	23	1858	1864	485	14.4
pbp1A_F	CKIN66	100	7	0	0	13	19	1293	1287	485	14.4
pbp1A_F	CKIN58	96.552	29	1	0	1	29	61	89	8.79e-09	50.1
pbp1A_F	CKIN58	100	8	0	0	17	24	502	495	123	16.4
pbp1A_F	CKIN58	100	8	0	0	17	24	763	756	123	16.4
pbp1A_F	CKIN58	100	7	0	0	8	14	120	126	485	14.4
pbp1A_F	CKIN58	100	7	0	0	16	22	617	623	485	14.4
pbp1A_F	CKIN58	100	7	0	0	1	7	1292	1298	485	14.4
pbp1A_F	CKIN58	100	7	0	0	19	25	1737	1743	485	14.4
pbp1A_F	CKIN58	100	7	0	0	17	23	1858	1864	485	14.4
pbp1A_F	CKIN58	100	7	0	0	13	19	1293	1287	485	14.4
pbp1A_F	CKIN52	96.552	29	1	0	1	29	61	89	8.79e-09	50.1
pbp1A_F	CKIN52	100	8	0	0	17	24	502	495	123	16.4
pbp1A_F	CKIN52	100	8	0	0	17	24	763	756	123	16.4
pbp1A_F	CKIN52	100	7	0	0	8	14	120	126	485	14.4
pbp1A_F	CKIN52	100	7	0	0	16	22	617	623	485	14.4
pbp1A_F	CKIN52	100	7	0	0	10	16	775	781	485	14.4
pbp1A_F	CKIN52	100	7	0	0	1	7	1292	1298	485	14.4
pbp1A_F	CKIN52	100	7	0	0	19	25	1737	1743	485	14.4
pbp1A_F	CKIN52	100	7	0	0	17	23	1855	1861	485	14.4
pbp1A_F	CKIN52	100	7	0	0	13	19	1293	1287	485	14.4
pbp1A_F	CKIN5	96.552	29	1	0	1	29	61	89	8.79e-09	50.1
pbp1A_F	CKIN5	100	8	0	0	17	24	502	495	123	16.4
pbp1A_F	CKIN5	100	8	0	0	17	24	763	756	123	16.4
pbp1A_F	CKIN5	100	7	0	0	8	14	120	126	485	14.4
pbp1A_F	CKIN5	100	7	0	0	1	7	1292	1298	485	14.4
pbp1A_F	CKIN5	100	7	0	0	19	25	1737	1743	485	14.4
pbp1A_F	CKIN5	100	7	0	0	17	23	1855	1861	485	14.4
pbp1A_F	CKIN5	100	7	0	0	13	19	1293	1287	485	14.4
pbp1A_F	CKIN47	96.552	29	1	0	1	29	61	89	8.79e-09	50.1
pbp1A_F	CKIN47	100	8	0	0	17	24	502	495	123	16.4
pbp1A_F	CKIN47	100	8	0	0	17	24	763	756	123	16.4
pbp1A_F	CKIN47	100	7	0	0	8	14	120	126	485	14.4
pbp1A_F	CKIN47	100	7	0	0	1	7	1292	1298	485	14.4
pbp1A_F	CKIN47	100	7	0	0	19	25	1737	1743	485	14.4
pbp1A_F	CKIN47	100	7	0	0	17	23	1855	1861	485	14.4
pbp1A_F	CKIN47	100	7	0	0	13	19	1293	1287	485	14.4
pbp1A_F	CKIN36	96.552	29	1	0	1	29	61	89	8.79e-09	50.1
pbp1A_F	CKIN36	100	8	0	0	17	24	502	495	123	16.4
pbp1A_F	CKIN36	100	8	0	0	17	24	763	756	123	16.4
pbp1A_F	CKIN36	100	7	0	0	8	14	120	126	485	14.4
pbp1A_F	CKIN36	100	7	0	0	16	22	536	542	485	14.4
pbp1A_F	CKIN36	100	7	0	0	1	7	1292	1298	485	14.4
pbp1A_F	CKIN36	100	7	0	0	18	24	1627	1633	485	14.4
pbp1A_F	CKIN36	100	7	0	0	19	25	1737	1743	485	14.4
pbp1A_F	CKIN36	100	7	0	0	17	23	1861	1867	485	14.4
pbp1A_F	CKIN36	100	7	0	0	13	19	1293	1287	485	14.4
pbp1A_F	CKIN24	96.552	29	1	0	1	29	61	89	8.79e-09	50.1
pbp1A_F	CKIN24	100	8	0	0	17	24	502	495	123	16.4
pbp1A_F	CKIN24	100	8	0	0	17	24	763	756	123	16.4
pbp1A_F	CKIN24	100	7	0	0	8	14	120	126	485	14.4
pbp1A_F	CKIN24	100	7	0	0	16	22	617	623	485	14.4
pbp1A_F	CKIN24	100	7	0	0	1	7	1292	1298	485	14.4
pbp1A_F	CKIN24	100	7	0	0	19	25	1737	1743	485	14.4
pbp1A_F	CKIN24	100	7	0	0	17	23	1858	1864	485	14.4
pbp1A_F	CKIN24	100	7	0	0	13	19	1293	1287	485	14.4
pbp1A_F	CKIN2	96.552	29	1	0	1	29	61	89	8.79e-09	50.1
pbp1A_F	CKIN2	100	8	0	0	17	24	502	495	123	16.4
pbp1A_F	CKIN2	100	8	0	0	17	24	763	756	123	16.4
pbp1A_F	CKIN2	100	7	0	0	8	14	120	126	485	14.4
pbp1A_F	CKIN2	100	7	0	0	1	7	1292	1298	485	14.4
pbp1A_F	CKIN2	100	7	0	0	19	25	1737	1743	485	14.4
pbp1A_F	CKIN2	100	7	0	0	17	23	1855	1861	485	14.4
pbp1A_F	CKIN2	100	7	0	0	13	19	1293	1287	485	14.4
pbp1A_F	CKIN17	96.552	29	1	0	1	29	61	89	8.79e-09	50.1
pbp1A_F	CKIN17	100	8	0	0	17	24	502	495	123	16.4
pbp1A_F	CKIN17	100	8	0	0	17	24	763	756	123	16.4
pbp1A_F	CKIN17	100	7	0	0	8	14	120	126	485	14.4
pbp1A_F	CKIN17	100	7	0	0	1	7	1292	1298	485	14.4
pbp1A_F	CKIN17	100	7	0	0	19	25	1737	1743	485	14.4
pbp1A_F	CKIN17	100	7	0	0	17	23	1855	1861	485	14.4
pbp1A_F	CKIN17	100	7	0	0	13	19	1293	1287	485	14.4
pbp1A_F	CKIN15	96.552	29	1	0	1	29	61	89	8.79e-09	50.1
pbp1A_F	CKIN15	100	8	0	0	17	24	502	495	123	16.4
pbp1A_F	CKIN15	100	8	0	0	17	24	763	756	123	16.4
pbp1A_F	CKIN15	100	7	0	0	8	14	120	126	485	14.4
pbp1A_F	CKIN15	100	7	0	0	16	22	617	623	485	14.4
pbp1A_F	CKIN15	100	7	0	0	19	25	1737	1743	485	14.4
pbp1A_F	CKIN15	100	7	0	0	17	23	1855	1861	485	14.4
pbp1A_F	CKIN129	96.552	29	1	0	1	29	61	89	8.79e-09	50.1
pbp1A_F	CKIN129	100	8	0	0	17	24	502	495	123	16.4
pbp1A_F	CKIN129	100	8	0	0	17	24	763	756	123	16.4
pbp1A_F	CKIN129	100	7	0	0	8	14	120	126	485	14.4
pbp1A_F	CKIN129	100	7	0	0	16	22	617	623	485	14.4
pbp1A_F	CKIN129	100	7	0	0	1	7	1292	1298	485	14.4
pbp1A_F	CKIN129	100	7	0	0	18	24	1627	1633	485	14.4
pbp1A_F	CKIN129	100	7	0	0	19	25	1737	1743	485	14.4
pbp1A_F	CKIN129	100	7	0	0	17	23	1855	1861	485	14.4
pbp1A_F	CKIN129	100	7	0	0	13	19	1293	1287	485	14.4
pbp1A_F	CKIN127	96.552	29	1	0	1	29	61	89	8.79e-09	50.1
pbp1A_F	CKIN127	100	8	0	0	17	24	502	495	123	16.4
pbp1A_F	CKIN127	100	8	0	0	17	24	763	756	123	16.4
pbp1A_F	CKIN127	100	7	0	0	8	14	120	126	485	14.4
pbp1A_F	CKIN127	100	7	0	0	16	22	617	623	485	14.4
pbp1A_F	CKIN127	100	7	0	0	1	7	1292	1298	485	14.4
pbp1A_F	CKIN127	100	7	0	0	19	25	1737	1743	485	14.4
pbp1A_F	CKIN127	100	7	0	0	17	23	1858	1864	485	14.4
pbp1A_F	CKIN127	100	7	0	0	13	19	1293	1287	485	14.4
pbp1A_F	CKIN111	96.552	29	1	0	1	29	61	89	8.79e-09	50.1
pbp1A_F	CKIN111	100	8	0	0	17	24	502	495	123	16.4
pbp1A_F	CKIN111	100	8	0	0	17	24	763	756	123	16.4
pbp1A_F	CKIN111	100	7	0	0	8	14	120	126	485	14.4
pbp1A_F	CKIN111	100	7	0	0	10	16	775	781	485	14.4
pbp1A_F	CKIN111	100	7	0	0	1	7	1292	1298	485	14.4
pbp1A_F	CKIN111	100	7	0	0	19	25	1737	1743	485	14.4
pbp1A_F	CKIN111	100	7	0	0	17	23	1855	1861	485	14.4
pbp1A_F	CKIN111	100	7	0	0	8	14	1111	1105	485	14.4
pbp1A_F	CKIN111	100	7	0	0	13	19	1293	1287	485	14.4
pbp1A_F	CKIN109	100	25	0	0	5	29	65	89	8.79e-09	50.1
pbp1A_F	CKIN109	100	8	0	0	17	24	502	495	123	16.4
pbp1A_F	CKIN109	100	8	0	0	17	24	763	756	123	16.4
pbp1A_F	CKIN109	100	7	0	0	8	14	120	126	485	14.4
pbp1A_F	CKIN109	100	7	0	0	16	22	536	542	485	14.4
pbp1A_F	CKIN109	100	7	0	0	1	7	1295	1301	485	14.4
pbp1A_F	CKIN109	100	7	0	0	19	25	1740	1746	485	14.4
pbp1A_F	CKIN109	100	7	0	0	17	23	1858	1864	485	14.4
pbp1A_F	CKIN109	100	7	0	0	22	28	610	604	485	14.4
pbp1A_F	CKIN109	100	7	0	0	13	19	1296	1290	485	14.4
pbp1A_F	KIN94	96.552	29	1	0	1	29	61	89	8.79e-09	50.1
pbp1A_F	KIN94	100	8	0	0	17	24	502	495	123	16.4
pbp1A_F	KIN94	100	8	0	0	17	24	763	756	123	16.4
pbp1A_F	KIN94	100	7	0	0	8	14	120	126	485	14.4
pbp1A_F	KIN94	100	7	0	0	16	22	536	542	485	14.4
pbp1A_F	KIN94	100	7	0	0	1	7	1292	1298	485	14.4
pbp1A_F	KIN94	100	7	0	0	19	25	1737	1743	485	14.4
pbp1A_F	KIN94	100	7	0	0	17	23	1855	1861	485	14.4
pbp1A_F	KIN94	100	7	0	0	13	19	1293	1287	485	14.4
pbp1A_F	KIN82	96.552	29	1	0	1	29	61	89	8.79e-09	50.1
pbp1A_F	KIN82	100	8	0	0	17	24	502	495	123	16.4
pbp1A_F	KIN82	100	8	0	0	17	24	763	756	123	16.4
pbp1A_F	KIN82	100	7	0	0	8	14	120	126	485	14.4
pbp1A_F	KIN82	100	7	0	0	1	7	1292	1298	485	14.4
pbp1A_F	KIN82	100	7	0	0	19	25	1737	1743	485	14.4
pbp1A_F	KIN82	100	7	0	0	17	23	1855	1861	485	14.4
pbp1A_F	KIN82	100	7	0	0	13	19	1293	1287	485	14.4
pbp1A_F	KIN81	96.552	29	1	0	1	29	61	89	8.79e-09	50.1
pbp1A_F	KIN81	100	8	0	0	17	24	502	495	123	16.4
pbp1A_F	KIN81	100	8	0	0	17	24	763	756	123	16.4
pbp1A_F	KIN81	100	7	0	0	8	14	120	126	485	14.4
pbp1A_F	KIN81	100	7	0	0	1	7	1292	1298	485	14.4
pbp1A_F	KIN81	100	7	0	0	19	25	1737	1743	485	14.4
pbp1A_F	KIN81	100	7	0	0	17	23	1855	1861	485	14.4
pbp1A_F	KIN81	100	7	0	0	13	19	1293	1287	485	14.4
pbp1A_F	KIN77	96.552	29	1	0	1	29	61	89	8.79e-09	50.1
pbp1A_F	KIN77	100	8	0	0	17	24	502	495	123	16.4
pbp1A_F	KIN77	100	8	0	0	17	24	763	756	123	16.4
[truncated: 4,081 more rows]

## Sheet: rdxA_primer_id
# BLASTN 2.16.0+
# Query: RdxA_F
# Database: User specified sequence set (Input: RdxA_top196.fasta)
# Fields: query id, subject id, % identity, alignment length, mismatches, gaps, q. start, q. end, s. start, s. end, evalue, bit score
# 374 hits found
qseqid	sseqid	pident	length	mismatch	gaps	qstart	qend	sstart	send	evalue	bitscore
RdxA_F	CAM-146C1_00337	100	28	0	0	1	28	29	56	3.05e-11	56
RdxA_F	CAM-146C1_00337	100	8	0	0	3	10	290	297	26	16.4
RdxA_F	CKIN100_01301	100	28	0	0	1	28	29	56	3.05e-11	56
RdxA_F	CKIN100_01301	100	8	0	0	3	10	509	516	26	16.4
RdxA_F	CKIN70_01161	100	28	0	0	1	28	29	56	3.05e-11	56
RdxA_F	CKIN70_01161	100	8	0	0	3	10	509	516	26	16.4
RdxA_F	CKIN124_00710	100	28	0	0	1	28	29	56	3.05e-11	56
RdxA_F	CKIN124_00710	100	8	0	0	3	10	602	609	26	16.4
RdxA_F	CAM-141C1_00745	100	28	0	0	1	28	29	56	3.05e-11	56
RdxA_F	CAM-141C1_00745	100	8	0	0	3	10	608	615	26	16.4
RdxA_F	nigh2493_01112	100	28	0	0	1	28	29	56	3.05e-11	56
RdxA_F	nigh2493_01112	100	8	0	0	3	10	617	624	26	16.4
RdxA_F	CKIN118_01402	100	28	0	0	1	28	29	56	3.05e-11	56
RdxA_F	CKIN118_01402	100	8	0	0	3	10	617	624	26	16.4
RdxA_F	CKIN125_01387	100	28	0	0	1	28	29	56	3.05e-11	56
RdxA_F	CKIN125_01387	100	8	0	0	3	10	617	624	26	16.4
RdxA_F	GAM103Bi_00982	100	28	0	0	1	28	29	56	3.05e-11	56
RdxA_F	GAM103Bi_00982	100	8	0	0	3	10	617	624	26	16.4
RdxA_F	GAM121Aii_01396	100	28	0	0	1	28	29	56	3.05e-11	56
RdxA_F	GAM121Aii_01396	100	8	0	0	3	10	617	624	26	16.4
RdxA_F	GAM260ASi_00537	100	28	0	0	1	28	29	56	3.05e-11	56
RdxA_F	KE10_00524	100	28	0	0	1	28	29	56	3.05e-11	56
RdxA_F	KE10_00524	100	8	0	0	3	10	617	624	26	16.4
RdxA_F	GAMchJs117Ai_00767	100	28	0	0	1	28	29	56	3.05e-11	56
RdxA_F	GAMchJs117Ai_00767	100	8	0	0	3	10	617	624	26	16.4
RdxA_F	KE21_01275	100	28	0	0	1	28	29	56	3.05e-11	56
RdxA_F	KE21_01275	100	8	0	0	3	10	617	624	26	16.4
RdxA_F	KE62_00557	100	28	0	0	1	28	29	56	3.05e-11	56
RdxA_F	KE62_00557	100	8	0	0	3	10	617	624	26	16.4
RdxA_F	KE94_00428	100	28	0	0	1	28	29	56	3.05e-11	56
RdxA_F	KE94_00428	100	8	0	0	3	10	617	624	26	16.4
RdxA_F	KIN121_01117	100	28	0	0	1	28	29	56	3.05e-11	56
RdxA_F	SUD-C14-1_00231	100	28	0	0	1	28	29	56	3.05e-11	56
RdxA_F	SUD-C14-1_00231	100	8	0	0	3	10	626	633	26	16.4
RdxA_F	CAM-110A1_01468	100	28	0	0	1	28	29	56	3.05e-11	56
RdxA_F	CAM-110A1_01468	100	8	0	0	3	10	616	623	26	16.4
RdxA_F	CKIN72_00593	100	28	0	0	1	28	29	56	3.05e-11	56
RdxA_F	CKIN72_00593	100	8	0	0	3	10	617	624	26	16.4
RdxA_F	GAM119Bi_01216	100	28	0	0	1	28	29	56	3.05e-11	56
RdxA_F	GAM119Bi_01216	100	8	0	0	3	10	617	624	26	16.4
RdxA_F	GAM268Bii_00023	100	28	0	0	1	28	29	56	3.05e-11	56
RdxA_F	HP99255_01181	100	28	0	0	1	28	29	56	3.05e-11	56
RdxA_F	HP99255_01181	100	8	0	0	3	10	617	624	26	16.4
RdxA_F	EG-223_01476	100	28	0	0	1	28	29	56	3.05e-11	56
RdxA_F	EG-223_01476	100	8	0	0	3	10	617	624	26	16.4
RdxA_F	KE110_00030	100	28	0	0	1	28	29	56	3.05e-11	56
RdxA_F	KE110_00030	100	8	0	0	3	10	617	624	26	16.4
RdxA_F	SUD-C16-3_00931	100	28	0	0	1	28	29	56	3.05e-11	56
RdxA_F	SUD-C16-3_00931	100	8	0	0	3	10	617	624	26	16.4
RdxA_F	CKIN6_01285	100	28	0	0	1	28	29	56	3.05e-11	56
RdxA_F	CKIN6_01285	100	8	0	0	3	10	617	624	26	16.4
RdxA_F	CKIN29_01120	100	28	0	0	1	28	29	56	3.05e-11	56
RdxA_F	CKIN29_01120	100	8	0	0	3	10	617	624	26	16.4
RdxA_F	GAM201Ai_01256	100	28	0	0	1	28	29	56	3.05e-11	56
RdxA_F	GAM201Ai_01256	100	8	0	0	3	10	618	625	26	16.4
RdxA_F	GAMchJs124i_00159	100	28	0	0	1	28	29	56	3.05e-11	56
RdxA_F	GAMchJs124i_00159	100	8	0	0	3	10	617	624	26	16.4
RdxA_F	KE53_00949	100	28	0	0	1	28	29	56	3.05e-11	56
RdxA_F	KE53_00949	100	8	0	0	3	10	617	624	26	16.4
RdxA_F	SA45A_00808	100	28	0	0	1	28	29	56	3.05e-11	56
RdxA_F	SA45A_00808	100	8	0	0	3	10	617	624	26	16.4
RdxA_F	SA45C_01047	100	28	0	0	1	28	29	56	3.05e-11	56
RdxA_F	SA45C_01047	100	8	0	0	3	10	617	624	26	16.4
RdxA_F	SUD-C5-1_01444	100	28	0	0	1	28	29	56	3.05e-11	56
RdxA_F	SUD-C5-1_01444	100	8	0	0	3	10	617	624	26	16.4
RdxA_F	GAM265BSii_01211	100	28	0	0	1	28	29	56	3.05e-11	56
RdxA_F	GAM265BSii_01211	100	8	0	0	3	10	617	624	26	16.4
RdxA_F	HP13068_00350	100	28	0	0	1	28	29	56	3.05e-11	56
RdxA_F	HP13068_00350	100	8	0	0	3	10	617	624	26	16.4
RdxA_F	KIN12_01124	100	28	0	0	1	28	29	56	3.05e-11	56
RdxA_F	KIN12_01124	100	8	0	0	3	10	617	624	26	16.4
RdxA_F	KIN62_00338	100	28	0	0	1	28	29	56	3.05e-11	56
RdxA_F	N1_45A_00524	100	28	0	0	1	28	29	56	3.05e-11	56
RdxA_F	N1_45A_00524	100	8	0	0	3	10	617	624	26	16.4
RdxA_F	SA157A_01381	100	28	0	0	1	28	29	56	3.05e-11	56
RdxA_F	SA157A_01381	100	8	0	0	3	10	617	624	26	16.4
RdxA_F	SA227C_00931	100	28	0	0	1	28	29	56	3.05e-11	56
RdxA_F	SA227C_00931	100	8	0	0	3	10	617	624	26	16.4
RdxA_F	SA301A_01361	100	28	0	0	1	28	29	56	3.05e-11	56
RdxA_F	SUD-SO35-1_00386	100	28	0	0	1	28	29	56	3.05e-11	56
RdxA_F	SUD-SO35-1_00386	100	8	0	0	3	10	617	624	26	16.4
RdxA_F	CAM-116A1_00091	100	28	0	0	1	28	29	56	3.05e-11	56
RdxA_F	CAM-116A1_00091	100	8	0	0	3	10	617	624	26	16.4
RdxA_F	CKIN102_01173	100	28	0	0	1	28	29	56	3.05e-11	56
RdxA_F	CKIN102_01173	100	8	0	0	3	10	617	624	26	16.4
RdxA_F	CKIN122_01122	100	28	0	0	1	28	29	56	3.05e-11	56
RdxA_F	CKIN122_01122	100	8	0	0	3	10	617	624	26	16.4
RdxA_F	CKIN130_01115	100	28	0	0	1	28	29	56	3.05e-11	56
RdxA_F	CKIN130_01115	100	8	0	0	3	10	617	624	26	16.4
RdxA_F	CKIN31_01237	100	28	0	0	1	28	29	56	3.05e-11	56
RdxA_F	CKIN31_01237	100	8	0	0	3	10	617	624	26	16.4
RdxA_F	KIN122_01117	100	28	0	0	1	28	29	56	3.05e-11	56
RdxA_F	KIN122_01117	100	8	0	0	3	10	617	624	26	16.4
RdxA_F	SUD-I2_00246	100	28	0	0	1	28	29	56	3.05e-11	56
RdxA_F	SUD-I2_00246	100	8	0	0	3	10	617	624	26	16.4
RdxA_F	CKIN14_01133	100	28	0	0	1	28	29	56	3.05e-11	56
RdxA_F	CKIN14_01133	100	8	0	0	3	10	617	624	26	16.4
RdxA_F	CKIN3_01105	100	28	0	0	1	28	29	56	3.05e-11	56
RdxA_F	CKIN3_01105	100	8	0	0	3	10	617	624	26	16.4
RdxA_F	CKIN32_01127	100	28	0	0	1	28	29	56	3.05e-11	56
RdxA_F	CKIN32_01127	100	8	0	0	3	10	617	624	26	16.4
RdxA_F	CKIN44_01234	100	28	0	0	1	28	29	56	3.05e-11	56
RdxA_F	CKIN44_01234	100	8	0	0	3	10	617	624	26	16.4
RdxA_F	KIN38_01110	100	28	0	0	1	28	29	56	3.05e-11	56
RdxA_F	KIN38_01110	100	8	0	0	3	10	617	624	26	16.4
RdxA_F	SA162A_00784	100	28	0	0	1	28	29	56	3.05e-11	56
RdxA_F	SA162C_00786	100	28	0	0	1	28	29	56	3.05e-11	56
RdxA_F	SA170A_00973	100	28	0	0	1	28	29	56	3.05e-11	56
RdxA_F	SA170A_00973	100	8	0	0	3	10	617	624	26	16.4
RdxA_F	SA170C_00864	100	28	0	0	1	28	29	56	3.05e-11	56
RdxA_F	SA170C_00864	100	8	0	0	3	10	617	624	26	16.4
RdxA_F	KIN59_01121	100	28	0	0	1	28	29	56	3.05e-11	56
RdxA_F	KIN59_01121	100	8	0	0	3	10	617	624	26	16.4
RdxA_F	KE136_00925	100	28	0	0	1	28	29	56	3.05e-11	56
RdxA_F	KE136_00925	100	8	0	0	3	10	617	624	26	16.4
RdxA_F	SA161A_01223	100	28	0	0	1	28	29	56	3.05e-11	56
RdxA_F	SA161A_01223	100	8	0	0	3	10	617	624	26	16.4
RdxA_F	SA37C_00773	100	28	0	0	1	28	29	56	3.05e-11	56
RdxA_F	SA37C_00773	100	8	0	0	3	10	617	624	26	16.4
RdxA_F	CKIN132_01135	96.429	28	1	0	1	28	29	56	7.44e-09	48.1
RdxA_F	CKIN132_01135	100	8	0	0	3	10	452	459	26	16.4
RdxA_F	CKIN132_01135	96.429	28	1	0	1	28	29	56	7.44e-09	48.1
RdxA_F	CKIN132_01135	100	8	0	0	3	10	452	459	26	16.4
RdxA_F	CKIN119_01216	96.429	28	1	0	1	28	29	56	7.44e-09	48.1
RdxA_F	CKIN106_01133	96.429	28	1	0	1	28	29	56	7.44e-09	48.1
RdxA_F	CKIN106_01133	100	8	0	0	3	10	608	615	26	16.4
RdxA_F	NCTC13345_00541	96.429	28	1	0	1	28	29	56	7.44e-09	48.1
RdxA_F	NCTC13345_00541	100	8	0	0	3	10	617	624	26	16.4
RdxA_F	nigh1448_00320	96.429	28	1	0	1	28	29	56	7.44e-09	48.1
RdxA_F	nigh1448_00320	100	8	0	0	3	10	617	624	26	16.4
RdxA_F	KIN68_01186	96.429	28	1	0	1	28	29	56	7.44e-09	48.1
RdxA_F	CKIN109_00643	96.429	28	1	0	1	28	29	56	7.44e-09	48.1
RdxA_F	CAM-144C1_00970	96.429	28	1	0	1	28	29	56	7.44e-09	48.1
RdxA_F	CAM-144C1_00970	100	8	0	0	3	10	623	630	26	16.4
RdxA_F	HP08061_00336	96.429	28	1	0	1	28	29	56	7.44e-09	48.1
RdxA_F	HP08061_00336	100	8	0	0	3	10	608	615	26	16.4
RdxA_F	CAM-135C1_00686	96.429	28	1	0	1	28	29	56	7.44e-09	48.1
RdxA_F	KIN77_01112	96.429	28	1	0	1	28	29	56	7.44e-09	48.1
RdxA_F	SUD-I14_01445	96.429	28	1	0	1	28	29	56	7.44e-09	48.1
RdxA_F	SUD-I14_01445	100	8	0	0	3	10	617	624	26	16.4
RdxA_F	KIN74_01115	96.429	28	1	0	1	28	29	56	7.44e-09	48.1
RdxA_F	KIN74_01115	100	8	0	0	3	10	617	624	26	16.4
RdxA_F	CKIN25_01122	96.429	28	1	0	1	28	29	56	7.44e-09	48.1
RdxA_F	CKIN25_01122	100	8	0	0	3	10	617	624	26	16.4
RdxA_F	CKIN56_01278	96.429	28	1	0	1	28	29	56	7.44e-09	48.1
RdxA_F	CKIN56_01278	100	8	0	0	3	10	617	624	26	16.4
RdxA_F	KIN60_01356	96.429	28	1	0	1	28	29	56	7.44e-09	48.1
RdxA_F	CKIN110_00583	96.429	28	1	0	1	28	29	56	7.44e-09	48.1
RdxA_F	CKIN110_00583	100	8	0	0	3	10	617	624	26	16.4
RdxA_F	CKIN123_00597	96.429	28	1	0	1	28	29	56	7.44e-09	48.1
RdxA_F	CKIN123_00597	100	8	0	0	3	10	617	624	26	16.4
RdxA_F	CKIN35_01109	96.429	28	1	0	1	28	29	56	7.44e-09	48.1
RdxA_F	CKIN35_01109	100	8	0	0	3	10	617	624	26	16.4
RdxA_F	KE170_00630	96.429	28	1	0	1	28	29	56	7.44e-09	48.1
RdxA_F	KE170_00630	100	8	0	0	3	10	617	624	26	16.4
RdxA_F	KE182_00402	96.429	28	1	0	1	28	29	56	7.44e-09	48.1
RdxA_F	KE182_00402	100	8	0	0	3	10	617	624	26	16.4
RdxA_F	KE184_00832	96.429	28	1	0	1	28	29	56	7.44e-09	48.1
RdxA_F	KE184_00832	100	8	0	0	3	10	617	624	26	16.4
RdxA_F	KE47_00734	96.429	28	1	0	1	28	29	56	7.44e-09	48.1
RdxA_F	KE47_00734	100	8	0	0	3	10	617	624	26	16.4
RdxA_F	N1_125A_01135	96.429	28	1	0	1	28	29	56	7.44e-09	48.1
RdxA_F	N1_125A_01135	100	8	0	0	3	10	617	624	26	16.4
RdxA_F	KE141_01003	96.429	28	1	0	1	28	29	56	7.44e-09	48.1
RdxA_F	KE141_01003	100	8	0	0	3	10	617	624	26	16.4
RdxA_F	KE176_00225	96.429	28	1	0	1	28	29	56	7.44e-09	48.1
RdxA_F	KE176_00225	100	8	0	0	3	10	617	624	26	16.4
RdxA_F	KIN118_01320	96.429	28	1	0	1	28	29	56	7.44e-09	48.1
RdxA_F	KIN118_01320	100	8	0	0	3	10	617	624	26	16.4
RdxA_F	KIN81_01112	96.429	28	1	0	1	28	29	56	7.44e-09	48.1
RdxA_F	KIN81_01112	100	8	0	0	3	10	617	624	26	16.4
RdxA_F	CAM-104A1_00931	96.429	28	1	0	1	28	29	56	7.44e-09	48.1
RdxA_F	CAM-104A1_00931	100	8	0	0	3	10	617	624	26	16.4
RdxA_F	CAM-153C1_00031	96.429	28	1	0	1	28	29	56	7.44e-09	48.1
RdxA_F	CAM-153C1_00031	100	8	0	0	3	10	617	624	26	16.4
RdxA_F	CKIN101_01141	96.429	28	1	0	1	28	29	56	7.44e-09	48.1
RdxA_F	CKIN101_01141	100	8	0	0	3	10	617	624	26	16.4
RdxA_F	CKIN104_01344	96.429	28	1	0	1	28	29	56	7.44e-09	48.1
RdxA_F	CKIN104_01344	100	8	0	0	3	10	617	624	26	16.4
RdxA_F	CKIN52_00699	96.429	28	1	0	1	28	29	56	7.44e-09	48.1
RdxA_F	CKIN59_00660	96.429	28	1	0	1	28	29	56	7.44e-09	48.1
RdxA_F	CKIN59_00660	100	8	0	0	3	10	617	624	26	16.4
RdxA_F	GAM245Ai_01174	96.429	28	1	0	1	28	29	56	7.44e-09	48.1
RdxA_F	GAM245Ai_01174	100	8	0	0	3	10	617	624	26	16.4
RdxA_F	KE125_00799	96.429	28	1	0	1	28	29	56	7.44e-09	48.1
RdxA_F	KE125_00799	100	9	0	0	18	26	527	519	6.7	18.3
RdxA_F	KE125_00799	100	8	0	0	3	10	617	624	26	16.4
RdxA_F	KIN102_01164	96.429	28	1	0	1	28	29	56	7.44e-09	48.1
RdxA_F	KIN102_01164	100	8	0	0	3	10	617	624	26	16.4
RdxA_F	KIN58_01102	96.429	28	1	0	1	28	29	56	7.44e-09	48.1
RdxA_F	KIN58_01102	100	8	0	0	3	10	617	624	26	16.4
RdxA_F	KIN94_00923	96.429	28	1	0	1	28	29	56	7.44e-09	48.1
RdxA_F	KIN94_00923	100	8	0	0	3	10	617	624	26	16.4
RdxA_F	CKIN116_01124	96.429	28	1	0	1	28	29	56	7.44e-09	48.1
RdxA_F	CKIN116_01124	100	8	0	0	3	10	617	624	26	16.4
RdxA_F	CKIN17_01122	96.429	28	1	0	1	28	29	56	7.44e-09	48.1
RdxA_F	CKIN17_01122	100	8	0	0	3	10	617	624	26	16.4
RdxA_F	CKIN2_01009	96.429	28	1	0	1	28	29	56	7.44e-09	48.1
RdxA_F	CKIN2_01009	100	8	0	0	3	10	617	624	26	16.4
RdxA_F	CKIN5_01123	96.429	28	1	0	1	28	29	56	7.44e-09	48.1
RdxA_F	CKIN5_01123	100	8	0	0	3	10	617	624	26	16.4
RdxA_F	CKIN8_01120	96.429	28	1	0	1	28	29	56	7.44e-09	48.1
RdxA_F	CKIN8_01120	100	8	0	0	3	10	617	624	26	16.4
RdxA_F	KIN119_01152	96.429	28	1	0	1	28	29	56	7.44e-09	48.1
RdxA_F	KIN119_01152	100	8	0	0	3	10	617	624	26	16.4
RdxA_F	KIN120_01137	96.429	28	1	0	1	28	29	56	7.44e-09	48.1
RdxA_F	KIN120_01137	100	8	0	0	3	10	617	624	26	16.4
RdxA_F	SA220A_00885	96.429	28	1	0	1	28	29	56	7.44e-09	48.1
RdxA_F	SA220A_00885	100	8	0	0	3	10	617	624	26	16.4
RdxA_F	SA220C_01043	96.429	28	1	0	1	28	29	56	7.44e-09	48.1
RdxA_F	SA220C_01043	100	8	0	0	3	10	617	624	26	16.4
RdxA_F	SUD-SO16-1_01265	96.429	28	1	0	1	28	29	56	7.44e-09	48.1
RdxA_F	SUD-SO16-1_01265	100	8	0	0	3	10	617	624	26	16.4
RdxA_F	SUD-SO42_00034	96.429	28	1	0	1	28	29	56	7.44e-09	48.1
RdxA_F	SUD-SO42_00034	100	8	0	0	3	10	617	624	26	16.4
RdxA_F	nigh2494_00125	96.429	28	1	0	1	28	29	56	7.44e-09	48.1
RdxA_F	nigh2494_00125	100	8	0	0	3	10	617	624	26	16.4
RdxA_F	nigh2496_00228	96.429	28	1	0	1	28	29	56	7.44e-09	48.1
RdxA_F	nigh2496_00228	100	8	0	0	3	10	617	624	26	16.4
RdxA_F	KIN61_01117	96.429	28	1	0	1	28	29	56	7.44e-09	48.1
RdxA_F	KIN61_01117	100	8	0	0	3	10	617	624	26	16.4
RdxA_F	CAM-109A1_00191	96.429	28	1	0	1	28	29	56	7.44e-09	48.1
RdxA_F	CAM-109A1_00191	100	8	0	0	3	10	617	624	26	16.4
RdxA_F	HP08074_00346	96.429	28	1	0	1	28	29	56	7.44e-09	48.1
RdxA_F	HP08074_00346	100	8	0	0	3	10	617	624	26	16.4
RdxA_F	KIN104_01120	96.429	28	1	0	1	28	29	56	7.44e-09	48.1
RdxA_F	KIN104_01120	100	8	0	0	3	10	617	624	26	16.4
RdxA_F	SUD-SO21-1_00376	96.429	28	1	0	1	28	29	56	7.44e-09	48.1
RdxA_F	SUD-SO21-1_00376	100	8	0	0	3	10	617	624	26	16.4
RdxA_F	KIN88_01125	96.429	28	1	0	1	28	29	56	7.44e-09	48.1
RdxA_F	KIN88_01125	100	8	0	0	3	10	619	626	26	16.4
RdxA_F	CAM-120A1_01077	96.429	28	1	0	1	28	29	56	7.44e-09	48.1
RdxA_F	CAM-120A1_01077	100	8	0	0	3	10	617	624	26	16.4
RdxA_F	CKIN111_01141	96.429	28	1	0	1	28	29	56	7.44e-09	48.1
RdxA_F	CKIN111_01141	100	8	0	0	3	10	617	624	26	16.4
RdxA_F	CKIN65_01153	96.429	28	1	0	1	28	29	56	7.44e-09	48.1
RdxA_F	CKIN65_01153	100	8	0	0	3	10	617	624	26	16.4
RdxA_F	GAM239Bi_00503	96.429	28	1	0	1	28	29	56	7.44e-09	48.1
RdxA_F	GAM239Bi_00503	100	8	0	0	3	10	617	624	26	16.4
RdxA_F	HP15005_00424	96.429	28	1	0	1	28	29	56	7.44e-09	48.1
RdxA_F	HP15005_00424	100	8	0	0	3	10	617	624	26	16.4
RdxA_F	KE122_01292	96.429	28	1	0	1	28	29	56	7.44e-09	48.1
RdxA_F	KE122_01292	100	8	0	0	3	10	617	624	26	16.4
RdxA_F	KE145_01323	96.429	28	1	0	1	28	29	56	7.44e-09	48.1
RdxA_F	KE145_01323	100	8	0	0	3	10	617	624	26	16.4
RdxA_F	N5_86C_00558	96.429	28	1	0	1	28	29	56	7.44e-09	48.1
RdxA_F	N5_86C_00558	100	8	0	0	3	10	617	624	26	16.4
RdxA_F	SUD-C8-1_00482	96.429	28	1	0	1	28	29	56	7.44e-09	48.1
RdxA_F	SUD-C8-1_00482	100	8	0	0	3	10	617	624	26	16.4
RdxA_F	SUD-SO49-1_00384	96.429	28	1	0	1	28	29	56	7.44e-09	48.1
RdxA_F	SUD-SO49-1_00384	100	8	0	0	3	10	617	624	26	16.4
RdxA_F	KE131_00216	96.429	28	1	0	1	28	29	56	7.44e-09	48.1
RdxA_F	KE151_00560	96.429	28	1	0	1	28	29	56	7.44e-09	48.1
RdxA_F	KE151_00560	100	8	0	0	3	10	617	624	26	16.4
RdxA_F	KE54_00992	96.429	28	1	0	1	28	29	56	7.44e-09	48.1
RdxA_F	KE54_00992	100	8	0	0	3	10	617	624	26	16.4
RdxA_F	SUD-SO38-1_00568	96.429	28	1	0	1	28	29	56	7.44e-09	48.1
RdxA_F	SUD-SO38-1_00568	100	8	0	0	3	10	616	623	26	16.4
RdxA_F	SUD-SO48-1_01333	96.429	28	1	0	1	28	29	56	7.44e-09	48.1
RdxA_F	SUD-SO48-1_01333	100	8	0	0	3	10	617	624	26	16.4
RdxA_F	CKIN15_01221	96.429	28	1	0	1	28	29	56	7.44e-09	48.1
RdxA_F	CKIN15_01221	100	8	0	0	3	10	617	624	26	16.4
RdxA_F	KE162_01127	96.429	28	1	0	1	28	29	56	7.44e-09	48.1
RdxA_F	KE162_01127	100	8	0	0	3	10	617	624	26	16.4
RdxA_F	HP01234_00295	96.429	28	1	0	1	28	29	56	7.44e-09	48.1
RdxA_F	SUD-SO41-1_00308	96.429	28	1	0	1	28	29	56	7.44e-09	48.1
RdxA_F	SUD-SO41-1_00308	100	8	0	0	3	10	617	624	26	16.4
RdxA_F	HP07036_00309	96.429	28	1	0	1	28	29	56	7.44e-09	48.1
RdxA_F	HP07036_00309	100	8	0	0	3	10	617	624	26	16.4
RdxA_F	SA161C_01390	96.429	28	1	0	1	28	29	56	7.44e-09	48.1
RdxA_F	SA161C_01390	100	8	0	0	3	10	617	624	26	16.4
RdxA_F	SA37A_00636	96.429	28	1	0	1	28	29	56	7.44e-09	48.1
RdxA_F	SA37A_00636	100	8	0	0	3	10	617	624	26	16.4
RdxA_F	CKIN117_01489	96.296	27	1	0	1	27	29	55	2.94e-08	46.1
RdxA_F	CKIN117_01489	100	8	0	0	3	10	617	624	26	16.4
RdxA_F	N1_25A_00187	96.296	27	1	0	2	28	30	56	2.94e-08	46.1
RdxA_F	N1_25A_00187	100	8	0	0	3	10	617	624	26	16.4
RdxA_F	N1_25C_00189	96.296	27	1	0	2	28	30	56	2.94e-08	46.1
RdxA_F	N1_25C_00189	100	8	0	0	3	10	617	624	26	16.4
RdxA_F	CAM-132C1_01087	96.296	27	1	0	1	27	29	55	2.94e-08	46.1
RdxA_F	CAM-132C1_01087	100	8	0	0	3	10	617	624	26	16.4
RdxA_F	nigh2492_00996	96.154	26	1	0	3	28	16	41	1.16e-07	44.1
RdxA_F	nigh2492_00996	100	8	0	0	3	10	602	609	26	16.4
RdxA_F	KIN76_01335	92.857	28	2	0	1	28	29	56	1.81e-06	40.1
RdxA_F	KIN76_01335	100	8	0	0	3	10	617	624	26	16.4
RdxA_F	CAM-14C1_01497	92.857	28	2	0	1	28	29	56	1.81e-06	40.1
RdxA_F	CAM-14C1_01497	100	8	0	0	3	10	608	615	26	16.4
RdxA_F	Gambia94_24_00950	92.857	28	2	0	1	28	29	56	1.81e-06	40.1
RdxA_F	Gambia94_24_00950	100	8	0	0	3	10	617	624	26	16.4
RdxA_F	nigh1432_01529	92.857	28	2	0	1	28	29	56	1.81e-06	40.1
RdxA_F	nigh1432_01529	100	8	0	0	3	10	617	624	26	16.4
RdxA_F	GAM105Ai_00725	92.857	28	2	0	1	28	29	56	1.81e-06	40.1
RdxA_F	GAM105Ai_00725	100	8	0	0	3	10	617	624	26	16.4
RdxA_F	GAM250AFi_00023	92.857	28	2	0	1	28	29	56	1.81e-06	40.1
RdxA_F	GAM250AFi_00023	100	8	0	0	3	10	617	624	26	16.4
RdxA_F	GAM250T_01074	92.857	28	2	0	1	28	29	56	1.81e-06	40.1
RdxA_F	GAM250T_01074	100	8	0	0	3	10	617	624	26	16.4
RdxA_F	GAM252T_01482	92.857	28	2	0	1	28	29	56	1.81e-06	40.1
RdxA_F	GAM252T_01482	100	8	0	0	3	10	617	624	26	16.4
RdxA_F	KE22_00611	92.857	28	2	0	1	28	29	56	1.81e-06	40.1
RdxA_F	KE22_00611	100	9	0	0	2	10	616	624	6.7	18.3
RdxA_F	GAM252Bi_00768	92.857	28	2	0	1	28	29	56	1.81e-06	40.1
RdxA_F	GAM252Bi_00768	100	8	0	0	3	10	617	624	26	16.4
RdxA_F	GAM80Ai_00495	92.857	28	2	0	1	28	29	56	1.81e-06	40.1
RdxA_F	GAM80Ai_00495	100	8	0	0	3	10	617	624	26	16.4
RdxA_F	KE129_00866	92.857	28	2	0	1	28	29	56	1.81e-06	40.1
RdxA_F	KE61_01255	92.857	28	2	0	1	28	29	56	1.81e-06	40.1
RdxA_F	KE61_01255	100	8	0	0	3	10	617	624	26	16.4
RdxA_F	KE7_01420	92.857	28	2	0	1	28	29	56	1.81e-06	40.1
RdxA_F	KE7_01420	100	8	0	0	3	10	617	624	26	16.4
RdxA_F	KE9_01175	92.857	28	2	0	1	28	29	56	1.81e-06	40.1
RdxA_F	KE9_01175	100	8	0	0	3	10	617	624	26	16.4
RdxA_F	GAM260Bi_01058	92.857	28	2	0	1	28	29	56	1.81e-06	40.1
RdxA_F	GAM260Bi_01058	100	8	0	0	3	10	617	624	26	16.4
RdxA_F	GAM264Ai_00615	92.857	28	2	0	1	28	29	56	1.81e-06	40.1
RdxA_F	GAM264Ai_00615	100	8	0	0	3	10	618	625	26	16.4
RdxA_F	GAM264Ai_00615	100	7	0	0	2	8	254	248	104	14.4
RdxA_F	SUD-SO32-1_00242	92.857	28	2	0	1	28	29	56	1.81e-06	40.1
RdxA_F	SUD-SO32-1_00242	100	8	0	0	3	10	617	624	26	16.4
RdxA_F	CC33C_00985	92.857	28	2	0	1	28	29	56	1.81e-06	40.1
RdxA_F	CKIN60_01124	92.857	28	2	0	1	28	20	47	1.81e-06	40.1
RdxA_F	CKIN60_01124	100	8	0	0	3	10	608	615	26	16.4
RdxA_F	GAMchJs136i_00667	92.857	28	2	0	1	28	29	56	1.81e-06	40.1
RdxA_F	GAMchJs136i_00667	100	8	0	0	3	10	617	624	26	16.4
RdxA_F	KIN82_01119	92.857	28	2	0	1	28	29	56	1.81e-06	40.1
RdxA_F	KIN82_01119	100	8	0	0	3	10	617	624	26	16.4
RdxA_F	KE67_00775	92.857	28	2	0	1	28	29	56	1.81e-06	40.1
RdxA_F	KE65_01090	92.857	28	2	0	1	28	29	56	1.81e-06	40.1
RdxA_F	SUD-S72_00291	92.857	28	2	0	1	28	29	56	1.81e-06	40.1
RdxA_F	SUD-S72_00291	100	8	0	0	3	10	617	624	26	16.4
RdxA_F	KE105_00571	92.857	28	2	0	1	28	29	56	1.81e-06	40.1
RdxA_F	KE105_00571	100	8	0	0	3	10	617	624	26	16.4
RdxA_F	KE113_01084	92.857	28	2	0	1	28	29	56	1.81e-06	40.1
RdxA_F	KE113_01084	100	8	0	0	3	10	617	624	26	16.4
RdxA_F	KE115_00108	92.857	28	2	0	1	28	29	56	1.81e-06	40.1
RdxA_F	KE115_00108	100	8	0	0	3	10	617	624	26	16.4
RdxA_F	KE118_00027	92.857	28	2	0	1	28	29	56	1.81e-06	40.1
RdxA_F	KE118_00027	100	8	0	0	3	10	617	624	26	16.4
RdxA_F	KE130_00167	92.857	28	2	0	1	28	29	56	1.81e-06	40.1
RdxA_F	KE130_00167	100	8	0	0	3	10	617	624	26	16.4
RdxA_F	KE143_00752	92.857	28	2	0	1	28	29	56	1.81e-06	40.1
RdxA_F	KE143_00752	100	8	0	0	3	10	617	624	26	16.4
RdxA_F	KE30_00330	92.857	28	2	0	1	28	29	56	1.81e-06	40.1
RdxA_F	KE30_00330	100	8	0	0	3	10	617	624	26	16.4
RdxA_F	KE37_00410	92.857	28	2	0	1	28	29	56	1.81e-06	40.1
RdxA_F	KE37_00410	100	8	0	0	3	10	617	624	26	16.4
RdxA_F	CKIN74_00614	92.857	28	2	0	1	28	29	56	1.81e-06	40.1
RdxA_F	CKIN74_00614	100	8	0	0	3	10	620	627	26	16.4
RdxA_F	KE114_00373	92.857	28	2	0	1	28	29	56	1.81e-06	40.1
RdxA_F	KE114_00373	100	8	0	0	3	10	617	624	26	16.4
RdxA_F	KE123_01085	92.857	28	2	0	1	28	29	56	1.81e-06	40.1
RdxA_F	KE123_01085	100	8	0	0	3	10	617	624	26	16.4
RdxA_F	KE127_2_01517	92.857	28	2	0	1	28	29	56	1.81e-06	40.1
RdxA_F	KE127_2_01517	100	8	0	0	3	10	617	624	26	16.4
RdxA_F	KE102_00761	92.857	28	2	0	1	28	29	56	1.81e-06	40.1
RdxA_F	KE102_00761	100	8	0	0	3	10	620	627	26	16.4
RdxA_F	KE103_01293	92.857	28	2	0	1	28	29	56	1.81e-06	40.1
RdxA_F	KE103_01293	100	8	0	0	3	10	620	627	26	16.4
RdxA_F	SA214A_01115	92.857	28	2	0	1	28	29	56	1.81e-06	40.1
RdxA_F	SA214A_01115	100	8	0	0	3	10	617	624	26	16.4
RdxA_F	SA214C_01028	92.857	28	2	0	1	28	29	56	1.81e-06	40.1
RdxA_F	SA214C_01028	100	8	0	0	3	10	617	624	26	16.4
RdxA_F	SA215C_00868	92.857	28	2	0	1	28	29	56	1.81e-06	40.1
RdxA_F	SA215C_00868	100	8	0	0	3	10	617	624	26	16.4
RdxA_F	SA216A_01088	92.857	28	2	0	1	28	29	56	1.81e-06	40.1
RdxA_F	SA216A_01088	100	8	0	0	3	10	617	624	26	16.4
RdxA_F	SA226A_01357	92.857	28	2	0	1	28	29	56	1.81e-06	40.1
RdxA_F	SA226A_01357	100	8	0	0	3	10	617	624	26	16.4
RdxA_F	SA156A_01559	92.857	28	2	0	1	28	29	56	1.81e-06	40.1
RdxA_F	SA156C_01338	92.857	28	2	0	1	28	29	56	1.81e-06	40.1
RdxA_F	GAM42Ai_00819	92.593	27	2	0	1	27	29	55	7.17e-06	38.2
RdxA_F	GAM42Ai_00819	100	8	0	0	3	10	617	624	26	16.4
RdxA_F	GAMchJs106B_00526	92	25	2	0	4	28	32	56	0.000112	34.2
RdxA_F	GAMchJs106B_00526	100	8	0	0	3	10	617	624	26	16.4
# BLASTN 2.16.0+
# Query: RdxA_R
# Database: User specified sequence set (Input: RdxA_top196.fasta)
# Fields: query id, subject id, % identity, alignment length, mismatches, gaps, q. start, q. end, s. start, s. end, evalue, bit score
# 487 hits found
RdxA_R	CAM-146C1_00337	100	21	0	0	1	21	251	231	2.81e-07	42.1
RdxA_R	CAM-146C1_00337	100	7	0	0	7	13	135	141	63	14.4
RdxA_R	CKIN132_01135	100	21	0	0	1	21	413	393	2.81e-07	42.1
RdxA_R	CKIN132_01135	100	7	0	0	7	13	135	141	63	14.4
RdxA_R	CKIN132_01135	100	21	0	0	1	21	413	393	2.81e-07	42.1
RdxA_R	CKIN132_01135	100	7	0	0	7	13	135	141	63	14.4
RdxA_R	CKIN100_01301	100	21	0	0	1	21	470	450	2.81e-07	42.1
RdxA_R	CKIN100_01301	100	7	0	0	7	13	135	141	63	14.4
RdxA_R	CKIN70_01161	100	21	0	0	1	21	470	450	2.81e-07	42.1
RdxA_R	CKIN70_01161	100	7	0	0	7	13	135	141	63	14.4
RdxA_R	KIN76_01335	100	21	0	0	1	21	578	558	2.81e-07	42.1
RdxA_R	KIN76_01335	100	7	0	0	7	13	135	141	63	14.4
RdxA_R	CKIN119_01216	100	21	0	0	1	21	560	540	2.81e-07	42.1
RdxA_R	CKIN119_01216	100	7	0	0	7	13	135	141	63	14.4
RdxA_R	CKIN119_01216	100	7	0	0	5	11	343	349	63	14.4
RdxA_R	CAM-14C1_01497	100	21	0	0	1	21	569	549	2.81e-07	42.1
RdxA_R	CAM-14C1_01497	100	7	0	0	7	13	126	132	63	14.4
RdxA_R	CKIN106_01133	100	21	0	0	1	21	569	549	2.81e-07	42.1
RdxA_R	CKIN106_01133	100	7	0	0	7	13	126	132	63	14.4
RdxA_R	CKIN106_01133	100	7	0	0	5	11	334	340	63	14.4
RdxA_R	CKIN124_00710	100	21	0	0	1	21	563	543	2.81e-07	42.1
RdxA_R	CKIN124_00710	100	7	0	0	7	13	135	141	63	14.4
RdxA_R	CKIN124_00710	100	7	0	0	5	11	343	349	63	14.4
RdxA_R	NCTC13345_00541	100	21	0	0	1	21	578	558	2.81e-07	42.1
RdxA_R	nigh1448_00320	100	21	0	0	1	21	578	558	2.81e-07	42.1
RdxA_R	nigh2492_00996	100	21	0	0	1	21	563	543	2.81e-07	42.1
RdxA_R	nigh2492_00996	100	7	0	0	7	13	120	126	63	14.4
RdxA_R	nigh2492_00996	100	7	0	0	5	11	328	334	63	14.4
RdxA_R	CAM-144C1_00970	100	21	0	0	1	21	584	564	2.81e-07	42.1
RdxA_R	CAM-144C1_00970	100	7	0	0	7	13	135	141	63	14.4
RdxA_R	HP08061_00336	100	21	0	0	1	21	569	549	2.81e-07	42.1
RdxA_R	HP08061_00336	100	7	0	0	7	13	126	132	63	14.4
RdxA_R	HP08061_00336	100	7	0	0	10	16	274	280	63	14.4
RdxA_R	HP08061_00336	100	7	0	0	5	11	334	340	63	14.4
RdxA_R	CAM-135C1_00686	100	21	0	0	1	21	578	558	2.81e-07	42.1
RdxA_R	CAM-135C1_00686	100	7	0	0	7	13	135	141	63	14.4
RdxA_R	CAM-135C1_00686	100	7	0	0	5	11	343	349	63	14.4
RdxA_R	SUD-I14_01445	100	21	0	0	1	21	578	558	2.81e-07	42.1
RdxA_R	SUD-I14_01445	100	7	0	0	7	13	135	141	63	14.4
RdxA_R	nigh1432_01529	100	21	0	0	1	21	578	558	2.81e-07	42.1
RdxA_R	nigh1432_01529	100	7	0	0	7	13	135	141	63	14.4
RdxA_R	nigh1432_01529	100	7	0	0	5	11	343	349	63	14.4
RdxA_R	CAM-141C1_00745	100	21	0	0	1	21	569	549	2.81e-07	42.1
RdxA_R	CAM-141C1_00745	100	7	0	0	7	13	126	132	63	14.4
RdxA_R	KIN74_01115	100	21	0	0	1	21	578	558	2.81e-07	42.1
RdxA_R	KIN74_01115	100	7	0	0	7	13	135	141	63	14.4
RdxA_R	KIN74_01115	100	7	0	0	5	11	343	349	63	14.4
RdxA_R	nigh2493_01112	100	21	0	0	1	21	578	558	2.81e-07	42.1
RdxA_R	nigh2493_01112	100	7	0	0	7	13	135	141	63	14.4
RdxA_R	CKIN25_01122	100	21	0	0	1	21	578	558	2.81e-07	42.1
RdxA_R	CKIN25_01122	100	7	0	0	7	13	135	141	63	14.4
RdxA_R	CKIN25_01122	100	7	0	0	5	11	343	349	63	14.4
RdxA_R	CKIN56_01278	100	21	0	0	1	21	578	558	2.81e-07	42.1
RdxA_R	CKIN56_01278	100	7	0	0	7	13	135	141	63	14.4
RdxA_R	CKIN56_01278	100	7	0	0	5	11	343	349	63	14.4
RdxA_R	GAM103Bi_00982	100	21	0	0	1	21	578	558	2.81e-07	42.1
RdxA_R	GAM103Bi_00982	100	7	0	0	7	13	135	141	63	14.4
RdxA_R	GAM103Bi_00982	100	7	0	0	5	11	343	349	63	14.4
RdxA_R	GAM105Ai_00725	100	21	0	0	1	21	578	558	2.81e-07	42.1
RdxA_R	GAM105Ai_00725	100	7	0	0	7	13	135	141	63	14.4
RdxA_R	KIN60_01356	100	21	0	0	1	21	578	558	2.81e-07	42.1
RdxA_R	KIN60_01356	100	7	0	0	7	13	135	141	63	14.4
RdxA_R	CKIN110_00583	100	21	0	0	1	21	578	558	2.81e-07	42.1
RdxA_R	CKIN110_00583	100	7	0	0	7	13	135	141	63	14.4
RdxA_R	CKIN117_01489	100	21	0	0	1	21	578	558	2.81e-07	42.1
RdxA_R	CKIN117_01489	100	7	0	0	7	13	135	141	63	14.4
RdxA_R	CKIN117_01489	100	7	0	0	5	11	343	349	63	14.4
RdxA_R	CKIN123_00597	100	21	0	0	1	21	578	558	2.81e-07	42.1
RdxA_R	CKIN123_00597	100	7	0	0	7	13	135	141	63	14.4
RdxA_R	CKIN35_01109	100	21	0	0	1	21	578	558	2.81e-07	42.1
RdxA_R	CKIN35_01109	100	7	0	0	7	13	135	141	63	14.4
RdxA_R	CKIN35_01109	100	7	0	0	10	16	283	289	63	14.4
RdxA_R	CKIN35_01109	100	7	0	0	5	11	343	349	63	14.4
RdxA_R	GAM121Aii_01396	100	21	0	0	1	21	578	558	2.81e-07	42.1
RdxA_R	GAM121Aii_01396	100	7	0	0	7	13	135	141	63	14.4
RdxA_R	GAM121Aii_01396	100	7	0	0	5	11	343	349	63	14.4
RdxA_R	GAM260ASi_00537	100	21	0	0	1	21	578	558	2.81e-07	42.1
RdxA_R	GAM260ASi_00537	100	7	0	0	7	13	135	141	63	14.4
RdxA_R	GAMchJs106B_00526	100	21	0	0	1	21	578	558	2.81e-07	42.1
RdxA_R	GAMchJs106B_00526	100	7	0	0	7	13	135	141	63	14.4
RdxA_R	KE10_00524	100	21	0	0	1	21	578	558	2.81e-07	42.1
RdxA_R	KE10_00524	100	7	0	0	7	13	135	141	63	14.4
RdxA_R	KE170_00630	100	21	0	0	1	21	578	558	2.81e-07	42.1
RdxA_R	KE182_00402	100	21	0	0	1	21	578	558	2.81e-07	42.1
RdxA_R	KE184_00832	100	21	0	0	1	21	578	558	2.81e-07	42.1
RdxA_R	KE47_00734	100	21	0	0	1	21	578	558	2.81e-07	42.1
RdxA_R	KE47_00734	100	7	0	0	7	13	135	141	63	14.4
RdxA_R	GAM250AFi_00023	100	21	0	0	1	21	578	558	2.81e-07	42.1
RdxA_R	GAM250AFi_00023	100	7	0	0	7	13	135	141	63	14.4
RdxA_R	GAM250T_01074	100	21	0	0	1	21	578	558	2.81e-07	42.1
RdxA_R	GAM250T_01074	100	7	0	0	7	13	135	141	63	14.4
RdxA_R	GAM252T_01482	100	21	0	0	1	21	578	558	2.81e-07	42.1
RdxA_R	GAM252T_01482	100	7	0	0	7	13	135	141	63	14.4
RdxA_R	KE141_01003	100	21	0	0	1	21	578	558	2.81e-07	42.1
RdxA_R	KE141_01003	100	7	0	0	7	13	135	141	63	14.4
RdxA_R	KE141_01003	100	7	0	0	5	11	343	349	63	14.4
RdxA_R	KE176_00225	100	21	0	0	1	21	578	558	2.81e-07	42.1
RdxA_R	KE176_00225	100	7	0	0	7	13	135	141	63	14.4
RdxA_R	KE176_00225	100	7	0	0	5	11	343	349	63	14.4
RdxA_R	KE21_01275	100	21	0	0	1	21	578	558	2.81e-07	42.1
RdxA_R	KE21_01275	100	7	0	0	7	13	135	141	63	14.4
RdxA_R	KE22_00611	100	21	0	0	1	21	578	558	2.81e-07	42.1
RdxA_R	KE22_00611	100	7	0	0	7	13	135	141	63	14.4
RdxA_R	KE62_00557	100	21	0	0	1	21	578	558	2.81e-07	42.1
RdxA_R	KE62_00557	100	7	0	0	7	13	135	141	63	14.4
RdxA_R	KE94_00428	100	21	0	0	1	21	578	558	2.81e-07	42.1
RdxA_R	KE94_00428	100	7	0	0	7	13	135	141	63	14.4
RdxA_R	KIN118_01320	100	21	0	0	1	21	578	558	2.81e-07	42.1
RdxA_R	KIN118_01320	100	7	0	0	7	13	135	141	63	14.4
RdxA_R	KIN118_01320	100	7	0	0	5	11	343	349	63	14.4
RdxA_R	KIN121_01117	100	21	0	0	1	21	578	558	2.81e-07	42.1
RdxA_R	KIN121_01117	92.308	13	1	0	1	13	129	141	4.1	18.3
RdxA_R	KIN121_01117	100	7	0	0	5	11	343	349	63	14.4
RdxA_R	KIN81_01112	100	21	0	0	1	21	578	558	2.81e-07	42.1
RdxA_R	KIN81_01112	100	7	0	0	7	13	135	141	63	14.4
RdxA_R	KIN81_01112	100	7	0	0	5	11	343	349	63	14.4
RdxA_R	SUD-C14-1_00231	100	21	0	0	1	21	587	567	2.81e-07	42.1
RdxA_R	SUD-C14-1_00231	100	7	0	0	7	13	144	150	63	14.4
RdxA_R	CAM-104A1_00931	100	21	0	0	1	21	578	558	2.81e-07	42.1
RdxA_R	CAM-104A1_00931	100	7	0	0	7	13	135	141	63	14.4
RdxA_R	CKIN101_01141	100	21	0	0	1	21	578	558	2.81e-07	42.1
RdxA_R	CKIN101_01141	100	7	0	0	7	13	135	141	63	14.4
RdxA_R	CKIN101_01141	100	7	0	0	5	11	343	349	63	14.4
RdxA_R	CKIN104_01344	100	21	0	0	1	21	578	558	2.81e-07	42.1
RdxA_R	CKIN104_01344	100	7	0	0	7	13	135	141	63	14.4
RdxA_R	CKIN104_01344	100	7	0	0	5	11	343	349	63	14.4
RdxA_R	CKIN52_00699	100	21	0	0	1	21	578	558	2.81e-07	42.1
RdxA_R	CKIN52_00699	100	7	0	0	7	13	135	141	63	14.4
RdxA_R	CKIN52_00699	100	7	0	0	5	11	343	349	63	14.4
RdxA_R	GAM119Bi_01216	100	21	0	0	1	21	578	558	2.81e-07	42.1
RdxA_R	GAM119Bi_01216	100	7	0	0	7	13	135	141	63	14.4
RdxA_R	GAM245Ai_01174	100	21	0	0	1	21	578	558	2.81e-07	42.1
RdxA_R	GAM245Ai_01174	100	7	0	0	7	13	135	141	63	14.4
RdxA_R	GAM252Bi_00768	100	21	0	0	1	21	578	558	2.81e-07	42.1
RdxA_R	GAM252Bi_00768	100	7	0	0	7	13	135	141	63	14.4
RdxA_R	GAM268Bii_00023	100	21	0	0	1	21	578	558	2.81e-07	42.1
RdxA_R	GAM268Bii_00023	100	7	0	0	7	13	135	141	63	14.4
RdxA_R	GAM80Ai_00495	100	21	0	0	1	21	578	558	2.81e-07	42.1
RdxA_R	GAM80Ai_00495	100	7	0	0	7	13	135	141	63	14.4
RdxA_R	HP99255_01181	100	21	0	0	1	21	578	558	2.81e-07	42.1
RdxA_R	HP99255_01181	100	7	0	0	7	13	135	141	63	14.4
RdxA_R	HP99255_01181	100	7	0	0	5	11	343	349	63	14.4
RdxA_R	KE125_00799	100	21	0	0	1	21	578	558	2.81e-07	42.1
RdxA_R	KE125_00799	100	7	0	0	7	13	135	141	63	14.4
RdxA_R	KE125_00799	100	7	0	0	10	16	283	289	63	14.4
RdxA_R	KE129_00866	100	21	0	0	1	21	578	558	2.81e-07	42.1
RdxA_R	KE129_00866	100	7	0	0	7	13	135	141	63	14.4
RdxA_R	KE129_00866	100	7	0	0	5	11	343	349	63	14.4
RdxA_R	KE129_00866	100	7	0	0	2	8	508	502	63	14.4
RdxA_R	KE61_01255	100	21	0	0	1	21	578	558	2.81e-07	42.1
RdxA_R	KE61_01255	100	7	0	0	7	13	135	141	63	14.4
RdxA_R	KE7_01420	100	21	0	0	1	21	578	558	2.81e-07	42.1
RdxA_R	KE7_01420	100	7	0	0	7	13	135	141	63	14.4
RdxA_R	KE9_01175	100	21	0	0	1	21	578	558	2.81e-07	42.1
RdxA_R	KE9_01175	100	7	0	0	7	13	135	141	63	14.4
RdxA_R	KIN58_01102	100	21	0	0	1	21	578	558	2.81e-07	42.1
RdxA_R	KIN58_01102	100	7	0	0	7	13	135	141	63	14.4
RdxA_R	KIN58_01102	100	7	0	0	5	11	343	349	63	14.4
RdxA_R	KIN94_00923	100	21	0	0	1	21	578	558	2.81e-07	42.1
RdxA_R	KIN94_00923	100	7	0	0	7	13	135	141	63	14.4
RdxA_R	KIN94_00923	100	7	0	0	5	11	343	349	63	14.4
RdxA_R	CKIN116_01124	100	21	0	0	1	21	578	558	2.81e-07	42.1
RdxA_R	CKIN116_01124	100	7	0	0	7	13	135	141	63	14.4
RdxA_R	CKIN17_01122	100	21	0	0	1	21	578	558	2.81e-07	42.1
RdxA_R	CKIN17_01122	100	7	0	0	7	13	135	141	63	14.4
RdxA_R	CKIN17_01122	100	7	0	0	5	11	343	349	63	14.4
RdxA_R	CKIN2_01009	100	21	0	0	1	21	578	558	2.81e-07	42.1
RdxA_R	CKIN2_01009	100	7	0	0	7	13	135	141	63	14.4
RdxA_R	CKIN2_01009	100	7	0	0	5	11	343	349	63	14.4
RdxA_R	CKIN5_01123	100	21	0	0	1	21	578	558	2.81e-07	42.1
RdxA_R	CKIN5_01123	100	7	0	0	7	13	135	141	63	14.4
RdxA_R	CKIN5_01123	100	7	0	0	5	11	343	349	63	14.4
RdxA_R	CKIN8_01120	100	21	0	0	1	21	578	558	2.81e-07	42.1
RdxA_R	CKIN8_01120	100	7	0	0	7	13	135	141	63	14.4
RdxA_R	CKIN8_01120	100	7	0	0	5	11	343	349	63	14.4
RdxA_R	EG-223_01476	100	21	0	0	1	21	578	558	2.81e-07	42.1
RdxA_R	EG-223_01476	100	7	0	0	7	13	135	141	63	14.4
RdxA_R	GAM260Bi_01058	100	21	0	0	1	21	578	558	2.81e-07	42.1
RdxA_R	GAM260Bi_01058	100	7	0	0	7	13	135	141	63	14.4
RdxA_R	GAM260Bi_01058	100	7	0	0	5	11	343	349	63	14.4
RdxA_R	GAM42Ai_00819	100	21	0	0	1	21	578	558	2.81e-07	42.1
RdxA_R	GAM42Ai_00819	100	7	0	0	7	13	135	141	63	14.4
RdxA_R	GAM42Ai_00819	100	7	0	0	5	11	343	349	63	14.4
RdxA_R	KE110_00030	100	21	0	0	1	21	578	558	2.81e-07	42.1
RdxA_R	KE110_00030	100	7	0	0	7	13	135	141	63	14.4
RdxA_R	KE110_00030	100	7	0	0	5	11	343	349	63	14.4
RdxA_R	KIN119_01152	100	21	0	0	1	21	578	558	2.81e-07	42.1
RdxA_R	KIN119_01152	100	7	0	0	7	13	135	141	63	14.4
RdxA_R	KIN119_01152	100	7	0	0	5	11	343	349	63	14.4
RdxA_R	KIN120_01137	100	21	0	0	1	21	578	558	2.81e-07	42.1
RdxA_R	KIN120_01137	100	7	0	0	7	13	135	141	63	14.4
RdxA_R	KIN120_01137	100	7	0	0	5	11	343	349	63	14.4
RdxA_R	N1_25A_00187	100	21	0	0	1	21	578	558	2.81e-07	42.1
RdxA_R	N1_25A_00187	100	7	0	0	7	13	135	141	63	14.4
RdxA_R	N1_25A_00187	100	7	0	0	5	11	343	349	63	14.4
RdxA_R	N1_25C_00189	100	21	0	0	1	21	578	558	2.81e-07	42.1
RdxA_R	N1_25C_00189	100	7	0	0	7	13	135	141	63	14.4
RdxA_R	N1_25C_00189	100	7	0	0	5	11	343	349	63	14.4
RdxA_R	SA220A_00885	100	21	0	0	1	21	578	558	2.81e-07	42.1
RdxA_R	SA220A_00885	100	7	0	0	7	13	135	141	63	14.4
RdxA_R	SA220C_01043	100	21	0	0	1	21	578	558	2.81e-07	42.1
RdxA_R	SA220C_01043	100	7	0	0	7	13	135	141	63	14.4
RdxA_R	SUD-SO32-1_00242	100	21	0	0	1	21	578	558	2.81e-07	42.1
RdxA_R	SUD-SO32-1_00242	100	7	0	0	7	13	135	141	63	14.4
RdxA_R	SUD-SO42_00034	100	21	0	0	1	21	578	558	2.81e-07	42.1
RdxA_R	SUD-SO42_00034	100	7	0	0	7	13	135	141	63	14.4
RdxA_R	nigh2494_00125	100	21	0	0	1	21	578	558	2.81e-07	42.1
RdxA_R	nigh2494_00125	100	7	0	0	7	13	135	141	63	14.4
RdxA_R	nigh2496_00228	100	21	0	0	1	21	578	558	2.81e-07	42.1
RdxA_R	nigh2496_00228	100	7	0	0	7	13	135	141	63	14.4
RdxA_R	nigh2496_00228	100	7	0	0	5	11	343	349	63	14.4
RdxA_R	CC33C_00985	100	21	0	0	1	21	578	558	2.81e-07	42.1
RdxA_R	CC33C_00985	100	7	0	0	7	13	135	141	63	14.4
RdxA_R	CC33C_00985	100	7	0	0	5	11	343	349	63	14.4
RdxA_R	KIN61_01117	100	21	0	0	1	21	578	558	2.81e-07	42.1
RdxA_R	KIN61_01117	100	7	0	0	7	13	135	141	63	14.4
RdxA_R	CAM-109A1_00191	100	21	0	0	1	21	578	558	2.81e-07	42.1
RdxA_R	CAM-109A1_00191	100	7	0	0	7	13	135	141	63	14.4
RdxA_R	CKIN29_01120	100	21	0	0	1	21	578	558	2.81e-07	42.1
RdxA_R	CKIN29_01120	100	7	0	0	7	13	135	141	63	14.4
RdxA_R	CKIN29_01120	100	7	0	0	5	11	343	349	63	14.4
RdxA_R	CKIN60_01124	100	21	0	0	1	21	569	549	2.81e-07	42.1
RdxA_R	CKIN60_01124	100	7	0	0	7	13	126	132	63	14.4
RdxA_R	CKIN60_01124	100	7	0	0	5	11	334	340	63	14.4
RdxA_R	GAMchJs124i_00159	100	21	0	0	1	21	578	558	2.81e-07	42.1
RdxA_R	GAMchJs124i_00159	100	7	0	0	7	13	135	141	63	14.4
RdxA_R	GAMchJs136i_00667	100	21	0	0	1	21	578	558	2.81e-07	42.1
RdxA_R	GAMchJs136i_00667	100	7	0	0	7	13	135	141	63	14.4
RdxA_R	GAMchJs136i_00667	100	7	0	0	5	11	343	349	63	14.4
RdxA_R	HP08074_00346	100	21	0	0	1	21	578	558	2.81e-07	42.1
RdxA_R	HP08074_00346	100	7	0	0	7	13	135	141	63	14.4
RdxA_R	KE53_00949	100	21	0	0	1	21	578	558	2.81e-07	42.1
RdxA_R	KE53_00949	100	7	0	0	7	13	135	141	63	14.4
RdxA_R	KIN104_01120	100	21	0	0	1	21	578	558	2.81e-07	42.1
RdxA_R	KIN104_01120	100	7	0	0	7	13	135	141	63	14.4
RdxA_R	KIN82_01119	100	21	0	0	1	21	578	558	2.81e-07	42.1
RdxA_R	KIN82_01119	100	7	0	0	7	13	135	141	63	14.4
RdxA_R	KIN82_01119	100	7	0	0	5	11	343	349	63	14.4
RdxA_R	SA45A_00808	100	21	0	0	1	21	578	558	2.81e-07	42.1
RdxA_R	SA45A_00808	100	7	0	0	7	13	135	141	63	14.4
RdxA_R	SA45C_01047	100	21	0	0	1	21	578	558	2.81e-07	42.1
RdxA_R	SA45C_01047	100	7	0	0	7	13	135	141	63	14.4
RdxA_R	SUD-C5-1_01444	100	21	0	0	1	21	578	558	2.81e-07	42.1
RdxA_R	SUD-C5-1_01444	100	7	0	0	7	13	135	141	63	14.4
RdxA_R	SUD-SO21-1_00376	100	21	0	0	1	21	578	558	2.81e-07	42.1
RdxA_R	SUD-SO21-1_00376	100	7	0	0	7	13	135	141	63	14.4
RdxA_R	CAM-120A1_01077	100	21	0	0	1	21	578	558	2.81e-07	42.1
RdxA_R	CAM-120A1_01077	100	7	0	0	7	13	135	141	63	14.4
RdxA_R	CAM-120A1_01077	100	7	0	0	5	11	343	349	63	14.4
RdxA_R	CKIN111_01141	100	21	0	0	1	21	578	558	2.81e-07	42.1
RdxA_R	CKIN111_01141	100	7	0	0	7	13	135	141	63	14.4
RdxA_R	CKIN111_01141	100	7	0	0	5	11	343	349	63	14.4
RdxA_R	CKIN65_01153	100	21	0	0	1	21	578	558	2.81e-07	42.1
RdxA_R	CKIN65_01153	100	7	0	0	7	13	135	141	63	14.4
RdxA_R	CKIN65_01153	100	7	0	0	5	11	343	349	63	14.4
RdxA_R	GAM239Bi_00503	100	21	0	0	1	21	578	558	2.81e-07	42.1
RdxA_R	GAM239Bi_00503	100	7	0	0	7	13	135	141	63	14.4
RdxA_R	GAM239Bi_00503	100	7	0	0	5	11	343	349	63	14.4
RdxA_R	GAM265BSii_01211	100	21	0	0	1	21	578	558	2.81e-07	42.1
RdxA_R	GAM265BSii_01211	100	7	0	0	7	13	135	141	63	14.4
RdxA_R	GAM265BSii_01211	100	7	0	0	5	11	343	349	63	14.4
RdxA_R	HP13068_00350	100	21	0	0	1	21	578	558	2.81e-07	42.1
RdxA_R	HP13068_00350	100	7	0	0	7	13	135	141	63	14.4
RdxA_R	HP13068_00350	100	7	0	0	10	16	283	289	63	14.4
RdxA_R	HP15005_00424	100	21	0	0	1	21	578	558	2.81e-07	42.1
RdxA_R	HP15005_00424	100	7	0	0	7	13	135	141	63	14.4
RdxA_R	KE67_00775	100	21	0	0	1	21	578	558	2.81e-07	42.1
RdxA_R	KE67_00775	100	7	0	0	7	13	135	141	63	14.4
RdxA_R	KIN12_01124	100	21	0	0	1	21	578	558	2.81e-07	42.1
RdxA_R	KIN12_01124	100	7	0	0	7	13	135	141	63	14.4
RdxA_R	KIN12_01124	100	7	0	0	5	11	343	349	63	14.4
RdxA_R	KIN62_00338	100	21	0	0	1	21	578	558	2.81e-07	42.1
RdxA_R	KIN62_00338	100	7	0	0	7	13	135	141	63	14.4
RdxA_R	N1_45A_00524	100	21	0	0	1	21	578	558	2.81e-07	42.1
RdxA_R	N1_45A_00524	100	7	0	0	7	13	135	141	63	14.4
RdxA_R	N5_86C_00558	100	21	0	0	1	21	578	558	2.81e-07	42.1
RdxA_R	N5_86C_00558	100	7	0	0	7	13	135	141	63	14.4
RdxA_R	SA157A_01381	100	21	0	0	1	21	578	558	2.81e-07	42.1
RdxA_R	SA157A_01381	100	7	0	0	7	13	135	141	63	14.4
RdxA_R	SA227C_00931	100	21	0	0	1	21	578	558	2.81e-07	42.1
RdxA_R	SA227C_00931	100	7	0	0	7	13	135	141	63	14.4
RdxA_R	SA301A_01361	100	21	0	0	1	21	578	558	2.81e-07	42.1
RdxA_R	SA301A_01361	100	7	0	0	7	13	135	141	63	14.4
RdxA_R	SUD-C8-1_00482	100	21	0	0	1	21	578	558	2.81e-07	42.1
RdxA_R	SUD-C8-1_00482	100	7	0	0	7	13	135	141	63	14.4
RdxA_R	SUD-C8-1_00482	100	7	0	0	10	16	283	289	63	14.4
RdxA_R	SUD-C8-1_00482	100	7	0	0	5	11	343	349	63	14.4
RdxA_R	SUD-SO35-1_00386	100	21	0	0	1	21	578	558	2.81e-07	42.1
RdxA_R	SUD-SO35-1_00386	100	7	0	0	7	13	135	141	63	14.4
RdxA_R	CAM-116A1_00091	100	21	0	0	1	21	578	558	2.81e-07	42.1
RdxA_R	CAM-116A1_00091	100	7	0	0	7	13	135	141	63	14.4
RdxA_R	CKIN102_01173	100	21	0	0	1	21	578	558	2.81e-07	42.1
RdxA_R	CKIN102_01173	100	7	0	0	7	13	135	141	63	14.4
RdxA_R	CKIN102_01173	100	7	0	0	5	11	343	349	63	14.4
RdxA_R	CKIN122_01122	100	21	0	0	1	21	578	558	2.81e-07	42.1
RdxA_R	CKIN122_01122	100	7	0	0	7	13	135	141	63	14.4
RdxA_R	CKIN122_01122	100	7	0	0	5	11	343	349	63	14.4
RdxA_R	CKIN130_01115	100	21	0	0	1	21	578	558	2.81e-07	42.1
RdxA_R	CKIN130_01115	100	7	0	0	7	13	135	141	63	14.4
RdxA_R	CKIN130_01115	100	7	0	0	5	11	343	349	63	14.4
RdxA_R	CKIN31_01237	100	21	0	0	1	21	578	558	2.81e-07	42.1
RdxA_R	CKIN31_01237	100	7	0	0	7	13	135	141	63	14.4
RdxA_R	KE54_00992	100	21	0	0	1	21	578	558	2.81e-07	42.1
RdxA_R	KE54_00992	100	7	0	0	7	13	135	141	63	14.4
RdxA_R	KE54_00992	100	7	0	0	10	16	283	289	63	14.4
RdxA_R	KE54_00992	100	7	0	0	5	11	343	349	63	14.4
RdxA_R	KE65_01090	100	21	0	0	1	21	578	558	2.81e-07	42.1
RdxA_R	KE65_01090	100	7	0	0	7	13	135	141	63	14.4
RdxA_R	KIN122_01117	100	21	0	0	1	21	578	558	2.81e-07	42.1
RdxA_R	KIN122_01117	100	7	0	0	7	13	135	141	63	14.4
RdxA_R	KIN122_01117	100	7	0	0	5	11	343	349	63	14.4
RdxA_R	SUD-S72_00291	100	21	0	0	1	21	578	558	2.81e-07	42.1
RdxA_R	SUD-S72_00291	100	7	0	0	7	13	135	141	63	14.4
RdxA_R	SUD-S72_00291	100	7	0	0	10	16	283	289	63	14.4
RdxA_R	SUD-SO38-1_00568	100	21	0	0	1	21	578	558	2.81e-07	42.1
RdxA_R	SUD-SO38-1_00568	100	7	0	0	7	13	135	141	63	14.4
RdxA_R	CAM-132C1_01087	100	21	0	0	1	21	578	558	2.81e-07	42.1
RdxA_R	CAM-132C1_01087	100	7	0	0	7	13	135	141	63	14.4
RdxA_R	CKIN14_01133	100	21	0	0	1	21	578	558	2.81e-07	42.1
RdxA_R	CKIN14_01133	100	7	0	0	7	13	135	141	63	14.4
RdxA_R	CKIN14_01133	100	7	0	0	5	11	343	349	63	14.4
RdxA_R	CKIN3_01105	100	21	0	0	1	21	578	558	2.81e-07	42.1
RdxA_R	CKIN3_01105	100	7	0	0	7	13	135	141	63	14.4
RdxA_R	CKIN32_01127	100	21	0	0	1	21	578	558	2.81e-07	42.1
RdxA_R	CKIN32_01127	100	7	0	0	7	13	135	141	63	14.4
RdxA_R	CKIN32_01127	100	7	0	0	5	11	343	349	63	14.4
RdxA_R	CKIN44_01234	100	21	0	0	1	21	578	558	2.81e-07	42.1
RdxA_R	CKIN44_01234	100	7	0	0	7	13	135	141	63	14.4
RdxA_R	CKIN44_01234	100	7	0	0	5	11	343	349	63	14.4
RdxA_R	KE105_00571	100	21	0	0	1	21	578	558	2.81e-07	42.1
RdxA_R	KE105_00571	100	7	0	0	7	13	135	141	63	14.4
RdxA_R	KE113_01084	100	21	0	0	1	21	578	558	2.81e-07	42.1
RdxA_R	KE113_01084	100	7	0	0	7	13	135	141	63	14.4
RdxA_R	KE115_00108	100	21	0	0	1	21	578	558	2.81e-07	42.1
RdxA_R	KE115_00108	100	7	0	0	7	13	135	141	63	14.4
RdxA_R	KE118_00027	100	21	0	0	1	21	578	558	2.81e-07	42.1
RdxA_R	KE118_00027	100	7	0	0	7	13	135	141	63	14.4
RdxA_R	KE130_00167	100	21	0	0	1	21	578	558	2.81e-07	42.1
RdxA_R	KE130_00167	100	7	0	0	7	13	135	141	63	14.4
RdxA_R	KE143_00752	100	21	0	0	1	21	578	558	2.81e-07	42.1
RdxA_R	KE143_00752	100	7	0	0	7	13	135	141	63	14.4
RdxA_R	KE30_00330	100	21	0	0	1	21	578	558	2.81e-07	42.1
RdxA_R	KE30_00330	100	7	0	0	7	13	135	141	63	14.4
RdxA_R	KE37_00410	100	21	0	0	1	21	578	558	2.81e-07	42.1
RdxA_R	KE37_00410	100	7	0	0	7	13	135	141	63	14.4
RdxA_R	KIN38_01110	100	21	0	0	1	21	578	558	2.81e-07	42.1
RdxA_R	KIN38_01110	100	7	0	0	7	13	135	141	63	14.4
RdxA_R	KIN38_01110	100	7	0	0	5	11	343	349	63	14.4
RdxA_R	SA162A_00784	100	21	0	0	1	21	578	558	2.81e-07	42.1
RdxA_R	SA162A_00784	100	7	0	0	7	13	135	141	63	14.4
RdxA_R	SA162C_00786	100	21	0	0	1	21	578	558	2.81e-07	42.1
RdxA_R	SA162C_00786	100	7	0	0	7	13	135	141	63	14.4
RdxA_R	SUD-SO48-1_01333	100	21	0	0	1	21	578	558	2.81e-07	42.1
RdxA_R	SUD-SO48-1_01333	100	7	0	0	7	13	135	141	63	14.4
RdxA_R	KE162_01127	100	21	0	0	1	21	578	558	2.81e-07	42.1
RdxA_R	KE162_01127	100	7	0	0	7	13	135	141	63	14.4
RdxA_R	CKIN74_00614	100	21	0	0	1	21	581	561	2.81e-07	42.1
RdxA_R	CKIN74_00614	100	7	0	0	7	13	135	141	63	14.4
RdxA_R	CKIN74_00614	100	7	0	0	10	16	283	289	63	14.4
RdxA_R	CKIN74_00614	100	7	0	0	5	11	343	349	63	14.4
RdxA_R	KE114_00373	100	21	0	0	1	21	578	558	2.81e-07	42.1
RdxA_R	KE114_00373	100	7	0	0	7	13	135	141	63	14.4
RdxA_R	KE123_01085	100	21	0	0	1	21	578	558	2.81e-07	42.1
RdxA_R	KE123_01085	100	7	0	0	7	13	135	141	63	14.4
RdxA_R	KE127_2_01517	100	21	0	0	1	21	578	558	2.81e-07	42.1
RdxA_R	KE127_2_01517	100	7	0	0	7	13	135	141	63	14.4
RdxA_R	SA170A_00973	100	21	0	0	1	21	578	558	2.81e-07	42.1
RdxA_R	SA170A_00973	100	7	0	0	7	13	135	141	63	14.4
RdxA_R	SA170C_00864	100	21	0	0	1	21	578	558	2.81e-07	42.1
RdxA_R	SA170C_00864	100	7	0	0	7	13	135	141	63	14.4
RdxA_R	KE102_00761	100	21	0	0	1	21	581	561	2.81e-07	42.1
RdxA_R	KE102_00761	100	7	0	0	7	13	135	141	63	14.4
[truncated: 116 more rows]

## Sheet: Srna16_primer_id
# BLASTN 2.16.0+
# Query: Srna16_F
[truncated: 2,398 more rows]

## Sheet: Srna23_primer_id
# BLASTN 2.16.0+
[truncated: 2,248 more rows]
